# Supplementary material for: Crystal structures of 4,4′-(disulfane-1,2-diyl)bis(5-methyl-2H-1,3-dithiol-2-one) and 4,4′-(diselanane-1,2-diyl)bis(5-methyl-2H-1,3-dithiol-2-one)
Source: Acta Crystallogr E Crystallogr Commun. 2018 May 22;74(Pt 6):840–5. doi: 10.1107/S2056989018007454 (PMC6002816; doi:10.1107/S2056989018007454)
Supplement: Supplementary file 1 [file e-74-00840-sup1.cif]

##############################################################################
#                                                                            #
# This CIF contains the data in a paper accepted for publication in          #
# Acta Crystallographica Section E. It conforms to the requirements of       #
# Notes for Authors for Acta Crystallographica Section E, and has been       #
# peer reviewed under the auspices of the IUCr Commission on Journals.       #
#                                                                            #
# Full details of the Crystallographic Information File format               #
# are given in the paper "The Crystallographic Information File (CIF):       #
# a New Standard Archive File for Crystallography" by S. R. Hall, F. H.      #
# Allen and I. D. Brown [Acta Cryst. (1991), A47, 655-685].                  #
#                                                                            #
# The current version of the core CIF dictionary is obtainable from          #
# ftp://ftp.iucr.org/pub/cif_core.dic.                                       #
#                                                                            #
# Software is freely available for graphical display of the structure(s)     #
# in this CIF. For information consult the CIF software page                 #
# http://www.iucr.org/resources/cif/software.                                #
#                                                                            #
# This file may be used for bona fide research purposes within the           #
# scientific community so long as proper attribution is given to the journal # 
# article from which it was obtained.                                        #
#                                                                            #
##############################################################################
data_CSV72a12
_database_code_depnum_ccdc_archive 'CCDC 1843765'
_audit_creation_method     'SHELXL-2016/6'
_journal_date_recd_electronic     2018-04-26
_journal_date_accepted     2018-05-17
_journal_name_full     'Acta Crystallographica, Section E'
_journal_year     2018
_journal_volume     74
_journal_issue      6
_journal_page_first     840
_journal_page_last     845
_journal_paper_category     GO
_journal_paper_doi     10.1107/S2056989018007454
_journal_coeditor_code     WM5446
_publ_contact_author_name     'Carola Schulzke'
_publ_contact_author_address
;
Ernst-Moritz-Arndt-Universit\"at Greifswald; Institut f\"ur Biochemie,
Felix-Hausdorff-Stra\&se 4, 17487 Greifswald, Germany
;
_publ_contact_author_email
        'carola.schulzke@uni-greifswald.de, claudia.schindler@uni-greifswald.de'
_publ_contact_author_fax     ?
_publ_contact_author_phone     ?
_publ_section_title
;
Crystal structures of
4,4'-(disulfane-1,2-diyl)bis(5-methyl-2<i>H</i>-1,3-dithiol-2-one) and
4,4'-(diselanane-1,2-diyl)bis(5-methyl-2<i>H</i>-1,3-dithiol-2-one)
;
_publ_section_title_footnote     .
loop_
    _publ_author_name
    _publ_author_footnote
    _publ_author_address
    'Trentin, Ivan' .
;
Ernst-Moritz-Arndt-Universit\"at Greifswald; Institut f\"ur Biochemie,
Felix-Hausdorff-Strasse 4, 17487 Greifswald,
Germany
;
    'Schindler*, Claudia' .
;
Ernst-Moritz-Arndt-Universit\"at Greifswald; Institut f\"ur Biochemie,
Felix-Hausdorff-Strasse 4, 17487 Greifswald,
Germany
;
    'Schulzke, Carola' .
;
Ernst-Moritz-Arndt-Universit\"at Greifswald; Institut f\"ur Biochemie,
Felix-Hausdorff-Strasse 4, 17487 Greifswald,
Germany
;
_publ_section_synopsis
;
By <i>in situ</i> oxidation (S---S)^2-^ and (Se---Se)^2-^ moieties are formed,
replacing <i>^n^</i>Bu~3~Sn substituents on alkene carbon atoms of two
distinct and subsequently linked 1,3-ene-dithiol-2-one units. The resulting
compounds, bis[4-methyl-1,3-dithiol-2-one] disulfide, C~8~H~6~O~2~S~4~S~2~,
and bis[4-methyl-1,3-dithiol-2-one] diselenide, C~8~H~6~O~2~Se~6~, are
isotypic.
;
_chemical_name_systematic
;
4,4'-(Disulfane-1,2-diyl)bis(5-methyl-2<i>H</i>-1,3-dithiol-2-one)
;
_chemical_name_common     ?
_chemical_formula_moiety     'C8 H6 O2 S4 Se2'
_chemical_formula_sum     'C8 H6 O2 S4 Se2'
_chemical_formula_iupac     'C8 H6 O2 S4 Se2'
_chemical_formula_weight     420.29
_chemical_melting_point     ?
_shelx_space_group_comment
;
The symmetry employed for this shelxl refinement is uniquely defined
by the following loop, which should always be used as a source of
symmetry information in preference to the above space-group names.
They are only intended as comments.
;
_space_group_crystal_system     monoclinic
_space_group_name_H-M_alt     'P 21/c'
_space_group_name_Hall     '-P 2ybc'
loop_
    _space_group_symop_operation_xyz
    'x, y, z'
    '-x, y+1/2, -z+1/2'
    '-x, -y, -z'
    'x, -y-1/2, z-1/2'
_cell_length_a     10.960(2)
_cell_length_b     9.1348(18)
_cell_length_c     13.495(3)
_cell_angle_alpha     90
_cell_angle_beta     108.29(3)
_cell_angle_gamma     90
_cell_volume     1282.8(5)
_cell_formula_units_Z     4
_cell_measurement_reflns_used     11124
_cell_measurement_theta_min     3.2
_cell_measurement_theta_max     53.8
_cell_measurement_temperature     170(2)
_exptl_crystal_description     block
_exptl_crystal_colour     yellow
_exptl_crystal_size_max     0.479
_exptl_crystal_size_mid     0.429
_exptl_crystal_size_min     0.408
_exptl_crystal_density_diffrn     2.176
_exptl_crystal_density_meas     ?
_exptl_crystal_density_method     ?
_exptl_crystal_F_000     808
_exptl_absorpt_coefficient_mu     6.395
_exptl_absorpt_correction_type     numerical
_exptl_absorpt_process_details     'face indexed'
_shelx_estimated_absorpt_T_min     0.150
_shelx_estimated_absorpt_T_max     0.180
_exptl_absorpt_correction_T_min     0.3926
_exptl_absorpt_correction_T_max     0.7860
_exptl_special_details
;
(<i>X-RED32</i> and <i>X-SHAPE</i>; Stoe, 2010)
;
_diffrn_ambient_temperature     170(2)
_diffrn_radiation_type     MoK\a
_diffrn_radiation_wavelength     0.71073
_diffrn_measurement_device_type     'Stoe IPDS2T'
_diffrn_measurement_method     \w
_diffrn_detector_area_resol_mean     6.67
_diffrn_reflns_number     10805
_diffrn_reflns_av_R_equivalents     0.0633
_diffrn_reflns_theta_min     1.957
_diffrn_reflns_theta_max     26.862
_diffrn_reflns_theta_full     25.242
_diffrn_measured_fraction_theta_max     0.990
_diffrn_measured_fraction_theta_full     0.999
_diffrn_reflns_limit_h_min     -13
_diffrn_reflns_limit_h_max     13
_diffrn_reflns_limit_k_min     -11
_diffrn_reflns_limit_k_max     11
_diffrn_reflns_limit_l_min     -17
_diffrn_reflns_limit_l_max     17
_refine_special_details     ?
_reflns_number_total     2733
_reflns_number_gt     2009
_reflns_threshold_expression     'I > 2\s(I)'
_refine_ls_structure_factor_coef     Fsqd
_refine_ls_matrix_type     full
_refine_ls_R_factor_all     0.0526
_refine_ls_R_factor_gt     0.0290
_refine_ls_wR_factor_gt     0.0513
_refine_ls_wR_factor_ref     0.0577
_refine_ls_goodness_of_fit_ref     0.972
_refine_ls_restrained_S_all     0.972
_refine_ls_number_reflns     2733
_refine_ls_number_parameters     147
_refine_ls_number_restraints     0
_refine_ls_hydrogen_treatment     constr
_refine_ls_weighting_scheme     calc
_refine_ls_weighting_details
                      'w=1/[\s^2^(Fo^2^)+(0.0249P)^2^] where P=(Fo^2^+2Fc^2^)/3'
_atom_sites_solution_hydrogens     geom
_atom_sites_solution_primary     ?
_atom_sites_solution_secondary     ?
_refine_ls_shift/su_max     0.001
_refine_ls_shift/su_mean     0.000
_refine_diff_density_max     0.411
_refine_diff_density_min     -0.513
_refine_ls_extinction_method     none
_refine_ls_extinction_coef     .
loop_
    _atom_type_symbol
    _atom_type_description
    _atom_type_scat_dispersion_real
    _atom_type_scat_dispersion_imag
    _atom_type_scat_source
    'C' 'C' 0.0033 0.0016
                         'International Tables Vol C Tables 4.2.6.8 and 6.1.1.4'
    'H' 'H' 0.0000 0.0000
                         'International Tables Vol C Tables 4.2.6.8 and 6.1.1.4'
    'O' 'O' 0.0106 0.0060
                         'International Tables Vol C Tables 4.2.6.8 and 6.1.1.4'
    'S' 'S' 0.1246 0.1234
                         'International Tables Vol C Tables 4.2.6.8 and 6.1.1.4'
    'Se' 'Se' -0.0929 2.2259
                         'International Tables Vol C Tables 4.2.6.8 and 6.1.1.4'
_computing_data_collection
;
X-AREA (Stoe & Cie, 2010)
;
_computing_cell_refinement
;
X-AREA (Stoe & Cie, 2010)
;
_computing_data_reduction
;
X-AREA (Stoe & Cie, 2010)
;
_computing_structure_solution
;
SIR-92 (Altomare <i>et al.</i>,  1994), <i>SHELXS2016/6</i> (Sheldrick,
2008)
;
_computing_structure_refinement
;
<i>SHELXL2016/6</i> (Sheldrick, 2015)
;
_computing_molecular_graphics
;
<i>XP</i> (Bruker, 1998), DIAMOND (Brandenburg, 2001),
Mercury (Macrae <i>et al.</i>,  2006)
;
_computing_publication_material
;
<i>CIFTAB</i> (Sheldrick, 2015)
;
loop_
    _atom_site_type_symbol
    _atom_site_label
    _atom_site_fract_x
    _atom_site_fract_y
    _atom_site_fract_z
    _atom_site_U_iso_or_equiv
    _atom_site_adp_type
    _atom_site_calc_flag
    _atom_site_occupancy
    _atom_site_disorder_assembly
    _atom_site_disorder_group
    C C1 0.5603(4) 0.9723(4) 0.2588(3) 0.0330(8) Uani d 1 . .
    C C2 0.6767(3) 0.9491(4) 0.4583(3) 0.0283(7) Uani d 1 . .
    C C3 0.5772(3) 0.8578(4) 0.4418(3) 0.0292(7) Uani d 1 . .
    C C4 0.5451(4) 0.7610(4) 0.5199(3) 0.0407(9) Uani d 1 . .
    H H4A 0.610175 0.773264 0.588334 0.061 Uiso calc 1 . .
    H H4B 0.543631 0.658702 0.497773 0.061 Uiso calc 1 . .
    H H4C 0.460552 0.787918 0.524643 0.061 Uiso calc 1 . .
    C C5 0.8143(4) 0.6153(5) 0.3661(3) 0.0430(10) Uani d 1 . .
    H H5A 0.857954 0.708541 0.364796 0.064 Uiso calc 1 . .
    H H5B 0.722081 0.626480 0.330068 0.064 Uiso calc 1 . .
    H H5C 0.849415 0.539960 0.331030 0.064 Uiso calc 1 . .
    C C6 0.8349(3) 0.5707(4) 0.4771(3) 0.0300(7) Uani d 1 . .
    C C7 0.8914(3) 0.6483(4) 0.5642(3) 0.0288(7) Uani d 1 . .
    C C8 0.8162(4) 0.4074(4) 0.6323(3) 0.0333(8) Uani d 1 . .
    O O1 0.5276(3) 1.0021(3) 0.16730(19) 0.0441(7) Uani d 1 . .
    O O2 0.7920(3) 0.3109(3) 0.6837(2) 0.0445(7) Uani d 1 . .
    S S1 0.47447(9) 0.85051(10) 0.31380(8) 0.0387(2) Uani d 1 . .
    S S2 0.69642(9) 1.04502(9) 0.35303(6) 0.02911(19) Uani d 1 . .
    S S5 0.89572(10) 0.57233(10) 0.68357(7) 0.0345(2) Uani d 1 . .
    S S6 0.77748(10) 0.39942(10) 0.49537(7) 0.0368(2) Uani d 1 . .
    Se Se1 0.80328(4) 0.98085(4) 0.58945(3) 0.03435(11) Uani d 1 . .
    Se Se2 0.96657(4) 0.83504(4) 0.56427(3) 0.03646(11) Uani d 1 . .
loop_
    _atom_site_aniso_label
    _atom_site_aniso_U_11
    _atom_site_aniso_U_22
    _atom_site_aniso_U_33
    _atom_site_aniso_U_12
    _atom_site_aniso_U_13
    _atom_site_aniso_U_23
    C1 0.039(2) 0.0238(17) 0.0322(19) 0.0044(15) 0.0063(16) -0.0015(14)
    C2 0.0338(19) 0.0256(16) 0.0271(17) 0.0018(14) 0.0116(15) -0.0010(13)
    C3 0.0321(19) 0.0247(17) 0.0331(18) 0.0017(14) 0.0135(16) -0.0005(13)
    C4 0.045(2) 0.036(2) 0.048(2) -0.0067(17) 0.026(2) 0.0043(17)
    C5 0.050(3) 0.049(2) 0.032(2) 0.0010(19) 0.0172(19) -0.0009(16)
    C6 0.0266(18) 0.0348(18) 0.0300(18) 0.0022(15) 0.0108(15) -0.0002(14)
    C7 0.0258(18) 0.0295(17) 0.0308(18) 0.0004(14) 0.0085(15) 0.0014(14)
    C8 0.037(2) 0.0308(18) 0.0375(19) 0.0024(16) 0.0188(17) -0.0044(16)
    O1 0.0597(18) 0.0337(14) 0.0289(13) -0.0022(13) -0.0007(13) -0.0016(11)
    O2 0.0629(19) 0.0320(14) 0.0475(15) -0.0064(13) 0.0303(15) -0.0005(12)
    S1 0.0328(5) 0.0319(5) 0.0450(5) -0.0072(4) 0.0030(4) 0.0015(4)
    S2 0.0334(5) 0.0295(4) 0.0240(4) -0.0052(4) 0.0082(4) -0.0003(3)
    S5 0.0448(6) 0.0306(4) 0.0256(4) -0.0044(4) 0.0075(4) -0.0008(3)
    S6 0.0432(6) 0.0337(5) 0.0331(5) -0.0064(4) 0.0116(4) -0.0095(4)
    Se1 0.0484(2) 0.02951(19) 0.02304(17) -0.00266(16) 0.00823(15) -0.00313(14)
    Se2 0.0296(2) 0.0350(2) 0.0410(2) -0.00724(16) 0.00564(16) 0.00402(16)
_geom_special_details
;
 All esds (except the esd in the dihedral angle between two l.s. planes)
 are estimated using the full covariance matrix.  The cell esds are taken
 into account individually in the estimation of esds in distances, angles
 and torsion angles; correlations between esds in cell parameters are only
 used when they are defined by crystal symmetry.  An approximate (isotropic)
 treatment of cell esds is used for estimating esds involving l.s. planes.
;
loop_
    _geom_bond_atom_site_label_1
    _geom_bond_atom_site_label_2
    _geom_bond_site_symmetry_2
    _geom_bond_distance
    _geom_bond_publ_flag
    C1 O1 . 1.203(4) ?
    C1 S2 . 1.759(4) ?
    C1 S1 . 1.765(4) ?
    C2 C3 . 1.335(5) ?
    C2 S2 . 1.739(3) ?
    C2 Se1 . 1.898(4) ?
    C3 C4 . 1.499(5) ?
    C3 S1 . 1.742(4) ?
    C4 H4A . 0.9800 ?
    C4 H4B . 0.9800 ?
    C4 H4C . 0.9800 ?
    C5 C6 . 1.498(5) ?
    C5 H5A . 0.9800 ?
    C5 H5B . 0.9800 ?
    C5 H5C . 0.9800 ?
    C6 C7 . 1.346(5) ?
    C6 S6 . 1.733(4) ?
    C7 S5 . 1.741(3) ?
    C7 Se2 . 1.895(3) ?
    C8 O2 . 1.202(4) ?
    C8 S6 . 1.763(4) ?
    C8 S5 . 1.769(4) ?
    Se1 Se2 . 2.3397(7) ?
loop_
    _geom_angle_atom_site_label_1
    _geom_angle_atom_site_label_2
    _geom_angle_atom_site_label_3
    _geom_angle_site_symmetry_1
    _geom_angle_site_symmetry_3
    _geom_angle
    _geom_angle_publ_flag
    O1 C1 S2 . . 124.6(3) ?
    O1 C1 S1 . . 123.2(3) ?
    S2 C1 S1 . . 112.15(19) ?
    C3 C2 S2 . . 118.9(3) ?
    C3 C2 Se1 . . 124.8(3) ?
    S2 C2 Se1 . . 116.29(19) ?
    C2 C3 C4 . . 127.6(3) ?
    C2 C3 S1 . . 115.4(3) ?
    C4 C3 S1 . . 117.0(3) ?
    C3 C4 H4A . . 109.5 ?
    C3 C4 H4B . . 109.5 ?
    H4A C4 H4B . . 109.5 ?
    C3 C4 H4C . . 109.5 ?
    H4A C4 H4C . . 109.5 ?
    H4B C4 H4C . . 109.5 ?
    C6 C5 H5A . . 109.5 ?
    C6 C5 H5B . . 109.5 ?
    H5A C5 H5B . . 109.5 ?
    C6 C5 H5C . . 109.5 ?
    H5A C5 H5C . . 109.5 ?
    H5B C5 H5C . . 109.5 ?
    C7 C6 C5 . . 127.9(3) ?
    C7 C6 S6 . . 116.0(3) ?
    C5 C6 S6 . . 116.1(3) ?
    C6 C7 S5 . . 118.1(3) ?
    C6 C7 Se2 . . 123.7(3) ?
    S5 C7 Se2 . . 118.23(18) ?
    O2 C8 S6 . . 123.4(3) ?
    O2 C8 S5 . . 124.7(3) ?
    S6 C8 S5 . . 111.8(2) ?
    C3 S1 C1 . . 97.42(17) ?
    C2 S2 C1 . . 96.07(17) ?
    C7 S5 C8 . . 96.36(17) ?
    C6 S6 C8 . . 97.68(17) ?
    C7 Se2 Se1 . . 99.23(10) ?
    C2 Se1 Se2 . . 98.40(10) ?
loop_
    _geom_hbond_atom_site_label_D
    _geom_hbond_atom_site_label_H
    _geom_hbond_atom_site_label_A
    _geom_hbond_site_symmetry_A
    _geom_hbond_distance_DH
    _geom_hbond_distance_HA
    _geom_hbond_distance_DA
    _geom_hbond_angle_DHA
    C4 H4A Se1 . 0.98 2.84 3.354(4) 113.7
    C5 H5A Se2 . 0.98 2.83 3.341(4) 113.6
    C4 H4B O1 2_645 0.98 2.55 3.369(5) 140.5
    C5 H5C Se1 4_575 0.98 3.14 3.801(4) 125.7
    C5 H5C S5 3_766 0.98 3.04 3.850(4) 140.9
    C4 H4C S2 3_676 0.98 3.13 3.992(4) 147.6
_shelx_hkl_file
;
  -1   0   0 1053.79   33.21   0
   1   0   0 1075.97   33.29   0
  -2   0   0   18.84   14.38   0
   2   0   0   13.57   14.74   0
   3   0   0 2707.41   32.57   0
  -3   0   0 2666.50   31.47   0
   4   0   0 1941.23   24.69   0
  -4   0   0 1957.08   24.39   0
  -5   0   0  692.64   15.91   0
   5   0   0  735.91   16.75   0
  -6   0   0  500.88   13.65   0
   6   0   0  516.62   14.20   0
  -7   0   0  289.11   12.46   0
  -8   0   0  676.04   15.06   0
  -9   0   0   92.65   14.00   0
 -10   0   0  183.99   12.98   0
 -11   0   0   22.64   12.61   0
 -12   0   0  281.77   13.81   0
 -13   0   0    0.74   14.16   0
 -13   0   0   92.92   23.31   0
  -1   1   0   56.96   13.88   0
  -1   1   0   49.02   18.45   0
  -1  -1   0   50.03   16.22   0
   1  -1   0   51.58   16.33   0
  -2  -1   0  584.47   20.92   0
   2  -1   0  538.40   23.05   0
  -2   1   0  528.10   21.58   0
   3  -1   0 2149.54   28.86   0
  -3   1   0 2075.23   27.96   0
  -3  -1   0 2251.81   30.54   0
  -4  -1   0  716.86   17.29   0
   4  -1   0  739.22   17.67   0
  -4   1   0  727.94   17.52   0
  -5   1   0  137.66   11.97   0
  -5  -1   0  152.09   12.01   0
   5  -1   0  146.70   11.62   0
  -6  -1   0  283.44   12.24   0
  -6   1   0  265.53   11.79   0
   6  -1   0  249.19   11.67   0
  -7  -1   0  151.27   11.80   0
  -7   1   0  145.74   12.63   0
   7  -1   0  143.99   10.72   0
   8  -1   0  603.14   13.96   0
  -8   1   0  578.33   14.69   0
  -8  -1   0  585.94   14.33   0
  -9   1   0   92.31   12.92   0
  -9  -1   0   94.22   11.55   0
 -10  -1   0  178.93   11.58   0
 -10   1   0  183.57   12.31   0
 -11   1   0    8.14   12.43   0
 -11  -1   0    8.87   13.41   0
 -12  -1   0  196.06   13.48   0
 -12   1   0  184.95   18.64   0
 -12   1   0   10.83   13.74   0
 -13  -1   0   33.54   13.71   0
 -13   1   0   13.88   13.21   0
 -13   1   0   12.90   19.60   0
   0   2   0 3530.68   53.23   0
   0  -2   0 3467.73   55.75   0
   0   2   0 3525.81   37.78   0
   0  -2   0 3580.10   38.54   0
   1   2   0   23.77   13.98   0
   1   2   0  -12.41   10.35   0
  -1   2   0   21.49   14.84   0
  -1   2   0   23.79   18.42   0
   1  -2   0   16.31   18.01   0
   1  -2   0   15.31   18.69   0
  -1  -2   0   19.11   17.26   0
  -1  -2   0   15.45   17.67   0
  -2   2   0 3635.20   34.77   0
  -2  -2   0 3925.34   40.60   0
  -2   2   0 3493.06   38.45   0
   2  -2   0 3703.41   42.02   0
  -3   2   0 1145.17   21.86   0
  -3  -2   0 1243.69   22.26   0
   3  -2   0 1273.18   25.77   0
   4  -2   0   53.94   12.36   0
  -4   2   0   61.88   14.19   0
  -4  -2   0   67.16   12.54   0
  -5  -2   0    9.99   11.27   0
  -5   2   0   -4.18   10.41   0
   5  -2   0    2.25   11.20   0
   6  -2   0   54.95   10.28   0
  -6   2   0   45.43   10.10   0
  -6  -2   0   52.54   14.09   0
  -7  -2   0   98.11   13.11   0
   7  -2   0  111.95   13.37   0
  -7   2   0   89.89   11.55   0
  -8  -2   0  400.36   14.83   0
  -8   2   0  363.94   12.93   0
   8  -2   0  405.11   13.30   0
  -9  -2   0   64.03   13.77   0
   9  -2   0   21.87   11.13   0
  -9   2   0   45.39   11.03   0
 -10  -2   0  357.93   14.08   0
 -10   2   0  339.02   12.45   0
 -11   2   0   28.74   12.04   0
 -11   2   0   36.28   14.33   0
 -11  -2   0   18.24   13.53   0
 -12   2   0   -7.84   16.10   0
 -12   2   0    2.81   12.31   0
 -12  -2   0   -4.02   13.26   0
  -1   3   0   -2.36    7.85   0
  -1  -3   0   73.93   17.74   0
   1   3   0   77.43   14.79   0
  -1   3   0   84.65   12.52   0
   1   3   0   83.35   11.97   0
  -1  -3   0   75.49   11.69   0
   1  -3   0   69.87   11.89   0
   1  -3   0   75.27   19.87   0
  -2  -3   0  904.32   21.96   0
  -2   3   0  859.59   22.84   0
  -2   3   0  895.43   18.05   0
  -2  -3   0  926.52   19.42   0
   2  -3   0  894.51   23.13   0
   3  -3   0  445.67   21.61   0
  -3   3   0  424.42   17.28   0
  -3  -3   0  443.17   16.07   0
  -3   3   0  420.60   16.67   0
  -3  -3   0  419.04   16.03   0
  -4   3   0    2.28   13.23   0
   4  -3   0    2.62   13.55   0
  -4  -3   0    9.55   12.11   0
  -4  -3   0   18.37   13.91   0
  -4   3   0   13.12   11.91   0
  -5  -3   0  189.49   16.45   0
   5  -3   0  185.93   14.04   0
  -5  -3   0  173.51   12.39   0
  -5   3   0  157.69   14.39   0
  -5   3   0  173.19   15.48   0
  -6  -3   0   13.38   12.68   0
  -6   3   0   26.50   13.11   0
  -6   3   0    0.96   14.32   0
   6  -3   0    6.55   12.43   0
  -6  -3   0   18.90   12.68   0
   7  -3   0   13.23   12.92   0
  -7  -3   0   22.65   14.38   0
  -7   3   0   32.19   14.11   0
  -7   3   0   38.70   11.80   0
   8  -3   0   -2.85   12.62   0
  -8   3   0   -3.43   13.62   0
  -8  -3   0    5.74   12.27   0
  -8   3   0   -4.38   12.77   0
  -9   3   0   44.15   10.83   0
   9  -3   0   33.09   11.51   0
  -9  -3   0   35.91   12.84   0
  -9  -3   0   42.76   13.26   0
  -9   3   0   28.82   14.62   0
 -10   3   0   -8.49   11.07   0
 -10   3   0    8.40   15.14   0
 -10  -3   0   -0.08   13.16   0
 -10  -3   0    7.08   12.46   0
 -11  -3   0    0.74   15.23   0
 -11   3   0    2.20   16.59   0
 -11  -3   0   11.72   14.65   0
 -11   3   0   -3.34   12.02   0
 -12  -3   0  106.22   13.93   0
 -12  -3   0   74.02   20.43   0
 -12   3   0   20.68   12.75   0
 -12   3   0   95.51   17.87   0
   0   4   0   49.78   13.75   0
   0  -4   0   60.23   16.20   0
   0  -4   0   52.84   11.06   0
   0   4   0   48.92   10.73   0
   1   4   0  398.47   13.17   0
   1  -4   0  388.71   13.31   0
  -1   4   0  -11.71    9.34   0
  -1   4   0  379.35   12.94   0
   1  -4   0  384.53   21.09   0
  -1  -4   0  390.32   13.65   0
  -1  -4   0  370.44   19.76   0
   1   4   0  403.59   19.38   0
   2  -4   0  909.70   26.14   0
  -2   4   0  850.36   15.81   0
  -2  -4   0  919.90   17.54   0
   2   4   0  959.36   17.18   0
  -2  -4   0  867.69   20.86   0
  -2   4   0  844.19   21.43   0
  -3  -4   0  216.20   14.52   0
   3  -4   0  228.18   18.31   0
  -3   4   0  194.19   11.72   0
  -3  -4   0  209.88   14.06   0
  -3   4   0  205.03   17.42   0
  -4   4   0   17.55   11.24   0
   4  -4   0   29.36   15.57   0
  -4  -4   0   22.35   10.59   0
  -4  -4   0   19.18   14.07   0
  -4   4   0   15.80   12.71   0
  -4  -4   0   16.72   11.67   0
  -5   4   0   47.29   16.06   0
  -5  -4   0   55.38   13.96   0
  -5   4   0   57.58   12.65   0
  -5  -4   0   38.40   12.78   0
  -5  -4   0   43.08   12.56   0
   5  -4   0   61.56   15.55   0
   6  -4   0   63.21   14.91   0
  -6  -4   0   57.00   12.15   0
  -6  -4   0   63.24   14.12   0
  -6   4   0   54.26   11.57   0
  -6   4   0   45.14   14.33   0
  -7  -4   0    5.51   13.33   0
  -7  -4   0    7.34   11.85   0
  -7   4   0   -6.91   12.81   0
   7  -4   0    1.03   15.54   0
  -7   4   0    8.78   11.78   0
  -8   4   0  175.02   14.57   0
  -8  -4   0  205.34   15.54   0
  -8   4   0  198.49   13.42   0
   8  -4   0  208.37   14.36   0
  -8  -4   0  171.24   15.38   0
   9  -4   0   -8.89   13.27   0
  -9   4   0    6.40   11.78   0
  -9   4   0   -1.86   12.20   0
  -9  -4   0    7.14   14.24   0
  -9  -4   0    2.45   14.23   0
 -10  -4   0  101.74   13.11   0
 -10  -4   0  114.92   16.28   0
  10  -4   0   94.85   14.66   0
 -10   4   0  125.25   17.28   0
 -10   4   0  101.10   12.83   0
 -11  -4   0   73.80   15.89   0
 -11   4   0   73.78   17.95   0
 -11   4   0   -4.42   12.84   0
 -11  -4   0   85.16   16.67   0
 -12   4   0    2.40   16.54   0
 -12  -4   0   -6.22   18.80   0
 -12   4   0   -0.43   13.16   0
 -12  -4   0    7.97   15.27   0
   1   5   0   96.73    9.83   0
   1   5   0   96.59   15.03   0
  -1  -5   0   91.08   10.55   0
  -1  -5   0   95.97   16.64   0
   1  -5   0  103.49   10.20   0
   1  -5   0  109.31   17.82   0
  -1   5   0   86.64   13.75   0
  -1   5   0  100.02    9.82   0
  -2   5   0   73.67   13.46   0
  -2  -5   0   47.73   14.29   0
   2  -5   0   32.66   19.17   0
   2   5   0   56.39   12.03   0
  -2  -5   0   47.09   11.29   0
  -2   5   0   42.83    9.14   0
   3  -5   0   55.30   20.73   0
  -3   5   0   51.71   14.64   0
  -3   5   0   60.42   11.71   0
  -3  -5   0   50.41   12.57   0
  -3  -5   0   51.71   12.28   0
   4  -5   0 1999.97   31.04   0
  -4   5   0 1610.78   22.21   0
  -4  -5   0 1750.57   21.51   0
  -4   5   0 1704.73   19.28   0
  -4  -5   0 1752.56   23.37   0
  -5   5   0  151.73   13.92   0
  -5   5   0  147.18   14.57   0
  -5  -5   0  149.78   13.53   0
  -5  -5   0  145.10   14.24   0
  -5  -5   0  141.37   15.74   0
   5  -5   0  173.47   16.24   0
  -6  -5   0  102.90   14.05   0
  -6   5   0  112.29   12.60   0
  -6  -5   0  135.37   13.53   0
  -6   5   0  110.64   14.38   0
  -6  -5   0  109.49   13.28   0
   6  -5   0  139.85   16.53   0
  -7  -5   0   48.11   11.77   0
  -7   5   0   39.91   12.52   0
   7  -5   0   39.14   15.11   0
  -7  -5   0   44.70   13.53   0
  -7   5   0   40.57   14.17   0
  -7  -5   0   53.09   11.88   0
  -8   5   0  802.69   18.80   0
  -8   5   0  864.13   17.48   0
  -8  -5   0  856.10   19.83   0
   8  -5   0  998.27   20.30   0
  -8  -5   0  848.43   18.35   0
  -8  -5   0  860.17   15.93   0
  -9   5   0   36.52   13.20   0
  -9  -5   0   39.80   13.63   0
  -9   5   0   57.35   14.43   0
  -9  -5   0   69.34   12.49   0
   9  -5   0   78.48   14.51   0
  -9  -5   0   63.55   13.58   0
 -10   5   0  229.74   15.90   0
 -10  -5   0  235.32   12.49   0
 -10  -5   0  246.34   16.28   0
  10  -5   0  243.85   15.95   0
 -10  -5   0  200.22   17.35   0
 -10   5   0  187.06   15.35   0
 -11   5   0   -6.71   12.96   0
 -11  -5   0   -2.18   15.11   0
 -11  -5   0    3.32   15.06   0
 -11   5   0   12.51   16.94   0
 -11  -5   0   -3.50   12.54   0
   0  -6   0 1260.62   16.32   0
   0   6   0 1320.25   24.86   0
   0   6   0 1294.24   16.37   0
   0  -6   0 1263.72   28.28   0
   1   6   0  104.99   14.69   0
   1  -6   0   88.27   19.97   0
  -1  -6   0   86.39   10.31   0
  -1   6   0   79.74    9.98   0
   1   6   0   86.77    9.66   0
  -1  -6   0   96.96   17.30   0
   1  -6   0   75.56    9.97   0
  -1   6   0   79.17   15.31   0
  -2   6   0  576.36   13.64   0
   2  -6   0  692.26   24.27   0
  -2  -6   0  611.45   14.58   0
  -2  -6   0  602.24   21.09   0
  -2   6   0    1.45    8.39   0
   2   6   0  619.57   13.78   0
  -3  -6   0   10.53   14.85   0
  -3   6   0    4.97   15.10   0
   3  -6   0   -0.45   19.01   0
  -3   6   0   -1.28    9.69   0
  -3  -6   0   -2.61   11.94   0
  -4   6   0  730.71   15.98   0
  -4   6   0  690.48   17.97   0
   4  -6   0  867.61   25.50   0
  -4  -6   0  736.55   18.53   0
  -4  -6   0  711.81   15.35   0
   5  -6   0  480.99   19.08   0
  -5  -6   0  418.29   17.75   0
  -5  -6   0  380.58   15.65   0
  -5   6   0  371.69   13.19   0
  -5  -6   0  414.65   15.52   0
  -5   6   0  390.78   13.72   0
  -6  -6   0  234.38   13.13   0
  -6   6   0  205.26   12.97   0
  -6   6   0  215.40   15.15   0
  -6  -6   0  205.74   13.76   0
  -6  -6   0  232.22   15.72   0
   6  -6   0  297.66   18.51   0
  -7   6   0   13.36   13.58   0
  -7   6   0   16.25   15.26   0
  -7  -6   0   32.39   14.06   0
   7  -6   0   52.42   19.27   0
  -7  -6   0   36.55   12.39   0
  -7  -6   0   19.54   10.60   0
   8  -6   0  106.31   16.04   0
  -8  -6   0   64.12   14.62   0
  -8   6   0   41.12   14.25   0
  -8  -6   0   64.40   15.09   0
  -8  -6   0   65.14   13.59   0
  -8   6   0   74.31   12.59   0
  -9  -6   0   50.55   16.11   0
  -9  -6   0   51.97   14.93   0
   9  -6   0   66.56   15.61   0
  -9  -6   0   60.41   11.24   0
  -9   6   0   65.74   13.51   0
  -9   6   0   57.47   12.58   0
 -10  -6   0    5.82   14.89   0
 -10  -6   0    6.86   12.32   0
  10  -6   0   16.33   16.13   0
 -10  -6   0   -6.63   16.13   0
 -10   6   0    6.71   12.82   0
 -10   6   0    8.87   13.44   0
 -11   6   0   20.05   16.94   0
 -11  -6   0   -2.98   18.51   0
 -11  -6   0    0.26   17.22   0
 -11  -6   0   20.71   12.37   0
 -11   6   0    2.89   15.06   0
   1   7   0  311.40   18.35   0
  -1   7   0  273.40   11.19   0
   1   7   0  286.53   11.58   0
   1  -7   0  321.07   20.64   0
  -1  -7   0  284.89   12.21   0
   1  -7   0  275.08   11.50   0
  -1   7   0  302.53   17.98   0
  -1  -7   0  284.18   21.15   0
  -2   7   0  397.05   11.94   0
   2  -7   0  431.07   23.91   0
   2   7   0  448.28   12.95   0
  -2  -7   0  396.14   20.57   0
  -2   7   0  396.64   16.46   0
  -2  -7   0  410.59   13.96   0
  -3   7   0   19.67   12.07   0
  -3   7   0    4.78    9.87   0
  -3  -7   0    6.53   11.87   0
   3  -7   0   -4.39   18.59   0
  -3  -7   0    3.00   15.38   0
  -4   7   0   95.35   13.64   0
   4  -7   0  105.79   19.35   0
  -4  -7   0   63.37   14.14   0
  -4  -7   0  103.15   14.51   0
  -4   7   0   89.67   11.00   0
  -5  -7   0  156.59   12.52   0
  -5  -7   0  133.36   14.08   0
  -5   7   0  143.44   11.42   0
   5  -7   0  162.99   17.05   0
  -5  -7   0  142.37   15.58   0
  -5   7   0  118.88   15.23   0
  -6  -7   0  816.79   20.47   0
  -6   7   0  838.64   16.13   0
  -6   7   0  788.23   19.07   0
  -6  -7   0  817.43   17.52   0
   6  -7   0 1051.26   24.78   0
  -6  -7   0  851.65   17.96   0
  -7  -7   0  135.12   13.07   0
  -7  -7   0  140.16   16.43   0
  -7   7   0  133.27   14.81   0
  -7   7   0  142.60   14.07   0
  -7  -7   0  131.20   16.08   0
   7  -7   0  171.77   17.26   0
  -8  -7   0   -5.69   17.14   0
   8  -7   0  -11.96   17.94   0
  -8   7   0   14.23   13.26   0
  -8  -7   0    2.07   13.95   0
  -8  -7   0    2.72   16.74   0
  -8   7   0   -6.59   12.69   0
  -9   7   0   16.78   12.47   0
  -9   7   0    3.98   11.89   0
  -9  -7   0    9.32   16.36   0
  -9  -7   0    8.59   15.56   0
   9  -7   0   20.76   17.39   0
  -9  -7   0   22.86   15.08   0
  10  -7   0  104.20   16.31   0
 -10   7   0   83.86   13.13   0
 -10  -7   0   78.16   17.21   0
 -10  -7   0   76.72   17.73   0
 -10   7   0   66.01   16.62   0
 -10  -7   0   68.01   14.75   0
   0  -8   0   -5.81   10.29   0
   0   8   0    5.79   12.99   0
   0   8   0   -5.73    9.50   0
   0  -8   0    4.81   17.20   0
  -1   8   0  160.76   14.80   0
  -1   8   0  165.26   11.42   0
   1  -8   0  174.04   19.52   0
   1   8   0  146.71   10.30   0
  -1  -8   0  160.51   19.24   0
   1   8   0  172.84   16.27   0
  -1  -8   0  176.66   11.97   0
  -2  -8   0   33.50   11.28   0
   2   8   0   34.90   10.55   0
  -2   8   0   12.51   10.24   0
  -2   8   0   32.64   13.18   0
  -2  -8   0   38.39   16.48   0
   2  -8   0   31.82   17.39   0
   3  -8   0  445.03   23.26   0
  -3  -8   0  403.58   14.07   0
  -3  -8   0  416.64   19.48   0
  -3   8   0  386.47   12.09   0
  -3   8   0  204.37   13.23   0
  -4  -8   0   28.95   14.09   0
  -4   8   0   -2.51   12.66   0
  -4  -8   0   26.02   15.09   0
  -4   8   0   12.97    9.17   0
  -4  -8   0   15.96   15.92   0
   4  -8   0   15.34   17.53   0
  -5   8   0  133.77   13.60   0
  -5  -8   0  120.75   14.99   0
  -5  -8   0  125.21   12.96   0
   5  -8   0  139.93   19.08   0
  -5  -8   0  110.10   15.66   0
  -5   8   0  122.18   12.52   0
  -6  -8   0    3.91   14.31   0
   6  -8   0    6.05   18.50   0
  -6  -8   0    2.42   11.88   0
  -6  -8   0  -19.61   15.58   0
  -6   8   0    1.95   10.54   0
  -6   8   0   -1.94   15.18   0
  -7   8   0   43.51   15.00   0
  -7  -8   0   68.27   16.34   0
  -7   8   0   73.99   12.44   0
   7  -8   0   47.61   19.26   0
  -7  -8   0   57.76   13.02   0
  -7  -8   0   63.88   13.68   0
  -8  -8   0    5.23   15.92   0
  -8   8   0   18.84   12.68   0
  -8  -8   0   14.19   15.70   0
  -8  -8   0   14.65   12.52   0
   8  -8   0   -8.80   18.35   0
  -8   8   0   14.87   12.58   0
   9  -8   0    9.86   18.47   0
  -9  -8   0   15.95   17.42   0
  -9   8   0   11.70   14.79   0
  -9  -8   0   -0.48   14.51   0
  -9  -8   0   -6.08   13.96   0
  -9   8   0   18.99   14.12   0
   1   9   0  167.69   11.50   0
  -1   9   0  175.56   11.46   0
   1  -9   0  192.32   21.84   0
  -1  -9   0  195.69   12.47   0
  -1   9   0  174.67   16.26   0
  -1  -9   0  187.08   22.79   0
   2  -9   0   68.75   20.52   0
  -2  -9   0   65.96   12.71   0
  -2  -9   0   62.84   20.24   0
  -2   9   0   70.80   14.06   0
  -2   9   0   72.76   10.58   0
  -3   9   0   70.94   10.78   0
  -3  -9   0   68.33   19.53   0
  -3  -9   0   74.05   13.12   0
   3  -9   0   77.21   17.48   0
  -3   9   0   64.58   13.14   0
  -4  -9   0  249.93   18.50   0
  -4  -9   0  249.86   19.88   0
  -4   9   0   -1.99    9.36   0
   4  -9   0  256.69   18.44   0
  -4  -9   0  253.13   13.47   0
  -4   9   0  240.00   11.89   0
  -5  -9   0    2.78   12.18   0
  -5   9   0   -3.33   11.74   0
  -5  -9   0    7.76   16.12   0
  -5  -9   0   -1.62   15.29   0
   5  -9   0    8.20   18.07   0
  -5   9   0    3.23   13.51   0
   6  -9   0  340.69   20.72   0
  -6   9   0  264.55   16.76   0
  -6  -9   0  296.15   16.84   0
  -6  -9   0  271.66   15.63   0
  -6   9   0  328.65   13.80   0
  -6  -9   0  272.53   18.79   0
   7  -9   0   21.14   19.22   0
  -7  -9   0   17.59   17.16   0
  -7   9   0   23.03   12.28   0
  -7  -9   0    9.66   13.44   0
  -7   9   0   -7.02   14.44   0
  -7  -9   0    8.66   13.49   0
  -8   9   0   -0.39   15.70   0
  -8  -9   0    6.95   17.52   0
  -8  -9   0    7.38   14.65   0
   8  -9   0    6.17   18.05   0
  -8  -9   0  -13.95   17.64   0
  -8   9   0    1.12   14.15   0
   0 -10   0   70.47   24.98   0
   0  10   0   62.60   10.57   0
  -1  10   0    6.76   15.83   0
  -1 -10   0    5.84   24.16   0
   1  10   0   15.72   10.92   0
  -1  10   0    1.78   10.75   0
   1 -10   0    1.23   21.69   0
  -2 -10   0  227.35   13.59   0
  -2  10   0  223.56   12.84   0
  -2 -10   0  201.57   27.67   0
  -2  10   0  214.94   17.60   0
   2 -10   0  203.49   21.61   0
  -3 -10   0  131.10   13.00   0
  -3 -10   0  120.08   24.27   0
   3 -10   0  130.48   18.92   0
  -3  10   0  131.37   11.42   0
  -3 -10   0  123.54   25.02   0
  -3  10   0  147.84   15.09   0
  -4 -10   0    0.71   20.77   0
  -4  10   0   -0.08   13.54   0
  -4 -10   0   12.28   14.73   0
  -4 -10   0    3.18   19.65   0
  -4  10   0   22.18   12.04   0
   4 -10   0    4.43   15.66   0
  -5 -10   0  127.34   21.50   0
  -5 -10   0  -18.32   15.71   0
  -5  10   0   -6.61   11.76   0
  -5 -10   0  109.24   23.04   0
  -5  10   0  179.25   12.52   0
   5 -10   0  149.02   18.70   0
  -6  10   0    0.59   12.82   0
  -6  10   0    0.90   15.75   0
  -6 -10   0   -3.55   18.85   0
   6 -10   0    5.93   17.37   0
  -6 -10   0    8.20   15.90   0
  -6 -10   0    8.98   13.12   0
  -1  11   0    9.73   11.35   0
   1 -11   0    7.48   24.49   0
  -1  11   0    7.01   20.97   0
   2 -11   0   15.70   21.37   0
  -2  11   0   -1.34   11.78   0
  -2  11   0    8.87   18.28   0
  -3  11   0   72.83   17.29   0
  -3  11   0   56.74   12.40   0
   3 -11   0   67.51   20.42   0
  -4 -11   0  123.29   33.72   0
  -4 -11   0  170.45   15.08   0
  -4 -11   0  137.39   34.97   0
  -4  11   0  161.64   17.49   0
   4 -11   0  174.24   20.59   0
 -13   1   1   -0.00   13.87   0
 -13  -1   1   15.48   14.59   0
 -12  -1   1   96.65   13.46   0
 -12   1   1   83.16   12.80   0
 -11   1   1   15.77   12.64   0
 -11  -1   1   31.85   13.11   0
  10  -1  -1  116.32   11.24   0
 -10  -1   1  122.77   12.30   0
 -10   1   1   41.51   12.24   0
   9  -1  -1  166.33   13.62   0
  -9   1   1  154.52   12.78   0
  -9  -1   1  168.12   13.35   0
  -8  -1   1  533.96   15.41   0
  -8   1   1  516.40   14.00   0
   8  -1  -1  527.23   15.16   0
   7   1  -1  259.64   11.38   0
   7  -1  -1  220.44   11.81   0
  -7   1   1  235.95   11.71   0
  -7  -1   1  215.45   13.24   0
  -6  -1   1  130.15   12.44   0
   6   1  -1  138.04   10.76   0
  -6   1   1  134.79   11.36   0
   6  -1  -1  136.57   10.91   0
   5  -1  -1  150.43   11.91   0
  -5  -1   1  143.19   13.52   0
   5   1  -1  128.23   12.03   0
  -5   1   1  150.13   12.29   0
  -4  -1   1 1697.24   25.58   0
  -4   1   1 1602.64   23.33   0
   4  -1  -1 1668.38   23.33   0
   4   1  -1 1694.59   23.60   0
   3  -1  -1 1606.72   27.00   0
   3   1  -1 1635.91   28.05   0
  -3  -1   1 1582.20   28.52   0
  -3   1   1 1578.66   26.40   0
  -2  -1   1  217.00   23.28   0
   2   1  -1  217.96   18.41   0
  -2   1   1  208.93   18.08   0
   2  -1  -1  212.64   18.38   0
   1   1  -1  102.43   21.58   0
  -1   1   1  102.35   18.30   0
   1  -1  -1  102.34   15.91   0
  -1  -1   1   98.26   25.67   0
   0  -1   1 1381.21   30.46   0
   0   1   1 1323.66   30.07   0
   0   1  -1 1372.03   30.26   0
   0  -1  -1 1327.85   30.22   0
   1   1   1   45.11   19.91   0
  -1  -1  -1   38.13   12.35   0
  -1   1  -1   42.67   17.43   0
  -1  -1  -1   39.75   18.69   0
   1   1   1   37.53   12.70   0
   1  -1   1   44.49   17.01   0
  -1   1  -1   40.72   17.37   0
   2  -1   1  276.45   17.55   0
  -2  -1  -1  293.08   28.53   0
  -2   1  -1  280.67   23.20   0
  -2   1  -1  284.10   20.34   0
   3  -1   1   27.37   12.10   0
  -3   1  -1   38.23   12.51   0
  -3   1  -1   34.84   15.38   0
  -4   1  -1   33.85   11.29   0
   4  -1   1   36.17   11.37   0
  -4  -1  -1   31.02   12.78   0
  -5   1  -1  358.90   12.75   0
  -5  -1  -1  376.47   12.85   0
  -6  -1  -1 2051.13   20.10   0
  -6   1  -1 2087.61   20.58   0
  -7   1  -1  184.85   11.91   0
  -7  -1  -1  208.44   11.67   0
  -8   1  -1  360.48   13.46   0
  -8  -1  -1  321.45   12.65   0
  -9   1  -1   16.49   11.16   0
  -9  -1  -1    2.84   10.10   0
 -10  -1  -1    4.13   10.72   0
 -10   1  -1   -7.74   16.72   0
 -10   1  -1    0.86   11.61   0
 -11   1  -1   -7.75   18.58   0
 -11   1  -1   20.49   12.15   0
 -11  -1  -1   14.39   13.43   0
 -12   1  -1   43.97   25.76   0
 -12   1  -1   38.37   12.19   0
 -12  -1  -1   19.71   11.83   0
 -13   2   1   22.76   13.34   0
 -13   2   1   15.87   17.33   0
 -13  -2   1   28.15   15.92   0
 -12   2   1   15.01   12.49   0
 -12  -2   1   17.25   13.72   0
 -11   2   1    6.17   13.75   0
 -11  -2   1    0.19   12.68   0
 -10  -2   1  279.98   14.29   0
 -10   2   1  257.14   12.72   0
  10  -2  -1  261.26   12.25   0
   9  -2  -1    2.12   11.42   0
  -9  -2   1    4.96   12.44   0
  -9   2   1   -4.35   11.92   0
   8  -2  -1   -2.01   10.76   0
  -8  -2   1    2.49   12.80   0
  -8   2   1   -8.11   10.58   0
  -7  -2   1  418.58   17.04   0
  -7   2   1  405.96   14.72   0
   7  -2  -1  420.99   13.50   0
  -6   2   1 2740.98   23.65   0
  -6  -2   1 2945.62   27.54   0
   6  -2  -1 2875.55   24.55   0
   5  -2  -1 3095.65   27.41   0
  -5  -2   1 3017.31   29.67   0
  -5   2   1 2901.05   25.85   0
  -4   2   1  143.27   12.82   0
   4  -2  -1  147.88   13.41   0
  -4  -2   1  139.72   16.38   0
  -3   2   1  162.06   13.76   0
   3  -2  -1  180.77   14.53   0
  -3  -2   1  173.47   15.87   0
  -2   2   1  413.62   19.50   0
   2  -2  -1  419.01   19.73   0
  -2  -2   1  407.61   25.48   0
  -1  -2   1 2391.26   30.25   0
  -1  -2   1 2348.40   67.08   0
  -1  -2   1 2393.29   61.37   0
  -1   2   1 2293.44   35.91   0
   1  -2  -1 2402.25   35.88   0
  -1   2   1 2161.84   28.94   0
   0   2  -1   55.03   28.40   0
   0  -2   1   64.60   14.11   0
   0  -2  -1   58.86   15.30   0
   0   2  -1   56.68   14.40   0
   0   2   1   66.30   17.38   0
   0   2   1   53.85   15.10   0
   0  -2   1   61.73   31.97   0
   0  -2  -1   59.69   15.38   0
  -1   2  -1   29.70   14.00   0
  -1  -2  -1   16.93   16.65   0
  -1   2  -1   -5.02    9.53   0
   1   2   1   18.58   14.25   0
   1   2   1   21.17   13.48   0
   1  -2   1   32.47   14.12   0
   1  -2   1   22.12   21.84   0
  -1  -2  -1   24.61   15.80   0
  -2   2  -1 1127.13   24.38   0
   2  -2   1 1154.32   26.06   0
  -2  -2  -1 1236.29   28.20   0
  -2  -2  -1 1211.13   21.60   0
  -2   2  -1 1219.36   23.87   0
   2   2   1 1257.31   26.57   0
   2  -2   1 1185.11   23.42   0
  -3  -2  -1  480.85   21.37   0
  -3   2  -1  447.50   16.65   0
   3  -2   1  469.75   16.59   0
  -3   2  -1  484.85   19.31   0
  -4  -2  -1  102.99   14.93   0
  -4  -2  -1  101.00   14.25   0
  -4   2  -1  104.05   15.38   0
  -4   2  -1   94.12   12.27   0
   4  -2   1  102.16   12.57   0
  -5   2  -1   21.33   10.25   0
  -5   2  -1    5.71   14.19   0
   5  -2   1    6.06   10.43   0
  -5  -2  -1   11.98   10.63   0
  -6   2  -1  886.92   20.06   0
  -6   2  -1  876.75   15.77   0
  -6  -2  -1  940.54   16.59   0
   6  -2   1  959.99   17.72   0
  -7  -2  -1  234.21   12.88   0
  -7   2  -1  213.00   17.14   0
  -7   2  -1  235.90   12.24   0
  -8  -2  -1  531.03   16.43   0
  -8   2  -1  518.64   20.48   0
  -8   2  -1  516.44   14.14   0
  -9   2  -1  262.11   14.06   0
  -9   2  -1  254.89   18.12   0
  -9  -2  -1  259.82   12.94   0
 -10   2  -1  263.91   12.92   0
 -10  -2  -1  301.69   13.65   0
 -10   2  -1  296.18   18.56   0
 -10  -2  -1  288.37   22.29   0
 -11  -2  -1   63.73   22.45   0
 -11   2  -1   88.57   19.20   0
 -11  -2  -1   26.23   13.84   0
 -11   2  -1   78.52   12.63   0
 -12  -2  -1    6.43   13.77   0
 -12  -2  -1   37.61   28.23   0
 -12   2  -1  -14.74   13.14   0
 -12   2  -1   45.33   22.46   0
 -12  -3   1    3.95   13.33   0
 -12   3   1   -1.47   14.45   0
 -12   3   1    9.47   11.73   0
 -12  -3   1   17.40   14.02   0
  11  -3  -1  181.80   13.06   0
 -11   3   1  171.91   12.97   0
 -11   3   1  218.48   16.15   0
 -11  -3   1  217.65   15.27   0
  10  -3  -1  351.77   13.28   0
 -10  -3   1  353.05   17.21   0
 -10   3   1  328.27   12.88   0
   9  -3  -1  647.12   14.57   0
  -9   3   1  593.04   14.22   0
  -9  -3   1  676.43   17.54   0
  -8   3   1   51.39   11.62   0
  -8  -3   1   40.51   13.88   0
   8  -3  -1   49.02   14.03   0
  -7   3   1    5.86   12.59   0
  -7  -3   1  -10.97   12.32   0
   7  -3  -1   -4.28   11.40   0
  -6   3   1  293.14   14.81   0
  -6  -3   1  319.32   18.66   0
   6  -3  -1  356.39   16.26   0
  -5  -3   1  781.46   21.32   0
   5  -3  -1  823.06   20.09   0
  -5   3   1  750.97   16.58   0
   4  -3  -1   64.83   13.84   0
  -4   3   1   45.93   14.48   0
  -4  -3   1   52.14   13.34   0
   3  -3  -1  104.45   14.84   0
  -3  -3   1  122.26   17.63   0
  -3  -3   1  113.13   11.71   0
  -3   3   1  121.47   13.36   0
  -3   3   1  115.29   10.85   0
   2  -3  -1 9965.85   59.15   0
  -2   3   1 9230.15   52.23   0
  -2  -3   1 9671.13   47.40   0
  -2  -3   1 9975.55   78.20   0
  -2   3   1 8943.45   44.21   0
  -2  -3   1 9999.99   71.82   0
   1   3  -1  186.77   12.83   0
   1  -3  -1  189.65   17.93   0
  -1   3   1  181.34   13.03   0
  -1  -3   1  187.27   12.89   0
  -1  -3   1  183.00   24.66   0
  -1   3   1  171.81   17.12   0
   0   3   1   16.58   13.63   0
   0  -3  -1    1.98   15.65   0
   0  -3   1    5.29   26.02   0
   0  -3  -1   12.42   12.10   0
   0  -3   1   15.42   11.10   0
   0   3   1    9.62   11.22   0
   0   3  -1    2.22   11.27   0
   0   3  -1   12.11   20.02   0
  -1  -3  -1    3.63   12.31   0
  -1  -3  -1    1.64   13.14   0
  -1   3  -1   11.00   11.91   0
   1  -3   1    7.51   19.70   0
   1  -3   1    6.93   11.92   0
   1   3   1    5.26   12.18   0
   1   3   1   10.47   12.45   0
  -1   3  -1   16.05   14.34   0
   2  -3   1 2954.69   37.26   0
   2   3   1 3197.55   31.02   0
   2  -3   1 3160.94   28.72   0
  -2   3  -1 3105.59   29.43   0
  -2   3  -1 2837.95   34.04   0
  -2  -3  -1 3151.82   31.23   0
  -2  -3  -1 3147.35   33.71   0
   3  -3   1 3845.43   36.82   0
  -3   3  -1 3850.21   32.83   0
  -3   3  -1 3572.83   33.81   0
  -3  -3  -1 3913.39   35.85   0
  -3  -3  -1 3972.50   32.03   0
   4  -3   1 1306.57   24.15   0
  -4  -3  -1 1338.67   18.77   0
  -4  -3  -1 1343.72   24.38   0
  -4   3  -1 1301.66   19.97   0
  -4   3  -1 1277.69   20.82   0
  -5   3  -1  143.76   14.80   0
  -5  -3  -1  160.80   12.80   0
   5  -3   1  170.32   14.35   0
  -5  -3  -1  164.92   14.58   0
  -5   3  -1  160.20   15.67   0
  -6  -3  -1  359.90   14.10   0
   6  -3   1  340.88   14.64   0
  -6   3  -1  336.02   13.22   0
  -6   3  -1  333.84   16.97   0
  -6  -3  -1  340.08   17.74   0
  -7  -3  -1  669.51   15.38   0
   7  -3   1  729.34   18.59   0
  -7   3  -1  675.13   16.84   0
  -7   3  -1  679.70   19.57   0
  -7  -3  -1  671.17   20.29   0
  -8  -3  -1  270.31   15.66   0
  -8   3  -1  247.95   13.07   0
  -8   3  -1  266.98   16.25   0
  -8  -3  -1  260.20   17.25   0
  -9  -3  -1   26.28   12.25   0
  -9   3  -1   40.71   14.77   0
  -9   3  -1   61.41   11.44   0
  -9  -3  -1   32.29   16.13   0
 -10   3  -1  238.83   14.11   0
 -10  -3  -1  270.51   22.54   0
 -10   3  -1  300.73   17.47   0
 -10  -3  -1  302.21   13.57   0
 -11  -3  -1   10.91   21.58   0
 -11   3  -1    6.47   13.44   0
 -11  -3  -1   25.29   13.21   0
 -11   3  -1   12.11   17.51   0
 -12  -3  -1   21.62   28.73   0
 -12   3  -1   18.22   13.57   0
 -12   3  -1   36.81   21.17   0
 -12  -3  -1   10.34   14.39   0
 -12  -4   1   21.63   17.07   0
 -12   4   1   19.92   13.02   0
 -12  -4   1    5.23   15.95   0
 -12   4   1   19.85   16.64   0
 -11   4   1    9.15   12.62   0
  11  -4  -1   10.69   13.37   0
 -11   4   1    8.18   17.39   0
 -11  -4   1   18.90   14.03   0
 -11  -4   1    7.34   13.49   0
 -10   4   1    2.94   11.75   0
 -10   4   1   16.63   15.17   0
 -10  -4   1   23.21   12.74   0
  10  -4  -1   17.34   13.09   0
 -10  -4   1    3.35   15.05   0
  -9   4   1  288.93   14.67   0
  -9  -4   1  316.30   13.94   0
  -9   4   1  287.40   13.83   0
   9  -4  -1  329.02   14.82   0
  -9  -4   1  310.57   15.46   0
  -8  -4   1  828.14   20.73   0
  -8   4   1  868.15   17.39   0
  -8   4   1  867.34   16.71   0
   8  -4  -1  984.58   18.79   0
  -8  -4   1  912.91   18.91   0
  -7  -4   1  145.23   13.32   0
  -7   4   1  133.89   12.09   0
  -7  -4   1  138.69   14.98   0
   7  -4  -1  151.04   14.05   0
  -7   4   1  128.07   12.61   0
  -6  -4   1   83.25   15.89   0
  -6   4   1   98.17   11.69   0
   6  -4  -1   89.35   14.26   0
  -6  -4   1   99.94   11.25   0
  -6   4   1   90.16   12.52   0
  -5   4   1  249.42   13.82   0
  -5  -4   1  270.07   13.28   0
  -5   4   1  272.09   12.78   0
  -5  -4   1  265.64   15.27   0
   5  -4  -1  270.35   16.03   0
  -4  -4   1  562.05   20.21   0
  -4  -4   1  556.88   16.68   0
   4  -4  -1  606.67   18.62   0
  -4   4   1  545.53   16.16   0
  -4   4   1  547.95   13.95   0
  -4  -4   1  570.02   17.53   0
  -3  -4   1 1051.63   24.81   0
  -3  -4   1 1073.77   23.29   0
  -3  -4   1 1072.80   18.74   0
  -3   4   1 1021.41   16.19   0
  -3   4   1  990.81   19.21   0
   3  -4  -1 1117.78   22.60   0
   2  -4  -1  441.73   17.73   0
  -2   4   1  409.14   13.05   0
  -2  -4   1  435.04   20.49   0
  -2   4   1  427.26   15.73   0
  -2  -4   1  424.97   13.06   0
   1  -4  -1  414.28   19.39   0
  -1   4   1  385.04   12.92   0
  -1  -4   1  389.85   25.74   0
  -1   4   1  389.86   17.34   0
   1   4  -1  406.35   13.03   0
   1   4  -1  398.25   24.84   0
  -1  -4   1  370.65   13.02   0
   0  -4  -1   -2.87   14.60   0
   0   4   1   -8.34    8.09   0
   0   4   1    4.38   10.10   0
   0  -4   1    9.84   24.48   0
   0  -4  -1   23.65   10.76   0
   0  -4   1    2.84   10.40   0
   0   4  -1    9.12   17.73   0
   0   4  -1    8.51   10.18   0
   1  -4   1  829.54   16.03   0
  -1  -4  -1  793.80   20.08   0
   1   4   1  812.38   16.95   0
   1  -4   1  871.19   31.49   0
  -1   4  -1  796.00   16.96   0
  -1  -4  -1  783.62   17.89   0
  -1   4  -1  775.43   24.84   0
   1   4   1  580.70   15.33   0
  -2   4  -1  180.55   11.25   0
  -2   4  -1   77.70   14.05   0
   2  -4   1  149.58   11.21   0
  -2  -4  -1  170.96   14.81   0
   2  -4   1  194.06   21.96   0
   2   4   1  182.10   12.48   0
  -2  -4  -1  169.91   13.62   0
  -3   4  -1  234.82   12.57   0
   3  -4   1  291.94   22.32   0
  -3  -4  -1  255.39   16.58   0
  -3   4  -1  224.34   14.89   0
  -3  -4  -1  250.54   14.98   0
  -4   4  -1 1250.45   19.34   0
  -4   4  -1 1160.96   20.35   0
  -4  -4  -1 1271.37   20.41   0
  -4  -4  -1 1263.86   20.98   0
   4  -4   1 1411.85   25.18   0
  -5  -4  -1   76.73   12.38   0
  -5  -4  -1  101.49   12.97   0
  -5   4  -1   89.38   13.35   0
  -5   4  -1   88.72   12.80   0
  -5  -4  -1   80.38   14.91   0
   5  -4   1  106.25   16.61   0
  -6   4  -1  187.02   12.98   0
  -6   4  -1  195.94   13.04   0
  -6  -4  -1  222.47   16.29   0
   6  -4   1  222.88   16.01   0
  -6  -4  -1  206.59   11.13   0
  -6  -4  -1  196.33   14.54   0
  -7   4  -1  106.38   12.77   0
  -7  -4  -1  124.38   11.94   0
   7  -4   1  142.83   14.91   0
  -7   4  -1   95.77   14.90   0
  -7  -4  -1  114.88   14.96   0
  -7  -4  -1  102.22   13.33   0
  -8   4  -1  190.67   12.76   0
  -8  -4  -1  190.19   15.32   0
   8  -4   1  225.72   17.46   0
  -8   4  -1  176.38   15.52   0
  -8  -4  -1  182.17   13.16   0
  -9  -4  -1    8.33   12.89   0
  -9   4  -1   16.09   14.85   0
  -9  -4  -1   23.22   16.55   0
  -9   4  -1   17.85   11.59   0
 -10   4  -1  153.87   13.75   0
 -10  -4  -1  139.75   19.59   0
 -10  -4  -1  162.34   13.86   0
 -10   4  -1  192.47   17.17   0
 -11   4  -1    9.14   12.69   0
 -11  -4  -1   19.26   21.74   0
 -11   4  -1   23.78   16.86   0
 -11  -4  -1   25.54   15.56   0
 -12  -4  -1   23.21   28.83   0
 -12   4  -1    9.84   20.66   0
 -12  -4  -1    9.70   14.20   0
 -12   4  -1   23.89   12.95   0
 -12  -4  -1    9.09   16.50   0
 -12   5   1   94.79   17.17   0
 -12  -5   1   64.25   16.35   0
 -12  -5   1  100.45   16.71   0
 -12   5   1   98.28   14.08   0
 -11   5   1   19.72   15.28   0
 -11   5   1   28.05   12.82   0
  11  -5  -1    8.40   15.13   0
 -11  -5   1   12.80   13.26   0
 -11  -5   1   23.71   14.68   0
 -10  -5   1   18.27   15.36   0
 -10   5   1   34.79   11.79   0
 -10  -5   1   24.22   14.07   0
  10  -5  -1   16.58   15.02   0
 -10   5   1   37.19   13.91   0
  -9  -5   1   53.86   13.29   0
   9  -5  -1   49.08   13.19   0
  -9   5   1   53.38   14.57   0
  -9  -5   1   51.74   15.16   0
  -9   5   1   38.67   11.64   0
  -8   5   1   48.09   11.76   0
   8  -5  -1   62.59   17.32   0
  -8  -5   1   43.39   13.00   0
  -8  -5   1   57.25   13.37   0
  -8   5   1   41.09   13.00   0
  -7   5   1  124.01   12.18   0
   7  -5  -1  129.08   16.67   0
  -7   5   1  118.73   12.84   0
  -7  -5   1  119.87   13.66   0
  -7  -5   1  139.49   11.43   0
  -6  -5   1    5.23   10.55   0
  -6  -5   1   -0.88   12.42   0
   6  -5  -1   -0.41   14.86   0
  -6   5   1    6.67   11.38   0
  -6   5   1   15.61   14.23   0
  -6  -5   1   -1.50   15.39   0
  -5   5   1  785.55   16.71   0
  -5   5   1  818.02   16.05   0
  -5  -5   1  829.41   18.06   0
  -5  -5   1  804.43   21.09   0
   5  -5  -1  931.44   20.45   0
  -5  -5   1  838.41   16.20   0
  -4  -5   1  191.97   15.26   0
  -4  -5   1  190.40   17.68   0
   4  -5  -1  193.56   16.53   0
  -4   5   1  195.50   10.67   0
  -4   5   1  184.13   13.83   0
  -4  -5   1  206.64   12.86   0
  -3   5   1  241.75   10.58   0
  -3  -5   1  234.51   16.48   0
   3  -5  -1  246.36   18.62   0
  -3  -5   1  245.86   19.11   0
  -3   5   1  232.62   16.13   0
  -3  -5   1  231.45   12.29   0
  -2   5   1 1185.22   21.59   0
   2  -5  -1 1230.48   24.31   0
  -2  -5   1 1195.99   28.87   0
  -2   5   1 1168.77   16.88   0
  -2  -5   1 1178.17   16.63   0
  -1   5   1  257.09   10.98   0
   1  -5  -1  252.89   18.22   0
  -1   5   1  264.82   14.60   0
  -1  -5   1  266.77   25.13   0
   1   5  -1  260.98   11.07   0
   1   5  -1  276.11   20.61   0
  -1  -5   1  277.06   11.27   0
   0   5   1   -0.15    7.67   0
   0  -5   1 2616.79   49.49   0
   0   5  -1 2421.84   37.50   0
   0  -5  -1 2331.57   23.06   0
   0   5   1 2376.01   21.47   0
   0   5  -1 2466.95   21.40   0
   0  -5  -1 2418.21   30.23   0
   0  -5   1 2416.07   21.62   0
  -1   5  -1 1162.95   24.34   0
  -1  -5  -1 1224.62   18.55   0
   1   5   1   -2.48    7.60   0
  -1   5  -1 1225.56   17.65   0
   1   5   1 1218.67   17.72   0
   1  -5   1 1221.40   16.84   0
   1  -5   1 1485.26   37.26   0
  -1  -5  -1 1178.77   22.11   0
   2  -5   1   -0.35   20.37   0
   2  -5   1   12.19   10.74   0
   2   5   1    5.65   10.59   0
  -2  -5  -1    1.76   12.75   0
  -2   5  -1    8.06   10.59   0
  -2  -5  -1    4.47   11.96   0
  -2   5  -1  -11.94    8.95   0
  -3   5  -1  125.79   11.29   0
  -3   5  -1  115.04   15.66   0
   3  -5   1  173.36   18.94   0
  -3  -5  -1  123.23   11.73   0
  -3  -5  -1  145.88   13.50   0
  -4   5  -1  205.90   13.82   0
  -4  -5  -1  239.36   13.70   0
  -4  -5  -1  219.25   13.54   0
  -4   5  -1  215.42   12.57   0
   4  -5   1  260.73   18.86   0
   5  -5   1  535.18   20.26   0
  -5  -5  -1  448.77   13.51   0
  -5   5  -1  404.96   16.32   0
  -5   5  -1  462.82   14.20   0
  -5  -5  -1  444.08   15.47   0
  -6  -5  -1  247.51   14.56   0
  -6   5  -1  237.06   13.49   0
  -6  -5  -1  225.18   11.85   0
  -6  -5  -1  255.20   16.26   0
  -6   5  -1  235.49   13.95   0
   6  -5   1  275.42   18.93   0
  -7   5  -1   74.56   14.50   0
  -7   5  -1   71.08   12.75   0
  -7  -5  -1   67.91   14.53   0
   7  -5   1   75.94   16.97   0
  -7  -5  -1   75.95   12.45   0
  -7  -5  -1   76.42   11.05   0
  -8  -5  -1   45.23   12.34   0
  -8   5  -1   34.20   12.76   0
  -8  -5  -1   56.28   14.11   0
  -8   5  -1   41.94   12.76   0
  -8  -5  -1   51.07   16.05   0
   8  -5   1   77.91   18.71   0
  -9  -5  -1    3.88   16.29   0
  -9   5  -1    8.49   16.03   0
  -9  -5  -1   -6.69   12.68   0
  -9   5  -1    4.06   11.80   0
  -9  -5  -1   -7.42   12.35   0
 -10   5  -1    1.03   13.31   0
 -10   5  -1   75.90   16.89   0
 -10  -5  -1   63.17   17.75   0
 -10  -5  -1   66.37   13.94   0
 -10  -5  -1   79.20   13.16   0
 -11   5  -1   11.99   14.78   0
 -11   5  -1    8.02   17.45   0
 -11  -5  -1    5.36   13.87   0
 -11  -5  -1    3.65   22.38   0
 -11  -5  -1   22.42   13.57   0
 -11   6   1    8.55   15.18   0
 -11   6   1   -8.63   15.07   0
 -11  -6   1   -2.60   14.94   0
 -11  -6   1    9.81   15.30   0
  11  -6  -1   -5.54   17.06   0
 -11  -6   1   -7.57   16.91   0
 -10   6   1    3.28   14.25   0
 -10  -6   1  -14.02   13.60   0
  10  -6  -1   22.70   15.00   0
 -10  -6   1    7.11   14.42   0
 -10  -6   1   -7.40   15.47   0
 -10   6   1    9.66   12.56   0
   9  -6  -1    1.38   13.90   0
  -9  -6   1    4.95   12.53   0
  -9   6   1   10.65   14.20   0
  -9   6   1   -6.11   11.76   0
  -9  -6   1   -4.98   13.65   0
  -9  -6   1   -5.72   13.56   0
  -8   6   1  105.21   12.83   0
  -8   6   1  108.57   13.35   0
   8  -6  -1  143.37   17.09   0
  -8  -6   1  107.45   13.51   0
  -8  -6   1  102.65   14.62   0
  -8  -6   1  120.46   15.09   0
  -7  -6   1   22.86   12.80   0
   7  -6  -1   65.32   16.65   0
  -7   6   1   27.58   12.10   0
  -7  -6   1   45.66   12.74   0
  -7  -6   1   33.47   10.37   0
  -7   6   1   26.37   12.14   0
  -6   6   1  185.06   12.03   0
  -6  -6   1  180.75   14.32   0
  -6  -6   1  188.58   13.35   0
  -6   6   1  172.61   15.43   0
   6  -6  -1  225.80   18.43   0
  -6  -6   1  171.46   16.45   0
  -5  -6   1   27.47   15.31   0
  -5  -6   1   13.87   12.65   0
   5  -6  -1   19.44   16.87   0
  -5   6   1   22.37   11.08   0
  -5  -6   1   14.54   11.23   0
  -5   6   1    3.42   13.18   0
  -4  -6   1   33.18   14.76   0
  -4  -6   1   22.26   15.87   0
  -4   6   1   32.14    9.75   0
   4  -6  -1   12.99   14.51   0
  -4   6   1   23.14   13.66   0
  -4  -6   1   26.17   11.82   0
  -3   6   1   54.96    9.42   0
  -3  -6   1   58.39   11.35   0
   3  -6  -1   49.69   14.72   0
  -3   6   1   62.09   14.73   0
  -3  -6   1   59.23   18.28   0
  -3  -6   1   58.13   15.46   0
  -2   6   1   -0.21    9.03   0
   2  -6  -1   17.94   16.85   0
  -2   6   1   12.45   11.09   0
  -2  -6   1    9.55   10.84   0
  -2  -6   1   18.01   17.33   0
   1   6  -1   12.92   15.81   0
  -1  -6   1    9.79   21.33   0
  -1  -6   1   14.59   11.32   0
  -1   6   1    9.00    9.07   0
  -1   6   1   -0.42    8.03   0
   1  -6  -1   19.98   15.47   0
   1   6  -1    6.26    9.39   0
   0  -6  -1  304.07   11.70   0
   0   6  -1  292.30   10.86   0
   0  -6   1  287.62   12.19   0
   0   6   1  234.19   13.57   0
   0  -6  -1  292.32   17.43   0
   0  -6   1  331.97   28.26   0
   0   6  -1  299.58   19.69   0
   0   6   1  292.17   11.04   0
   1  -6   1  151.93   26.44   0
   1   6   1  123.39   11.00   0
  -1  -6  -1  110.41   14.85   0
   1   6   1  114.70   12.96   0
  -1   6  -1  106.84   10.02   0
  -1  -6  -1  114.27   11.54   0
  -1   6  -1  103.68   15.75   0
   1  -6   1  102.55    9.65   0
  -2   6  -1  282.62   18.56   0
  -2   6  -1  272.09   11.63   0
  -2  -6  -1  275.01   13.70   0
   2  -6   1  282.54   12.02   0
  -2  -6  -1  285.23   15.95   0
   2  -6   1  418.53   32.26   0
   2   6   1  292.31   12.83   0
   3  -6   1   -0.66   23.14   0
  -3  -6  -1    8.21   13.34   0
  -3  -6  -1   -1.63   13.17   0
  -3   6  -1   14.83   13.55   0
  -3   6  -1   13.25   12.56   0
   4  -6   1  656.09   26.46   0
  -4   6  -1  438.30   17.14   0
  -4  -6  -1  507.87   15.13   0
  -4  -6  -1  507.40   15.59   0
  -4   6  -1  470.92   13.56   0
  -5  -6  -1   26.26   14.13   0
   5  -6   1   34.09   17.80   0
  -5   6  -1   24.00   11.21   0
  -5  -6  -1   26.27   10.16   0
  -5   6  -1   28.49   13.40   0
  -6  -6  -1   23.89   14.58   0
  -6  -6  -1   16.48   11.85   0
  -6   6  -1   10.61   13.76   0
  -6  -6  -1   10.87   13.84   0
  -6   6  -1   17.92   11.75   0
   6  -6   1   13.17   18.63   0
  -7  -6  -1   47.18   12.59   0
  -7   6  -1   51.44   14.75   0
  -7  -6  -1   63.44   12.37   0
  -7   6  -1   41.79   12.27   0
  -7  -6  -1   32.28   13.69   0
   7  -6   1   41.72   18.72   0
  -8  -6  -1   12.88   13.20   0
   8  -6   1   24.81   21.45   0
  -8   6  -1   -0.04   14.60   0
  -8  -6  -1   -8.43   14.67   0
  -8  -6  -1  -10.32   14.77   0
  -8   6  -1   -3.98   14.09   0
  -9  -6  -1    1.87   14.99   0
  -9   6  -1   19.87   12.55   0
  -9  -6  -1    9.22   13.82   0
  -9   6  -1   -7.69   12.22   0
  -9  -6  -1   -5.86   10.29   0
 -10   6  -1   58.25   16.02   0
 -10  -6  -1   41.02   11.82   0
 -10   6  -1   57.07   13.51   0
 -10  -6  -1   71.39   16.84   0
 -10  -6  -1   65.33   14.07   0
 -10   7   1    5.56   13.53   0
 -10  -7   1    2.01   18.04   0
 -10  -7   1   -8.18   16.30   0
 -10  -7   1   -3.15   13.58   0
 -10   7   1   11.50   14.42   0
  10  -7  -1   -5.66   16.89   0
   9  -7  -1   28.05   17.00   0
  -9   7   1    5.03   14.20   0
  -9  -7   1   14.90   13.38   0
  -9   7   1    5.20   13.16   0
  -9  -7   1    7.59   16.50   0
  -9  -7   1    1.56   16.85   0
  -8  -7   1   12.25   13.70   0
  -8  -7   1    7.90   15.58   0
  -8  -7   1   21.43   13.20   0
  -8   7   1   21.71   14.09   0
  -8   7   1   16.97   11.78   0
   8  -7  -1   -2.13   14.57   0
  -7   7   1  221.88   13.63   0
  -7  -7   1  197.74   17.58   0
  -7   7   1  216.71   12.92   0
  -7  -7   1  223.98   13.61   0
   7  -7  -1  218.83   16.24   0
  -7  -7   1  224.05   16.11   0
  -6  -7   1    9.27   11.50   0
   6  -7  -1   12.52   14.59   0
  -6  -7   1    5.31   15.19   0
  -6  -7   1   -4.98   12.34   0
  -6   7   1    3.25   12.00   0
  -6   7   1   -6.05   10.91   0
  -5  -7   1  159.67   14.20   0
   5  -7  -1  142.10   18.89   0
  -5   7   1  131.02   11.04   0
  -5  -7   1  146.99   14.41   0
  -5   7   1  159.87   15.52   0
  -5  -7   1  133.51   17.06   0
  -4   7   1   67.92   13.60   0
  -4   7   1   74.84    9.86   0
  -4  -7   1   65.42   15.18   0
  -4  -7   1   63.66   11.27   0
  -4  -7   1   69.54   17.49   0
   4  -7  -1   77.46   16.23   0
  -3  -7   1  148.41   18.74   0
  -3  -7   1  138.43   11.91   0
   3  -7  -1  149.15   17.09   0
  -3   7   1  136.16   13.82   0
  -3  -7   1  156.91   18.96   0
  -3   7   1  124.27   10.69   0
  -2  -7   1  128.70   11.85   0
   2  -7  -1  127.36   17.49   0
  -2   7   1   31.22   10.68   0
  -2   7   1  110.54   10.42   0
  -2  -7   1  125.36   22.29   0
   1   7  -1   22.60   11.57   0
   1  -7  -1   -1.46   16.35   0
  -1   7   1   -3.19    9.28   0
  -1  -7   1   -5.68   10.54   0
  -1  -7   1    2.46   23.51   0
  -1   7   1   12.41   12.86   0
   0  -7   1  854.44   34.73   0
   0   7   1  789.23   13.75   0
   0  -7   1  764.92   14.41   0
   0   7  -1  791.95   14.30   0
   0   7  -1  813.24   25.94   0
   0   7   1  814.39   19.35   0
   0  -7  -1  793.92   21.78   0
  -1  -7  -1 1032.26   17.78   0
   1  -7   1 1207.72   36.49   0
  -1   7  -1  966.04   14.84   0
   1  -7   1  997.29   15.25   0
  -1   7  -1 1005.89   24.86   0
  -1  -7  -1 1053.43   22.52   0
   1   7   1 1052.44   16.70   0
   1   7   1 1078.08   21.41   0
   2   7   1  128.69   12.93   0
   2  -7   1  131.69   10.46   0
  -2   7  -1  132.55   16.09   0
  -2  -7  -1  131.16   16.31   0
  -2  -7  -1  130.47   12.31   0
   2  -7   1  139.93   25.68   0
  -2   7  -1  135.00   10.22   0
  -3   7  -1   20.86   11.13   0
  -3   7  -1  -20.91   10.47   0
  -3  -7  -1   28.62   13.29   0
  -3  -7  -1   20.90   14.52   0
   3  -7   1   37.68   23.85   0
  -4  -7  -1   71.52   12.95   0
  -4   7  -1   64.53   11.34   0
  -4   7  -1   53.03   13.90   0
  -4  -7  -1   61.16   13.02   0
   4  -7   1   89.18   21.08   0
  -5  -7  -1  357.71   15.58   0
  -5  -7  -1  358.71   14.81   0
  -5   7  -1  351.60   13.05   0
  -5   7  -1  304.62   16.12   0
   5  -7   1  449.12   22.62   0
  -5  -7  -1  341.01   16.93   0
   6  -7   1  -15.61   22.34   0
  -6  -7  -1   -1.91   15.21   0
  -6  -7  -1   12.97   12.20   0
  -6   7  -1    6.21   12.64   0
  -6   7  -1   10.68   13.24   0
  -6  -7  -1   11.25   13.13   0
   7  -7   1   30.24   20.29   0
  -7   7  -1    2.21   13.69   0
  -7  -7  -1  -16.12   16.91   0
  -7  -7  -1  -10.54   13.42   0
  -7  -7  -1    8.60   14.60   0
  -7   7  -1   -7.60   11.94   0
  -8   7  -1  125.13   14.26   0
  -8   7  -1  108.68   12.52   0
  -8  -7  -1  124.34   15.13   0
  -8  -7  -1  122.11   13.98   0
   8  -7   1  151.86   18.19   0
  -8  -7  -1  119.68   16.07   0
  -9  -7  -1   25.40   14.84   0
  -9  -7  -1    0.43   14.49   0
  -9   7  -1   15.85   13.66   0
  -9  -7  -1    1.17   12.95   0
  -9   7  -1   11.54   16.04   0
 -10  -7  -1  -10.32   14.79   0
 -10  -7  -1   12.31   19.73   0
 -10   7  -1    4.47   17.21   0
 -10  -7  -1  -15.23   18.06   0
 -10   7  -1    0.65   13.99   0
  -9  -8   1    6.43   16.40   0
  -9   8   1   -4.92   15.50   0
  -9  -8   1    7.10   14.28   0
   9  -8  -1   -5.34   16.90   0
  -9  -8   1    5.91   15.36   0
  -9   8   1    1.28   14.00   0
   8  -8  -1   26.58   14.33   0
  -8   8   1   46.25   13.12   0
  -8  -8   1   36.54   12.29   0
  -8   8   1   43.31   12.48   0
  -8  -8   1   41.08   16.92   0
  -8  -8   1   17.01   14.31   0
   7  -8  -1  208.40   18.44   0
  -7  -8   1  149.85   18.45   0
  -7   8   1  146.51   13.79   0
  -7   8   1  182.08   13.35   0
  -7  -8   1  179.03   13.76   0
  -7  -8   1  174.11   15.18   0
  -6  -8   1  336.49   14.03   0
  -6   8   1  309.91   16.42   0
  -6  -8   1  283.37   20.27   0
  -6  -8   1  289.52   15.96   0
  -6   8   1  308.83   12.58   0
   6  -8  -1  346.24   20.18   0
   5  -8  -1   52.84   17.28   0
  -5  -8   1   65.09   15.15   0
  -5   8   1   46.09   10.82   0
  -5  -8   1   53.80   19.49   0
  -5   8   1   60.66   13.88   0
  -5  -8   1   59.43   12.41   0
  -4  -8   1    5.99   18.62   0
   4  -8  -1   14.22   15.96   0
  -4  -8   1    6.79   16.49   0
  -4  -8   1   -7.19   13.86   0
  -4   8   1    5.77   11.63   0
  -4   8   1   -0.64    9.24   0
  -3   8   1  237.99   14.01   0
  -3  -8   1  256.47   23.82   0
  -3  -8   1  262.30   23.49   0
  -3   8   1  243.66   11.47   0
   3  -8  -1  293.81   18.93   0
  -3  -8   1  280.76   12.59   0
  -2  -8   1   13.09   23.97   0
  -2  -8   1   13.87   11.08   0
   2  -8  -1   11.88   16.35   0
  -2   8   1   22.16   11.39   0
  -2   8   1   19.84   10.10   0
   1  -8  -1  491.52   20.42   0
  -1   8   1  469.46   16.90   0
   1   8  -1  486.86   12.36   0
  -1   8   1  476.04   12.94   0
  -1  -8   1  495.14   33.53   0
  -1  -8   1  506.15   13.16   0
   0  -8  -1  110.33   17.36   0
   0   8  -1  129.99   10.70   0
   0  -8   1  112.85   26.42   0
   0   8   1  117.35   12.76   0
   0   8  -1  115.93   18.70   0
   0  -8   1  106.67   11.48   0
   0   8   1   90.96    9.87   0
  -1  -8  -1   92.76   16.05   0
   1   8   1  103.02   12.87   0
  -1   8  -1  107.02   16.67   0
   1  -8   1  109.54   11.92   0
   1  -8   1  105.76   23.71   0
   1   8   1  119.90   10.88   0
  -1  -8  -1   90.90   11.62   0
  -1   8  -1   85.63   10.89   0
   2  -8   1  466.40   23.78   0
  -2   8  -1  423.82   13.65   0
  -2   8  -1  443.32   18.21   0
  -2  -8  -1  449.57   18.09   0
  -2  -8  -1  410.74   15.58   0
   2   8   1  492.32   13.51   0
  -3  -8  -1   -4.06   13.71   0
   3  -8   1   -4.32   17.85   0
  -3   8  -1   11.71   12.96   0
  -3   8  -1   -2.84    9.67   0
  -3  -8  -1   -2.82   13.50   0
  -4   8  -1    5.05   10.53   0
  -4  -8  -1    0.83   12.42   0
  -4  -8  -1    0.51   12.55   0
  -4   8  -1   -6.99   10.72   0
   4  -8   1  -22.50   17.80   0
  -5   8  -1   -7.91   12.07   0
  -5  -8  -1   -5.20   13.84   0
  -5  -8  -1    0.68   11.88   0
   5  -8   1   -7.72   18.12   0
  -5   8  -1    2.06   13.98   0
  -5  -8  -1    0.86   11.29   0
  -6  -8  -1  256.71   16.88   0
  -6  -8  -1  234.35   15.27   0
  -6  -8  -1  255.87   17.49   0
  -6   8  -1  228.70   14.20   0
   6  -8   1  280.23   19.04   0
  -6   8  -1  221.63   16.95   0
  -7  -8  -1  162.83   16.75   0
  -7  -8  -1  143.36   14.20   0
   7  -8   1  160.69   21.81   0
  -7  -8  -1  160.82   17.35   0
  -7   8  -1  139.20   17.06   0
  -7   8  -1  167.96   12.86   0
   8  -8   1  211.69   18.28   0
  -8   8  -1  183.66   16.07   0
  -8  -8  -1  182.51   19.10   0
  -8  -8  -1  153.19   17.97   0
  -8   8  -1  181.62   13.16   0
  -8  -8  -1  172.37   16.07   0
  -9   8  -1   -8.98   15.87   0
  -9  -8  -1   -9.84   15.38   0
  -9  -8  -1    6.77   17.57   0
  -9  -8  -1    5.45   11.67   0
  -9   8  -1   -4.04   15.15   0
  -8   9   1   10.81   16.77   0
   8  -9  -1   14.47   18.34   0
  -8  -9   1   -6.98   15.87   0
  -8  -9   1   -0.97   19.16   0
  -8  -9   1   15.97   13.99   0
  -8   9   1   30.46   12.76   0
   7  -9  -1   -5.28   18.88   0
  -7  -9   1   25.14   14.51   0
  -7   9   1   -3.03   15.63   0
  -7  -9   1   10.73   12.70   0
  -7  -9   1    6.07   17.89   0
  -7   9   1   20.13   11.98   0
  -6  -9   1   -4.89   16.13   0
  -6  -9   1   -2.04   14.26   0
   6  -9  -1   11.14   18.25   0
  -6   9   1    8.59   15.85   0
  -6   9   1   -2.29   11.37   0
  -6  -9   1   -1.90   18.49   0
  -5   9   1   33.58   14.25   0
  -5   9   1   32.31   10.73   0
  -5  -9   1   28.04   12.13   0
   5  -9  -1   41.81   16.80   0
  -5  -9   1   17.93   19.95   0
  -5  -9   1   24.98   17.31   0
  -4  -9   1  143.91   13.84   0
  -4   9   1  122.97   10.89   0
  -4   9   1  137.65   14.12   0
  -4  -9   1  129.93   24.29   0
   4  -9  -1  160.99   18.37   0
  -4  -9   1  142.12   26.52   0
  -3  -9   1   58.56   27.67   0
   3  -9  -1   88.60   16.30   0
  -3  -9   1   82.10   11.47   0
  -3   9   1   -2.78   10.21   0
  -3   9   1   66.88   10.01   0
  -3  -9   1   65.75   28.77   0
  -2  -9   1   92.59   31.63   0
  -2   9   1   98.89   10.60   0
  -2  -9   1  100.47   35.27   0
   2  -9  -1  128.34   16.92   0
  -2   9   1   95.69   12.92   0
  -2  -9   1   57.59   12.15   0
  -1  -9   1  190.09   11.45   0
   1  -9  -1  209.85   18.87   0
  -1   9   1  210.19   16.01   0
  -1  -9   1  196.84   36.26   0
  -1   9   1  223.21   11.75   0
   0  -9   1  194.40   29.67   0
   0  -9   1  207.69   10.93   0
   0  -9  -1  218.95   20.17   0
   0   9  -1  200.30   10.73   0
   0   9  -1  211.36   23.94   0
   0   9   1  215.70   16.01   0
   0   9   1  192.03   10.76   0
   1  -9   1   -3.68   22.12   0
  -1   9  -1    3.76   17.58   0
  -1   9  -1   18.57   10.61   0
   1   9   1    2.06   14.06   0
   1   9   1    3.72    9.98   0
  -1  -9  -1    3.77   16.39   0
   2   9   1   49.36   10.45   0
  -2   9  -1   54.46   16.31   0
  -2  -9  -1   60.07   16.56   0
  -2   9  -1   52.29   10.12   0
  -2  -9  -1   30.05   11.42   0
   2  -9   1   49.58   21.14   0
  -3  -9  -1  371.08   18.78   0
  -3  -9  -1  371.43   15.73   0
  -3   9  -1  388.88   12.31   0
   3  -9   1  381.07   22.20   0
  -3   9  -1  348.88   17.98   0
  -4   9  -1  116.71   12.30   0
  -4  -9  -1  111.04   12.95   0
  -4   9  -1   98.53   14.15   0
  -4  -9  -1   97.98   15.75   0
   4  -9   1  102.26   17.02   0
  -5  -9  -1   43.90   14.19   0
   5  -9   1   41.65   18.02   0
  -5   9  -1   43.55   12.30   0
  -5   9  -1   61.68   14.20   0
  -5  -9  -1   60.00   14.39   0
  -5  -9  -1   76.96   14.90   0
  -6  -9  -1   44.84   13.54   0
  -6   9  -1   38.75   14.59   0
   6  -9   1   31.28   17.58   0
  -6  -9  -1   56.00   16.85   0
  -6   9  -1   46.82   12.24   0
  -6  -9  -1   13.03   13.18   0
  -7  -9  -1   37.24   16.26   0
  -7   9  -1   36.73   15.09   0
  -7  -9  -1   27.69   14.30   0
  -7   9  -1   24.96   13.87   0
   7  -9   1   43.74   19.35   0
  -7  -9  -1   27.31   14.57   0
  -6 -10   1   -5.85   22.58   0
  -6  10   1   11.16   14.91   0
   6 -10  -1  -11.48   18.50   0
  -6 -10   1   -0.25   20.00   0
  -6  10   1   -8.49   12.02   0
  -6 -10   1   16.73   14.15   0
  -5 -10   1   70.95   26.81   0
  -5  10   1   74.28   13.70   0
  -5  10   1   68.94   10.88   0
  -5 -10   1   71.63   27.91   0
  -5 -10   1   50.19   13.84   0
   5 -10  -1   41.78   17.28   0
  -4  10   1  232.80   13.16   0
  -4  10   1  116.28   13.17   0
  -4 -10   1  229.77   14.62   0
   4 -10  -1  268.21   19.53   0
  -3  10   1  150.19   14.87   0
   3 -10  -1  139.52   18.54   0
  -3  10   1  129.36   11.70   0
  -3 -10   1  119.00   14.92   0
  -2  10   1    6.45   10.97   0
  -2 -10   1   -4.34   12.34   0
  -2  10   1    3.66   14.48   0
   2 -10  -1   19.10   17.81   0
   1 -10  -1  106.42   18.38   0
  -1  10   1  127.20   12.44   0
  -1 -10   1   88.23   11.59   0
  -1  10   1  112.89   14.96   0
   0  10   1   30.78   14.97   0
   0 -10  -1   37.12   18.97   0
   0  10  -1   36.46   12.04   0
   0  10   1   28.65   10.86   0
   1  10   1   46.56   12.74   0
  -1 -10  -1   23.46   17.61   0
  -1  10  -1   21.16   20.17   0
   1 -10   1   22.48   25.07   0
  -1  10  -1   14.45   11.23   0
  -2  10  -1  123.55   17.80   0
  -2 -10  -1  137.72   19.28   0
  -2  10  -1  113.88   11.34   0
   2 -10   1  119.88   22.92   0
  -3 -10  -1    6.76   17.30   0
   3 -10   1    3.32   18.78   0
  -3  10  -1    0.27   15.62   0
  -3  10  -1    7.12   10.37   0
  -4 -10  -1   82.25   17.80   0
  -4 -10  -1   23.21   18.44   0
   4 -10   1   75.01   18.03   0
  -4 -10  -1   83.15   13.79   0
  -4  10  -1  111.05   11.90   0
  -4  10  -1   78.70   13.91   0
  -5  10  -1   24.11   12.26   0
  -5 -10  -1    7.28   15.47   0
   5 -10   1    7.94   19.02   0
  -5  10  -1    7.92   14.78   0
  -5 -10  -1    2.92   14.14   0
  -5 -10  -1    6.10   17.16   0
  -6 -10  -1    3.43   16.66   0
  -6 -10  -1    2.88   15.02   0
  -6  10  -1   11.31   14.42   0
  -6  10  -1   -6.65   13.13   0
  -6 -10  -1   11.65   13.98   0
  -4  11   1   14.99   12.00   0
   4 -11  -1    7.04   19.01   0
  -4 -11   1   12.98   14.86   0
  -4  11   1   29.44   15.33   0
  -3  11   1    4.89   12.72   0
  -3  11   1   13.04   15.48   0
   3 -11  -1   22.63   19.08   0
  -3 -11   1   20.52   12.89   0
  -2  11   1   28.37   11.79   0
   2 -11  -1   40.63   22.09   0
  -2 -11   1   42.65   14.14   0
  -2  11   1   44.21   16.83   0
  -1  11   1    4.07   16.87   0
   1 -11  -1    1.01   20.62   0
  -1  11   1    1.36   11.43   0
   0 -11  -1   25.60   23.78   0
   0  11   1   18.34   11.14   0
   1  11   1   71.66   12.17   0
  -1 -11  -1   64.31   23.56   0
  -1  11  -1   64.64   12.23   0
  -2  11  -1    2.60   11.73   0
  -2  11  -1    5.54   21.01   0
  -2 -11  -1    8.53   21.89   0
  -3 -11  -1    6.89   20.47   0
  -3 -11  -1   -2.01   21.13   0
  -3  11  -1    7.58   11.47   0
  -3  11  -1    5.11   18.31   0
 -13   0   2  156.60   14.35   0
 -12   0   2  332.50   14.25   0
 -11   0   2  799.15   16.79   0
  10   0  -2   32.66   10.43   0
 -10   0   2   37.83   11.78   0
   9   0  -2  124.93   11.10   0
  -9   0   2  111.47   12.18   0
  -8   0   2   -8.73   13.42   0
   8   0  -2    9.39   10.14   0
   7   0  -2  953.47   15.40   0
  -7   0   2  950.53   16.48   0
  -6   0   2  873.78   16.99   0
   6   0  -2  894.97   15.88   0
  -5   0   2  243.63   14.18   0
   5   0  -2  271.07   13.28   0
   4   0  -2 2385.44   27.65   0
  -4   0   2 2260.03   29.68   0
   3   0  -2  145.17   15.75   0
  -3   0   2  130.69   20.94   0
   2   0  -2 6227.20   53.21   0
  -2   0   2 6404.43   54.97   0
   1   0  -2   29.26   13.53   0
  -1   0   2   28.04   16.15   0
   0   0  -2 2490.13   36.04   0
   0   0   2 2490.51   35.92   0
  -1   0  -2 6768.06   50.07   0
  -3   0  -2 1396.73   55.83   0
  -4   0  -2  110.51   10.79   0
  -4   0  -2  100.84   23.74   0
  -5   0  -2 4330.68   27.92   0
  -6   0  -2 1454.44   17.17   0
  -7   0  -2  277.11   12.25   0
  -8   0  -2  366.55   12.82   0
  -8   0  -2  309.95   25.58   0
  -9   0  -2  122.05   11.64   0
  -9   0  -2  136.95   26.03   0
 -10   0  -2   17.61   11.40   0
 -10   0  -2   17.68   33.42   0
 -11   0  -2   79.37   42.31   0
 -11   0  -2   45.80   11.98   0
 -12   0  -2   36.56   13.47   0
 -13   1   2   11.10   13.22   0
 -13  -1   2   -7.00   14.08   0
 -12   1   2   15.07   12.45   0
 -12  -1   2    2.00   13.39   0
  11  -1  -2   -2.62   10.47   0
 -11  -1   2   22.54   14.01   0
 -11   1   2    4.04   11.20   0
 -10  -1   2   -3.44   11.77   0
 -10   1   2  -12.42   11.32   0
  10  -1  -2  -16.86   10.65   0
  -9  -1   2  177.79   14.35   0
  -9   1   2  152.45   12.98   0
   9  -1  -2  147.87   11.82   0
   9   1  -2  158.81   12.11   0
  -8   1   2  145.60   12.16   0
  -8  -1   2  173.46   15.79   0
   8  -1  -2  135.03   11.15   0
   8   1  -2  149.78   11.83   0
  -7  -1   2  996.82   18.53   0
   7   1  -2 1010.73   16.66   0
  -7   1   2  937.91   16.09   0
   7  -1  -2  984.49   15.57   0
  -6   1   2   16.72   10.87   0
   6  -1  -2   31.29   10.33   0
  -6  -1   2   22.51   15.02   0
   6   1  -2   28.97   13.05   0
  -5  -1   2  374.33   16.48   0
  -5   1   2  341.71   14.03   0
   5  -1  -2  369.71   15.37   0
   5   1  -2  367.90   14.64   0
   4   1  -2   43.47   13.12   0
  -4   1   2   57.98   13.29   0
   4  -1  -2   51.29   13.02   0
  -4  -1   2   45.11   14.93   0
  -3  -1   2 3572.23   43.95   0
   3  -1  -2 3686.47   35.04   0
   3   1  -2 3534.53   40.03   0
  -3   1   2 3646.58   36.50   0
  -2  -1   2  385.35   27.15   0
  -2   1   2  379.40   19.56   0
   2  -1  -2  372.17   19.52   0
   2   1  -2  367.25   24.98   0
   1   1  -2 2845.07   53.10   0
   1  -1  -2 2684.04   34.60   0
  -1  -1   2 2772.09   49.66   0
  -1   1   2 2728.96   34.98   0
   0  -1  -2  257.93   15.63   0
   0   1  -2  281.25   20.28   0
   0   1   2  285.18   18.08   0
   0  -1   2  276.54   20.06   0
   1   1   2  824.43   20.22   0
  -1  -1  -2  828.85   20.21   0
   1  -1   2  143.82   14.96   0
  -2   1  -2  332.66   15.89   0
   2  -1   2  186.33   16.92   0
  -2   1  -2  346.62   23.50   0
  -2  -1  -2  353.16   14.91   0
  -3   1  -2   54.49   11.85   0
  -3  -1  -2   61.13   31.95   0
  -3   1  -2   58.65   17.43   0
  -4  -1  -2    4.04   24.56   0
  -4   1  -2   -0.29   10.32   0
  -4   1  -2    5.60   18.00   0
  -5   1  -2  239.96   19.63   0
  -5   1  -2  226.79   11.39   0
  -5  -1  -2  223.34   11.07   0
  -6   1  -2   56.44    9.90   0
  -6   1  -2   52.42   18.20   0
  -6  -1  -2   53.21    9.62   0
  -7   1  -2  382.58   12.93   0
  -7   1  -2  378.46   22.84   0
  -7  -1  -2  350.52   12.43   0
  -8   1  -2  131.88   11.71   0
  -8   1  -2  153.87   20.99   0
  -8  -1  -2  155.47   11.72   0
  -9  -1  -2  112.08   11.15   0
  -9   1  -2  154.20   22.54   0
  -9   1  -2  138.39   13.24   0
 -10   1  -2   -6.39   11.45   0
 -10  -1  -2   -1.60   10.92   0
 -10  -1  -2   15.45   29.10   0
 -10   1  -2    9.96   24.62   0
 -10  -1  -2   16.31   41.61   0
 -11   1  -2  164.58   37.08   0
 -11   1  -2  127.78   13.61   0
 -11  -1  -2  113.33   12.54   0
 -12   1  -2   54.09   37.44   0
 -12   1  -2   56.90   13.68   0
 -12  -1  -2   -1.51   13.55   0
 -13   2   2   11.32   14.08   0
 -13  -2   2   -4.86   14.96   0
 -12   2   2  -10.35   12.23   0
  12  -2  -2    7.24   12.13   0
 -12  -2   2   14.28   14.16   0
  11  -2  -2    8.97   11.94   0
 -11  -2   2   -9.74   12.40   0
 -11   2   2   -7.31   11.85   0
 -10  -2   2  193.95   15.10   0
 -10   2   2  170.94   12.13   0
  10  -2  -2  182.43   11.95   0
   9  -2  -2  145.87   11.99   0
  -9  -2   2  157.06   14.25   0
  -9   2   2  158.30   12.42   0
   8  -2  -2  163.61   12.43   0
  -8   2   2  151.36   12.03   0
  -8  -2   2  171.40   14.17   0
  -7   2   2   90.80   10.89   0
   7   2  -2  120.89   12.17   0
  -7  -2   2  121.70   14.61   0
   7  -2  -2  120.76   11.21   0
   6   2  -2   34.02   11.93   0
  -6   2   2   16.02   10.26   0
  -6  -2   2   32.42   14.60   0
   6  -2  -2   38.27   10.27   0
  -5  -2   2  652.83   19.27   0
  -5   2   2  643.99   15.37   0
   5  -2  -2  665.01   15.95   0
   5   2  -2  662.91   18.22   0
  -4   2   2 1816.37   22.89   0
   4  -2  -2 1926.98   23.84   0
  -4  -2   2 1897.92   30.62   0
   4   2  -2 1927.06   25.49   0
   3  -2  -2  160.16   14.38   0
  -3   2   2  150.39   13.79   0
  -3  -2   2  179.47   21.17   0
   3   2  -2  182.43   17.34   0
   2  -2  -2 6014.84   44.13   0
  -2  -2   2 5976.97   75.11   0
   2   2  -2 5695.62   65.71   0
  -2   2   2 5793.13   42.57   0
   1  -2  -2  137.31   15.51   0
  -1   2   2  122.94   14.84   0
  -1  -2   2  126.74   34.68   0
   1   2  -2  119.73   39.92   0
   0   2   2   56.77   15.87   0
   0   2  -2   49.01   23.78   0
   0  -2   2   54.30   16.46   0
   0  -2  -2   55.70   17.76   0
   0   2  -2   49.82   19.97   0
  -1   2  -2  286.17   15.44   0
  -1  -2  -2  276.30   14.13   0
   1  -2   2  284.02   17.63   0
   1   2   2  277.79   14.10   0
  -1   2  -2   -9.37   11.43   0
   1   2   2  288.34   19.80   0
   2   2   2  237.25   17.73   0
  -2   2  -2  237.68   14.92   0
  -2  -2  -2  234.90   12.87   0
  -2   2  -2  217.63   14.27   0
   2  -2   2  232.19   17.81   0
  -2  -2  -2  227.07   19.45   0
  -3  -2  -2  723.34   15.39   0
  -3   2  -2  718.09   17.86   0
  -3   2  -2  737.16   20.09   0
  -3  -2  -2  738.51   27.33   0
  -4  -2  -2 1561.02   36.47   0
  -4   2  -2 1477.87   20.53   0
  -4   2  -2 1568.42   27.39   0
  -5   2  -2   40.53   12.63   0
  -5   2  -2   35.20   14.82   0
  -5  -2  -2   36.24   18.61   0
  -5  -2  -2   36.43    9.65   0
  -6   2  -2  363.21   12.57   0
  -6   2  -2  377.71   19.21   0
  -6  -2  -2  326.48   12.59   0
  -6  -2  -2  364.11   24.46   0
  -7  -2  -2  298.43   24.30   0
  -7   2  -2  291.50   19.01   0
  -7   2  -2  297.21   12.65   0
  -7  -2  -2  318.31   12.56   0
  -8   2  -2  401.36   12.97   0
  -8   2  -2  385.36   21.41   0
  -8  -2  -2  375.34   26.37   0
  -8  -2  -2  382.22   13.35   0
  -9   2  -2  180.31   19.97   0
  -9   2  -2  140.51   11.57   0
  -9  -2  -2  171.88   28.48   0
  -9  -2  -2  185.12   13.61   0
 -10  -2  -2   21.50   12.26   0
 -10   2  -2   14.25   21.29   0
 -10   2  -2   -2.38   11.00   0
 -11   2  -2  -22.71   27.68   0
 -11  -2  -2   -1.50   12.63   0
 -11   2  -2    0.27   12.45   0
 -12   2  -2   46.30   13.26   0
 -12  -2  -2   25.23   13.90   0
 -12   2  -2   72.69   33.39   0
 -13  -3   2   -2.90   15.19   0
 -13   3   2  -15.86   12.84   0
 -13   3   2   12.26   17.00   0
 -12  -3   2   -4.73   15.21   0
  12  -3  -2   31.26   11.39   0
 -12   3   2   24.20   11.55   0
 -11  -3   2    5.18   13.43   0
 -11   3   2   13.88   11.84   0
  11  -3  -2   20.58   11.72   0
  10  -3  -2   18.52   10.42   0
 -10  -3   2   10.24   13.25   0
 -10   3   2    3.55   10.54   0
   9  -3  -2    6.35   10.52   0
  -9  -3   2   13.40   13.45   0
  -9   3   2   -7.68   11.92   0
  -8  -3   2   56.73   16.50   0
   8  -3  -2   54.44   12.00   0
  -8   3   2   47.56   11.23   0
   7  -3  -2  136.64   13.77   0
  -7   3   2  119.68   11.73   0
  -7  -3   2  117.01   14.12   0
   6  -3  -2   53.53   12.99   0
  -6  -3   2   67.54   17.94   0
  -6   3   2   42.21   10.64   0
  -5  -3   2  453.29   21.82   0
  -5   3   2  446.54   13.46   0
   5  -3  -2  486.11   14.44   0
  -4   3   2   -2.00   12.36   0
   4  -3  -2   -2.00   12.92   0
  -4  -3   2    0.63   18.55   0
  -3   3   2    7.48   12.36   0
   3  -3  -2   16.93   13.27   0
  -3  -3   2   16.04   21.01   0
  -2   3   2  502.00   16.31   0
  -2  -3   2  570.22   38.63   0
   2  -3  -2  528.24   17.53   0
  -2  -3   2  540.73   14.64   0
   1  -3  -2   74.03   15.76   0
  -1   3   2   72.83   15.06   0
  -1  -3   2   61.87   11.38   0
  -1   3   2   69.93   11.92   0
   0   3   2  371.55   14.05   0
   0  -3   2  379.65   14.35   0
   0   3   2  365.10   14.71   0
   0   3  -2  392.40   14.60   0
   0  -3  -2  362.25   16.36   0
   0   3  -2  356.87   30.66   0
   1   3   2  507.76   15.25   0
  -1   3  -2  456.94   23.53   0
  -1  -3  -2  487.75   16.67   0
   1  -3   2  496.39   16.87   0
  -1   3  -2  513.30   15.55   0
   1   3   2  489.21   16.48   0
   2   3   2   21.11   12.87   0
   2  -3   2   17.91   11.60   0
   2  -3   2   22.14   16.65   0
  -2  -3  -2   14.58   10.56   0
   2   3   2   16.96   10.56   0
  -2   3  -2   21.77   11.63   0
  -2   3  -2   21.85   14.75   0
  -2  -3  -2    6.22   14.71   0
  -3  -3  -2   12.38    9.98   0
  -3   3  -2    5.44   15.37   0
  -3   3  -2    7.59   12.23   0
  -3  -3  -2   13.78   15.71   0
   3  -3   2   19.96   15.37   0
  -4   3  -2   61.21   12.65   0
  -4  -3  -2   72.05   15.95   0
  -4   3  -2   62.43   16.01   0
   4  -3   2   74.19   13.75   0
  -4  -3  -2   67.22   10.24   0
  -5  -3  -2    8.19   16.96   0
  -5   3  -2    1.69   14.56   0
  -5   3  -2   -4.59   12.51   0
  -5  -3  -2    8.08    9.91   0
  -6  -3  -2    3.74   11.50   0
  -6  -3  -2   -0.71   17.37   0
  -6  -3  -2    1.58   10.92   0
  -6   3  -2   -8.65   15.81   0
  -6   3  -2   -6.50   12.21   0
  -7  -3  -2  207.55   21.68   0
  -7   3  -2  187.11   13.10   0
  -7   3  -2  205.34   16.96   0
  -7  -3  -2  183.50   12.28   0
  -8  -3  -2  168.23   12.44   0
  -8   3  -2  195.71   13.01   0
  -8  -3  -2  164.34   22.25   0
  -8   3  -2  145.22   17.33   0
  -9  -3  -2   15.41   11.72   0
  -9  -3  -2   28.13   25.34   0
  -9   3  -2   26.63   17.09   0
  -9   3  -2   27.51   11.85   0
 -10  -3  -2  173.61   13.60   0
 -10   3  -2  211.38   20.91   0
 -10  -3  -2  208.84   38.04   0
 -10   3  -2  202.76   13.60   0
 -11  -3  -2   13.42   12.74   0
 -11   3  -2   -3.24   11.98   0
 -11   3  -2   -8.62   20.59   0
 -12   3  -2   19.11   25.82   0
 -12   3  -2    6.31   13.15   0
 -12  -3  -2   15.47   13.96   0
 -12  -4   2   25.94   14.33   0
 -12   4   2   -4.68   12.15   0
  12  -4  -2   10.92   12.78   0
 -12  -4   2    3.86   14.13   0
 -12   4   2    8.50   16.56   0
 -11   4   2   97.76   13.40   0
 -11  -4   2  116.94   14.65   0
 -11  -4   2  122.69   15.51   0
  11  -4  -2  116.84   13.56   0
 -11   4   2  139.16   14.59   0
 -10   4   2   65.00   12.56   0
 -10  -4   2   73.03   13.63   0
  10  -4  -2   61.26   14.71   0
   9  -4  -2  233.07   13.48   0
  -9  -4   2  193.26   14.76   0
  -9   4   2  191.54   12.46   0
  -8   4   2   60.43   12.45   0
   8  -4  -2   47.76   12.95   0
  -8  -4   2   53.19   15.78   0
   7  -4  -2   -4.93   12.72   0
  -7  -4   2    9.37   16.10   0
  -7   4   2   -6.13   11.63   0
   6  -4  -2   38.21   13.07   0
  -6  -4   2   28.56   16.48   0
  -6   4   2   38.99   11.73   0
   5  -4  -2   17.46   13.38   0
  -5  -4   2   22.06   13.53   0
  -5   4   2   14.54   12.30   0
  -5  -4   2   28.62   17.54   0
   4  -4  -2 1001.49   19.58   0
  -4  -4   2  991.90   16.19   0
  -4   4   2  913.83   19.27   0
  -4  -4   2  936.84   26.25   0
  -3  -4   2   12.62   14.34   0
  -3   4   2    7.45   14.58   0
  -3  -4   2   10.80   20.97   0
  -3  -4   2   15.98   10.15   0
  -3   4   2   14.83    9.20   0
   3  -4  -2   15.82   13.01   0
  -2   4   2  188.67   12.85   0
  -2  -4   2  213.00   40.11   0
  -2  -4   2  186.40   25.31   0
  -2  -4   2  220.10   10.85   0
   2  -4  -2  210.26   14.58   0
  -2   4   2  180.38   10.87   0
  -1   4   2  751.18   18.61   0
   1  -4  -2  738.81   17.92   0
  -1  -4   2  745.18   14.70   0
  -1   4   2  721.29   15.10   0
   0   4  -2   83.95   10.25   0
   0   4   2   84.89   13.68   0
   0   4   2   71.02   11.32   0
   0  -4  -2   73.82   12.10   0
   0  -4   2   75.40   10.11   0
   0   4  -2   74.82   22.55   0
   1  -4   2   10.15   10.17   0
   1   4   2   15.09   11.01   0
   1   4   2    6.53   10.83   0
   1  -4   2   13.77   19.15   0
  -1   4  -2   11.49   17.10   0
  -1  -4  -2   12.29   11.11   0
  -1   4  -2   17.08   11.83   0
  -1  -4  -2   12.64   13.62   0
  -2  -4  -2   -3.49   10.58   0
  -2  -4  -2   -3.75   12.66   0
   2   4   2    0.06   10.52   0
   2  -4   2    4.15   10.89   0
  -2   4  -2   -4.68   10.76   0
   2   4   2    7.68   12.82   0
   2  -4   2   -7.14   17.08   0
  -2   4  -2  -13.43    9.68   0
  -3   4  -2 1214.52   19.38   0
   3  -4   2 1199.47   26.40   0
  -3   4  -2 1061.00   22.73   0
   3  -4   2 1153.02   19.37   0
  -3  -4  -2 1192.18   24.13   0
  -3  -4  -2 1196.59   18.06   0
   3   4   2 1217.00   19.85   0
  -4   4  -2 1364.33   23.39   0
  -4  -4  -2 1496.49   19.27   0
  -4  -4  -2 1482.63   25.79   0
   4  -4   2 1499.82   26.38   0
  -4   4  -2 1467.09   22.26   0
   5  -4   2  155.36   18.61   0
  -5  -4  -2  182.68   13.12   0
  -5   4  -2  183.11   13.49   0
  -5   4  -2  183.01   15.00   0
  -5  -4  -2  189.48   18.40   0
  -6   4  -2  427.21   16.57   0
  -6  -4  -2  436.29   21.93   0
  -6  -4  -2  418.21   13.38   0
  -6  -4  -2  438.55   14.31   0
  -6   4  -2  416.15   14.67   0
  -7  -4  -2   20.35   10.30   0
  -7  -4  -2   18.90   17.51   0
  -7   4  -2    1.34   11.63   0
  -7   4  -2    7.05   13.73   0
  -7  -4  -2   18.41   11.24   0
  -8   4  -2  104.97   14.77   0
  -8  -4  -2   92.29   14.20   0
  -8   4  -2   87.47   14.58   0
  -8  -4  -2   92.45   20.79   0
  -8  -4  -2  103.10   11.21   0
  -9  -4  -2  178.18   15.02   0
  -9  -4  -2  191.74   13.32   0
  -9   4  -2  199.38   12.99   0
  -9   4  -2  194.32   17.06   0
  -9  -4  -2  212.66   25.56   0
 -10   4  -2    7.50   17.09   0
 -10   4  -2   -3.30   12.97   0
 -10  -4  -2   -8.00   12.78   0
 -10  -4  -2   10.23   11.60   0
 -10  -4  -2    5.18   28.38   0
 -11   4  -2    3.67   12.92   0
 -11  -4  -2   36.30   11.66   0
 -11   4  -2   21.71   18.81   0
 -11  -4  -2   12.63   13.62   0
 -12  -5   2    9.01   15.86   0
  12  -5  -2   20.92   16.21   0
 -12  -5   2    4.93   15.01   0
 -12   5   2   13.25   17.68   0
 -12   5   2   -9.92   14.82   0
 -11   5   2  -11.82   15.14   0
 -11   5   2  -11.55   12.94   0
 -11  -5   2    8.21   13.25   0
 -11  -5   2  -12.58   15.24   0
  11  -5  -2  -18.25   13.99   0
 -10  -5   2   85.38   15.46   0
 -10  -5   2   99.47   14.66   0
 -10   5   2   94.59   13.86   0
  10  -5  -2  105.39   14.26   0
 -10   5   2   69.02   12.68   0
  -9  -5   2   66.21   13.29   0
  -9   5   2   87.14   11.91   0
  -9  -5   2   85.51   14.82   0
  -9   5   2   71.70   12.33   0
   9  -5  -2   88.94   13.09   0
  -8   5   2  136.40   12.00   0
   8  -5  -2  158.67   14.75   0
  -8   5   2  147.11   12.59   0
  -8  -5   2  154.45   14.17   0
  -8  -5   2  141.58   14.76   0
   7  -5  -2   54.70   13.77   0
  -7   5   2   60.67   11.45   0
  -7  -5   2   52.83   10.92   0
  -7   5   2   37.01   11.71   0
  -7  -5   2   34.66   13.17   0
  -6  -5   2    8.29   10.09   0
  -6   5   2   -9.55   12.37   0
   6  -5  -2    1.68   16.36   0
  -6  -5   2   -8.80   15.87   0
  -6   5   2  -13.00   12.41   0
  -5   5   2  794.02   15.35   0
  -5  -5   2  861.33   15.75   0
  -5  -5   2  778.99   24.20   0
   5  -5  -2  881.65   18.89   0
  -5   5   2  797.08   16.69   0
  -5  -5   2  877.82   19.50   0
  -4   5   2  148.63   13.67   0
  -4   5   2  155.53   10.17   0
  -4  -5   2  169.57   20.65   0
   4  -5  -2  174.70   15.52   0
  -4  -5   2  155.46   15.38   0
  -4  -5   2  156.34   11.21   0
  -3  -5   2 2497.05   49.20   0
  -3   5   2 2470.61   25.16   0
   3  -5  -2 2583.46   29.62   0
  -3  -5   2 2602.24   39.92   0
  -3  -5   2 2601.01   22.57   0
  -3   5   2 2481.64   20.85   0
  -2  -5   2 1100.57   15.42   0
  -2  -5   2 1075.28   62.29   0
  -2  -5   2 1126.23   50.03   0
  -2   5   2 1026.08   14.96   0
   2  -5  -2 1099.02   22.06   0
  -2   5   2 1077.72   20.42   0
  -1  -5   2  386.77   11.53   0
  -1   5   2  381.69   14.50   0
  -1   5   2  403.82   11.80   0
   1  -5  -2  394.73   16.05   0
   0  -5  -2  454.70   15.42   0
   0   5   2  465.18   13.01   0
   0  -5   2  472.73   12.36   0
   0   5  -2  460.24   26.76   0
   0   5  -2  462.48   12.22   0
   0  -5   2  461.95   32.89   0
   0   5   2  462.80   14.67   0
   1  -5   2  534.97   26.53   0
   1  -5   2  544.18   12.86   0
  -1   5  -2  561.14   13.02   0
  -1   5  -2  524.74   21.98   0
  -1  -5  -2  543.10   16.58   0
   1   5   2  565.77   16.92   0
   1   5   2  552.59   15.72   0
  -1  -5  -2  532.88   15.39   0
   2  -5   2  274.78   22.05   0
   2  -5   2  287.42   12.46   0
  -2  -5  -2  290.25   13.03   0
   2   5   2  303.06   13.78   0
  -2  -5  -2  286.98   17.08   0
  -2   5  -2  257.43   16.33   0
  -2   5  -2  278.16   14.45   0
   2   5   2  290.20   15.21   0
   3  -5   2    4.74   10.35   0
  -3  -5  -2    5.62   15.76   0
  -3  -5  -2    1.09   10.47   0
   3  -5   2   -3.31   19.28   0
   3   5   2   -3.43   12.89   0
  -3   5  -2    1.64   13.74   0
  -3   5  -2   -4.69   12.66   0
  -4   5  -2   57.06   12.40   0
  -4  -5  -2   71.48   12.97   0
  -4   5  -2   57.21   11.71   0
  -4  -5  -2   80.79   13.43   0
   4  -5   2   69.47   20.25   0
  -5  -5  -2  118.16   16.56   0
  -5  -5  -2  130.86   10.90   0
  -5   5  -2  129.80   13.97   0
   5  -5   2  170.60   18.94   0
  -5   5  -2  113.71   12.62   0
   6  -5   2   32.30   16.06   0
  -6   5  -2   29.99   13.27   0
  -6  -5  -2   33.64   15.68   0
  -6   5  -2   28.20   13.08   0
  -6  -5  -2   24.79   10.91   0
  -6  -5  -2   33.32   12.12   0
  -7   5  -2    0.58   12.14   0
  -7   5  -2   10.38   11.83   0
  -7  -5  -2   11.02   13.36   0
  -7  -5  -2    0.05   12.79   0
  -7  -5  -2    8.33   15.09   0
  -8   5  -2   17.09   14.23   0
  -8   5  -2   17.38   12.12   0
  -8  -5  -2   18.34   10.85   0
  -8  -5  -2   17.25   19.22   0
  -8  -5  -2   20.03   11.94   0
  -9  -5  -2  282.83   12.37   0
  -9   5  -2  239.73   13.72   0
  -9  -5  -2  272.69   14.31   0
  -9  -5  -2  271.98   22.90   0
  -9   5  -2  283.88   16.53   0
 -10  -5  -2  293.54   15.19   0
 -10  -5  -2  268.28   14.69   0
 -10   5  -2  305.86   20.11   0
 -10   5  -2  265.10   16.43   0
 -10  -5  -2  216.69   29.51   0
 -11  -5  -2  123.56   15.71   0
 -11  -5  -2  111.41   13.67   0
 -11   5  -2  115.97   19.96   0
 -11   5  -2   85.91   15.03   0
 -11   6   2  125.13   14.64   0
 -11  -6   2  102.52   19.14   0
 -11   6   2  106.37   15.27   0
 -11  -6   2  118.15   15.69   0
 -11  -6   2  125.18   15.36   0
  11  -6  -2  162.33   15.26   0
 -10   6   2   -0.76   12.77   0
 -10  -6   2    4.43   14.23   0
  10  -6  -2    1.57   14.15   0
 -10  -6   2  -10.81   18.25   0
 -10   6   2    0.43   12.09   0
 -10  -6   2    4.54   16.04   0
  -9   6   2   70.74   12.34   0
   9  -6  -2   77.95   14.19   0
  -9  -6   2   76.02   12.36   0
  -9   6   2   74.51   12.04   0
  -9  -6   2   61.67   13.77   0
  -9  -6   2   82.40   18.88   0
  -8  -6   2   53.59   14.35   0
  -8  -6   2   37.17   12.73   0
  -8  -6   2   34.62   16.55   0
   8  -6  -2   43.33   14.62   0
  -8   6   2   28.78   13.74   0
  -8   6   2   48.54   12.37   0
  -7  -6   2  494.88   15.67   0
  -7   6   2  475.51   15.69   0
   7  -6  -2  522.55   17.09   0
  -7  -6   2  488.58   20.27   0
  -7  -6   2  476.80   14.55   0
  -7   6   2  459.02   16.31   0
  -6  -6   2  341.92   19.56   0
  -6  -6   2  374.63   15.51   0
  -6  -6   2  381.69   13.86   0
   6  -6  -2  402.54   16.93   0
  -6   6   2  382.54   13.31   0
  -6   6   2  359.89   16.23   0
  -5  -6   2   77.82   19.82   0
   5  -6  -2   97.37   15.94   0
  -5  -6   2   80.51   14.76   0
  -5  -6   2   87.71   13.60   0
  -5   6   2   82.61   12.98   0
  -5   6   2   74.73   10.43   0
  -4   6   2   16.43   11.39   0
  -4  -6   2   12.79   22.67   0
  -4  -6   2    7.37   15.81   0
  -4   6   2   10.99    9.62   0
   4  -6  -2   13.71   13.22   0
  -4  -6   2   10.15   12.59   0
  -3  -6   2  340.46   31.76   0
  -3  -6   2  370.09   13.07   0
  -3   6   2  349.86   13.66   0
  -3  -6   2  369.33   25.19   0
  -3   6   2  350.08   11.85   0
   3  -6  -2  383.88   17.83   0
  -2   6   2    3.85    9.42   0
  -2  -6   2   -1.44   11.14   0
  -2   6   2    3.78   13.11   0
   2  -6  -2   -2.89   12.84   0
  -1   6   2  105.34    9.92   0
   1  -6  -2  118.79   16.00   0
  -1  -6   2  134.12   10.09   0
  -1   6   2  122.25   14.12   0
   0   6   2  117.75   10.71   0
   0  -6   2  112.38   11.51   0
   0   6  -2  122.44    9.84   0
   0   6  -2  115.77   21.77   0
   0  -6  -2  108.83   15.37   0
   0  -6   2  108.62   28.79   0
   0   6   2  117.74   11.72   0
   1  -6   2 2409.38   20.80   0
   1  -6   2 2431.08   44.36   0
  -1   6  -2 2289.56   34.70   0
   1   6   2 2527.80   26.54   0
   1   6   2 2445.06   22.74   0
  -1  -6  -2 2333.71   26.14   0
  -1   6  -2 2451.39   21.77   0
   2  -6   2  434.79   24.06   0
  -2  -6  -2  349.40   15.95   0
   2   6   2  368.63   15.62   0
   2   6   2  397.11   14.75   0
  -2   6  -2  357.62   18.37   0
  -2  -6  -2  380.81   14.34   0
  -2   6  -2  384.76   12.29   0
   2  -6   2  386.92   12.28   0
  -3   6  -2  -10.50    9.97   0
  -3  -6  -2  152.41   13.82   0
  -3   6  -2  162.81   11.74   0
   3   6   2  149.31   12.66   0
   3  -6   2  150.36   21.43   0
  -3  -6  -2  154.17   14.73   0
   4  -6   2  146.93   19.82   0
  -4   6  -2  120.41   13.77   0
  -4  -6  -2  119.45   12.58   0
  -4   6  -2  105.58   14.95   0
  -4  -6  -2   89.00   13.20   0
   5  -6   2  500.74   20.70   0
  -5   6  -2  390.98   13.85   0
  -5   6  -2  378.64   14.62   0
  -5  -6  -2  400.10   13.07   0
  -5  -6  -2  442.50   18.15   0
   6  -6   2  514.39   22.29   0
  -6  -6  -2  381.18   15.04   0
  -6  -6  -2  384.96   18.29   0
  -6   6  -2  337.84   14.37   0
  -6  -6  -2  402.03   15.13   0
  -6   6  -2  400.37   14.44   0
  -7  -6  -2  703.57   16.17   0
  -7  -6  -2  645.62   20.48   0
  -7   6  -2  598.18   15.84   0
  -7   6  -2  659.27   16.17   0
  -7  -6  -2  656.99   15.88   0
  -8  -6  -2   -1.07   11.16   0
  -8   6  -2    4.32   12.37   0
  -8  -6  -2    6.75   15.82   0
  -8   6  -2   -9.02   12.39   0
  -8  -6  -2    9.73   12.70   0
  -9   6  -2   24.35   13.07   0
  -9  -6  -2   24.22   16.72   0
  -9  -6  -2   28.33   12.44   0
  -9   6  -2   26.87   16.06   0
  -9  -6  -2    9.95   11.95   0
 -10  -6  -2   40.46   22.88   0
 -10   6  -2   35.38   15.21   0
 -10   6  -2   24.65   14.81   0
 -10  -6  -2   24.85   13.23   0
 -10  -6  -2   22.46   11.44   0
 -10  -7   2  144.71   19.83   0
 -10   7   2  178.14   15.22   0
  10  -7  -2  183.74   15.54   0
 -10   7   2  145.48   15.42   0
 -10  -7   2  156.05   17.62   0
 -10  -7   2  174.01   16.24   0
  -9  -7   2   -1.77   12.96   0
  -9   7   2    5.83   12.37   0
  -9  -7   2  -10.99   12.14   0
  -9  -7   2   18.88   17.95   0
   9  -7  -2   -5.12   16.01   0
  -9   7   2   22.11   13.93   0
  -8  -7   2  120.10   13.66   0
  -8  -7   2  127.61   14.00   0
  -8   7   2  132.64   13.24   0
   8  -7  -2  135.02   16.71   0
  -8   7   2  118.08   14.26   0
  -8  -7   2  104.81   17.56   0
  -7   7   2   94.26   12.75   0
   7  -7  -2  108.43   17.02   0
  -7  -7   2  104.12   18.98   0
  -7  -7   2  101.28   11.79   0
  -7  -7   2  105.74   13.32   0
  -7   7   2  136.81   12.55   0
  -6  -7   2  698.71   15.53   0
  -6   7   2  692.79   18.33   0
  -6  -7   2  643.25   24.11   0
  -6   7   2  659.65   14.45   0
   6  -7  -2  785.52   19.21   0
  -6  -7   2  716.76   18.84   0
  -5   7   2  406.95   15.69   0
  -5  -7   2  430.05   13.97   0
  -5  -7   2  380.38   23.36   0
  -5  -7   2  436.02   18.64   0
  -5   7   2  390.96   11.82   0
   5  -7  -2  452.91   18.54   0
  -4  -7   2  105.73   19.14   0
  -4  -7   2  113.25   25.08   0
  -4   7   2  100.11   13.59   0
   4  -7  -2  117.33   16.17   0
  -4   7   2   91.88   10.32   0
  -4  -7   2  106.02   11.67   0
  -3   7   2    9.43   10.05   0
  -3   7   2    4.79   13.15   0
   3  -7  -2   17.10   15.83   0
  -3  -7   2   16.44   11.06   0
  -3  -7   2    9.49   28.07   0
  -3  -7   2   15.28   33.40   0
  -2   7   2   16.41   12.22   0
  -2   7   2   16.15   11.27   0
  -2  -7   2    9.16    9.62   0
   2  -7  -2   26.33   15.02   0
  -1   7   2 1382.90   20.95   0
  -1   7   2 1308.82   16.23   0
   1  -7  -2 1365.27   21.45   0
  -1  -7   2 1355.69   16.76   0
   0   7   2 1001.87   18.82   0
   0   7   2  876.98   14.97   0
   0  -7   2  926.58   15.49   0
   0  -7   2  862.74   43.65   0
   0   7  -2  908.99   14.66   0
   0   7  -2  943.75   35.90   0
   0  -7  -2  912.55   21.07   0
  -1  -7  -2    7.86   14.06   0
  -1   7  -2   -0.79    9.88   0
   1   7   2   16.23   11.23   0
   1   7   2    9.82   10.56   0
   1  -7   2   13.68   10.17   0
   1  -7   2    6.33   21.82   0
  -1   7  -2   10.20   17.36   0
  -2   7  -2  319.65   18.08   0
  -2  -7  -2  368.94   14.18   0
   2   7   2  343.16   14.90   0
   2   7   2  365.24   13.27   0
  -2   7  -2  336.45   12.11   0
   2  -7   2  356.37   25.17   0
   2  -7   2  353.14   12.22   0
  -2  -7  -2  338.47   15.91   0
   3   7   2  104.71   13.47   0
  -3   7  -2  120.91   11.86   0
   3  -7   2  125.56   20.17   0
  -3  -7  -2  120.70   13.40   0
  -3   7  -2  124.03   16.28   0
  -3  -7  -2  108.09   13.62   0
   4  -7   2   26.51   19.64   0
  -4   7  -2   49.75   15.13   0
  -4   7  -2   63.24   11.11   0
  -4  -7  -2   36.20   12.93   0
  -4  -7  -2   36.89   15.47   0
  -5   7  -2   38.20   14.00   0
  -5   7  -2   12.93   12.07   0
  -5  -7  -2    9.99   15.14   0
  -5  -7  -2   18.26   11.11   0
   5  -7   2   25.37   19.86   0
  -6  -7  -2   39.67   10.81   0
  -6  -7  -2   35.98   14.57   0
  -6   7  -2   28.90   15.15   0
  -6  -7  -2   29.65   13.60   0
  -6   7  -2   29.13   12.42   0
  -7  -7  -2   76.08   13.94   0
  -7   7  -2   60.02   14.16   0
  -7   7  -2   66.82   12.55   0
  -7  -7  -2   55.25   13.48   0
  -7  -7  -2   56.96   16.66   0
  -8  -7  -2  114.28   13.46   0
  -8   7  -2  140.25   12.78   0
  -8   7  -2  135.48   12.48   0
  -8  -7  -2  130.17   15.27   0
  -8  -7  -2   67.74   18.57   0
  -9   7  -2   18.99   15.67   0
  -9  -7  -2   31.50   16.15   0
  -9   7  -2    2.30   16.42   0
  -9  -7  -2   18.59   11.97   0
  -9  -7  -2   17.03   17.51   0
  -9   8   2   70.61   13.43   0
   9  -8  -2  101.54   16.80   0
  -9  -8   2   83.60   14.70   0
  -9   8   2   74.13   12.88   0
  -9  -8   2   84.64   14.38   0
  -9  -8   2   73.71   18.49   0
  -8   8   2    5.45   11.86   0
  -8   8   2    8.24   11.66   0
  -8  -8   2    3.83   15.14   0
   8  -8  -2   -2.79   13.38   0
  -8  -8   2   -5.11   10.87   0
  -8  -8   2    2.35   13.20   0
  -7  -8   2  142.43   15.64   0
  -7  -8   2  128.91   19.27   0
  -7   8   2  150.35   14.03   0
  -7  -8   2  146.12   14.28   0
  -7   8   2  147.74   12.42   0
   7  -8  -2  184.40   14.60   0
  -6  -8   2   24.80   20.18   0
  -6   8   2   23.09   12.53   0
   6  -8  -2    5.48   17.41   0
  -6  -8   2   16.61   14.90   0
  -6  -8   2   33.18   11.53   0
  -6   8   2    8.51   13.19   0
  -5   8   2    9.42   14.08   0
   5  -8  -2   14.03   17.22   0
  -5  -8   2    3.39   22.62   0
  -5  -8   2    7.98   18.17   0
  -5   8   2   14.07    9.82   0
  -5  -8   2   10.95   11.70   0
  -4   8   2   12.89    9.47   0
  -4  -8   2    0.49   29.46   0
   4  -8  -2    4.71   13.64   0
  -4   8   2    7.09   11.18   0
  -4  -8   2    9.01   11.52   0
  -4  -8   2   10.93   24.57   0
  -3   8   2    5.33    9.74   0
   3  -8  -2   -0.73   15.95   0
  -3   8   2   -3.78   12.11   0
  -3  -8   2   -2.38   10.52   0
   2  -8  -2   35.46   16.29   0
  -2   8   2   23.05   10.78   0
  -2  -8   2   20.24   10.49   0
  -2   8   2   22.91   12.66   0
   1  -8  -2   55.39   15.80   0
  -1   8   2  -13.76   10.14   0
  -1   8   2   36.80   10.30   0
  -1  -8   2   46.07   10.31   0
   0   8   2  -13.45    9.48   0
   0  -8   2   18.16   10.71   0
   0   8  -2   24.83   10.69   0
   0  -8  -2   42.39   15.48   0
   0   8   2   21.51    9.90   0
  -1  -8  -2  119.80   14.89   0
   1   8   2   -7.15   10.59   0
  -1   8  -2   90.53   10.59   0
   1  -8   2   95.07   23.40   0
   1   8   2   88.47   11.26   0
  -1   8  -2  101.27   18.48   0
   1  -8   2   86.80   10.83   0
  -2  -8  -2  230.18   14.69   0
  -2   8  -2  215.82   10.82   0
   2  -8   2  235.36   21.43   0
  -2   8  -2  212.33   16.58   0
   2  -8   2  220.13   11.24   0
   2   8   2  233.74   12.65   0
   3  -8   2  306.80   20.18   0
   3   8   2  302.85   13.11   0
  -3   8  -2  296.45   12.16   0
  -3  -8  -2  304.02   14.29   0
  -3   8  -2  283.83   16.89   0
  -3  -8  -2  309.42   14.48   0
   4  -8   2  122.22   17.71   0
  -4  -8  -2  114.72   12.77   0
  -4   8  -2   93.47   11.21   0
  -4   8  -2  136.05   13.24   0
  -4  -8  -2  125.10   13.53   0
  -5  -8  -2   -1.20   13.38   0
  -5   8  -2    9.65   12.61   0
  -5  -8  -2    5.08   14.71   0
  -5   8  -2   -1.65   14.52   0
  -6  -8  -2   57.34   14.88   0
  -6  -8  -2   48.42   15.00   0
  -6  -8  -2   45.01   13.34   0
  -6   8  -2   58.34   12.16   0
  -6   8  -2   64.54   15.78   0
  -7  -8  -2    6.41   16.32   0
  -7   8  -2   13.98   15.62   0
  -7  -8  -2   17.28   12.30   0
  -7   8  -2    6.68   14.03   0
  -7  -8  -2   16.16   13.99   0
  -8  -8  -2   40.93   13.93   0
  -8  -8  -2   20.43   16.38   0
  -8  -8  -2   28.20   17.28   0
  -8   8  -2   32.87   14.74   0
  -8   8  -2   46.63   15.17   0
  -8  -9   2  225.59   18.85   0
   8  -9  -2  232.42   19.05   0
  -8   9   2  211.53   16.17   0
  -8  -9   2   50.80   21.60   0
  -8   9   2  213.65   15.37   0
  -8  -9   2  224.43   15.61   0
   7  -9  -2   10.90   16.16   0
  -7  -9   2   12.62   21.65   0
  -7  -9   2    6.34   16.25   0
  -7   9   2   -4.55   11.73   0
  -7   9   2   -4.69   13.75   0
  -7  -9   2   12.02   12.08   0
   6  -9  -2   16.90   17.36   0
  -6   9   2   12.86   13.21   0
  -6  -9   2   26.34   12.75   0
  -6  -9   2   17.07   23.52   0
  -6  -9   2   16.06   19.71   0
  -6   9   2   33.58   11.39   0
   5  -9  -2  236.72   18.55   0
  -5   9   2  201.82   15.21   0
  -5  -9   2  186.75   32.10   0
  -5   9   2  180.91   11.71   0
  -5  -9   2  197.16   13.95   0
  -5  -9   2  216.53   29.44   0
  -4   9   2    0.93   14.43   0
  -4   9   2  -10.05   10.45   0
  -4  -9   2   -3.97   10.67   0
   4  -9  -2   13.91   16.62   0
   3  -9  -2   19.38   16.26   0
  -3   9   2   13.55   13.03   0
  -3   9   2   14.65   10.45   0
  -3  -9   2    8.31   11.34   0
  -2  -9   2  119.18   11.47   0
   2  -9  -2  102.33   16.75   0
  -2   9   2  112.05   10.28   0
  -2   9   2   -1.36    9.14   0
  -1   9   2  305.36   14.69   0
   1  -9  -2  288.04   17.32   0
  -1   9   2  280.74   11.36   0
  -1  -9   2  310.42   11.76   0
   0   9  -2  117.89   10.71   0
   0   9   2  127.22   13.86   0
   0   9   2   96.25   11.02   0
   0  -9  -2  112.21   15.31   0
   0  -9   2    4.86   11.24   0
   1   9   2   19.51   12.52   0
   1  -9   2    8.96   10.07   0
  -1   9  -2   12.81    9.66   0
  -1   9  -2   21.97   22.80   0
   1   9   2    0.76   10.35   0
  -1  -9  -2   21.21   14.17   0
  -2   9  -2  403.52   13.36   0
   2   9   2  438.76   12.95   0
  -2  -9  -2  424.96   18.27   0
  -2   9  -2  390.37   21.62   0
  -3  -9  -2   39.06   12.79   0
  -3   9  -2   21.60   14.32   0
  -3   9  -2   14.24   11.38   0
  -4   9  -2   16.10   14.79   0
  -4   9  -2   27.77   12.08   0
  -4  -9  -2   35.98   13.22   0
  -5   9  -2   -8.12   11.82   0
  -5  -9  -2   39.48   14.73   0
  -5   9  -2   37.28   11.84   0
  -6  -9  -2   15.48   14.33   0
  -6   9  -2   18.46   12.86   0
  -6  -9  -2   13.72   14.49   0
  -6   9  -2   33.48   15.22   0
  -7  -9  -2    7.85   16.09   0
  -7  -9  -2    9.32   13.94   0
  -7   9  -2   18.76   15.59   0
  -7   9  -2   21.14   12.74   0
  -7 -10   2   11.51   27.26   0
  -7 -10   2   10.46   14.48   0
  -6  10   2  -15.57   11.56   0
  -6 -10   2  -19.72   12.89   0
   6 -10  -2    6.38   18.18   0
  -6  10   2    4.11   14.73   0
  -5  10   2   24.43   11.19   0
   5 -10  -2   61.03   17.51   0
  -5  10   2   32.02   13.40   0
  -5 -10   2   59.52   12.96   0
  -4  10   2   62.13   14.30   0
   4 -10  -2   61.10   18.12   0
  -4  10   2   49.00   11.33   0
  -4 -10   2   56.53   12.97   0
   3 -10  -2   -4.69   17.99   0
  -3  10   2   20.84   10.76   0
  -3 -10   2   11.76   12.17   0
  -3  10   2   -1.69   11.41   0
   2 -10  -2    2.60   15.82   0
  -2  10   2   17.33   13.79   0
  -2  10   2   12.70   10.74   0
  -2 -10   2    5.67   12.07   0
  -1  10   2  136.98   14.44   0
  -1  10   2  122.19   11.09   0
   1 -10  -2  128.97   16.55   0
  -1 -10   2  -19.80   12.25   0
   0 -10  -2    3.69   16.38   0
   0  10   2    4.87   13.91   0
   0  10   2    8.04   10.99   0
   0 -10   2    6.18   11.55   0
   1  10   2    5.41   12.25   0
  -1  10  -2    6.75   10.77   0
  -1 -10  -2    5.05   15.71   0
  -2 -10  -2   89.97   16.42   0
  -2  10  -2   90.14   11.44   0
  -2  10  -2   84.90   21.41   0
   2  10   2  117.31   12.44   0
  -3  10  -2  227.54   12.32   0
  -3  10  -2  184.59   19.61   0
  -3 -10  -2  229.06   17.11   0
  -4  10  -2  -22.19   11.68   0
  -4 -10  -2    1.90   16.06   0
  -4  10  -2   -6.80   15.16   0
  -5 -10  -2   -8.72   17.44   0
  -5  10  -2   15.78   14.89   0
  -5  10  -2   10.30   12.81   0
  -5 -10  -2   20.32   15.26   0
   4 -11  -2   -6.75   18.22   0
  -4 -11   2    6.88   13.50   0
  -4  11   2   -2.29   14.50   0
  -4  11   2   14.21   11.75   0
  -3  11   2  170.60   13.18   0
   3 -11  -2  203.50   19.99   0
  -3  11   2  179.15   16.36   0
  -3 -11   2   -6.41   14.26   0
  -2  11   2   29.86   15.36   0
  -2  11   2   30.40   11.88   0
   2 -11  -2   30.39   20.02   0
  -2 -11   2   51.30   12.40   0
   1 -11  -2   -5.94   19.09   0
  -1  11   2   51.63   15.34   0
  -1 -11   2   29.17   12.22   0
  -1  11   2   47.86   11.92   0
   0  11   2    2.34   11.58   0
   0 -11  -2    2.85   19.16   0
   0  11   2    7.20   15.13   0
  -1 -11  -2   43.23   19.07   0
   1  11   2   60.82   12.61   0
  -2  11  -2  127.06   12.50   0
  -2 -11  -2  140.84   20.16   0
  -3  11  -2   22.45   12.16   0
  -3  11  -2   15.90   21.88   0
  -3 -11  -2   25.11   18.76   0
 -13  -1   3   69.08   14.50   0
 -13   1   3   39.81   14.07   0
 -12   1   3   68.69   12.93   0
 -12  -1   3   62.68   14.34   0
  12  -1  -3   55.12   12.20   0
  11  -1  -3   36.13   10.72   0
 -11  -1   3   44.81   12.12   0
 -11   1   3   16.51   11.33   0
 -10   1   3   11.26   12.21   0
 -10  -1   3   17.69   12.67   0
  10  -1  -3   42.49   11.01   0
  10   1  -3   -0.10   11.37   0
   9   1  -3   11.20   11.89   0
  -9  -1   3   17.97   14.19   0
  -9   1   3   -1.81   12.28   0
   9  -1  -3    8.83   11.23   0
   8  -1  -3   25.12   10.42   0
   8   1  -3   25.51   11.34   0
  -8   1   3   19.44   13.39   0
  -8  -1   3   -5.34   15.48   0
   7   1  -3  415.19   13.92   0
   7  -1  -3  433.79   12.66   0
  -7  -1   3  429.79   16.10   0
  -7   1   3  402.51   14.58   0
   6   1  -3 1964.92   22.15   0
  -6   1   3 1747.53   20.71   0
  -6  -1   3 1879.62   24.15   0
   6  -1  -3 1926.47   20.89   0
   5  -1  -3  191.82   12.45   0
  -5   1   3  183.99   12.89   0
   5   1  -3  197.14   13.95   0
  -5  -1   3  182.04   15.60   0
   4  -1  -3  136.96   13.04   0
  -4  -1   3  137.91   14.48   0
  -4   1   3  127.29   13.75   0
   4   1  -3  138.66   13.72   0
   3  -1  -3    0.58   12.98   0
   3   1  -3   16.99   15.96   0
  -3  -1   3    7.40   19.01   0
  -3   1   3    9.38   13.39   0
  -2  -1   3  190.05   21.60   0
   2   1  -3  176.80   20.93   0
   2  -1  -3  197.92   16.51   0
  -2   1   3  178.14   16.57   0
   1  -1  -3  322.02   17.13   0
   1   1  -3  329.43   22.49   0
  -1   1   3  328.25   16.92   0
  -1  -1   3  326.99   21.36   0
   0  -1  -3    4.74   13.60   0
   0   1   3   -2.50   13.31   0
   0   1  -3    4.56   16.63   0
   0  -1   3   -0.15   13.03   0
   1   1   3 3039.28   28.68   0
  -1  -1  -3 3027.36   29.84   0
  -1   1  -3 2982.43   32.23   0
   1  -1   3    9.48   12.25   0
   2   1   3 4738.18   79.40   0
   2  -1   3 4541.27   48.43   0
  -2  -1  -3 4446.40   31.57   0
  -3   1  -3   30.22   15.85   0
  -3   1  -3   33.41   10.40   0
  -3  -1  -3   28.49    9.66   0
  -4   1  -3 1523.05   18.74   0
  -4   1  -3 1593.32   34.98   0
  -5   1  -3   54.57    9.60   0
  -5  -1  -3   63.62    9.24   0
  -5   1  -3   72.82   19.59   0
  -6   1  -3  808.53   14.61   0
  -6  -1  -3  815.50   14.17   0
  -6   1  -3  870.15   30.33   0
  -7  -1  -3  338.52   12.11   0
  -7   1  -3  313.02   12.35   0
  -7   1  -3  349.42   26.95   0
  -8  -1  -3   30.08   10.67   0
  -8   1  -3   43.17   11.25   0
  -8   1  -3   37.05   24.39   0
  -9  -1  -3    4.57   10.26   0
  -9   1  -3    9.25   26.59   0
  -9   1  -3    4.92   10.28   0
 -10   1  -3   -0.79   12.35   0
 -10  -1  -3    2.80   11.66   0
 -10   1  -3    1.27   30.22   0
 -11  -1  -3   97.48   13.54   0
 -11   1  -3    0.99   13.11   0
 -12  -1  -3    3.17   14.75   0
 -12   1  -3  112.70   14.13   0
 -13   2   3    6.64   13.76   0
 -13  -2   3   -2.07   14.87   0
  13  -2  -3   12.38   12.89   0
 -12   2   3  186.52   13.99   0
 -12  -2   3  181.19   16.66   0
  12  -2  -3  195.21   13.68   0
 -11   2   3   61.00   12.65   0
  11  -2  -3   79.00   13.61   0
 -11  -2   3   70.16   13.50   0
 -10  -2   3   21.53   14.76   0
 -10   2   3   -0.61   11.80   0
  10  -2  -3   17.44   11.04   0
   9  -2  -3   11.56   11.57   0
  -9   2   3  -15.09   11.39   0
  -9  -2   3   13.25   14.31   0
   9   2  -3   15.27   13.14   0
   8   2  -3  273.40   13.39   0
   8  -2  -3  287.48   14.19   0
  -8   2   3  237.98   12.93   0
  -8  -2   3  283.62   18.65   0
   7   2  -3   35.64   13.84   0
   7  -2  -3   14.99   11.75   0
  -7  -2   3   33.07   15.42   0
  -7   2   3   15.51   10.94   0
   6   2  -3  144.54   13.08   0
   6  -2  -3  137.90   10.96   0
  -6  -2   3  136.62   16.73   0
  -6   2   3  113.13   10.97   0
   5   2  -3 1288.62   20.82   0
  -5  -2   3 1278.74   24.89   0
  -5   2   3 1207.99   19.27   0
   5  -2  -3 1281.07   18.62   0
   4  -2  -3 1132.40   19.03   0
  -4  -2   3 1183.46   27.99   0
   4   2  -3 1116.92   23.08   0
  -4   2   3 1057.20   18.49   0
   3   2  -3  269.74   18.81   0
   3  -2  -3  276.68   14.80   0
  -3  -2   3  287.35   21.63   0
  -3   2   3  276.02   14.67   0
  -2  -2   3  479.45   26.04   0
  -2   2   3  458.19   15.87   0
   2   2  -3  449.55   23.49   0
   2  -2  -3  497.69   16.65   0
  -1  -2   3 3834.14   54.29   0
   1   2  -3 3846.92   56.19   0
   1  -2  -3 3764.93   32.62   0
  -1   2   3 3787.70   32.49   0
   0  -2   3 2379.09   26.82   0
   0   2   3 2392.00   25.76   0
   0  -2  -3 2307.79   25.30   0
   0   2  -3 2402.11   37.07   0
   1  -2   3    5.84   13.31   0
  -1  -2  -3    5.44   10.34   0
   1   2   3   13.23   10.27   0
   1   2   3   11.96   12.10   0
  -2  -2  -3  372.39   12.69   0
  -2   2  -3  374.52   14.97   0
   2   2   3  395.93   21.12   0
   2  -2   3  380.81   17.01   0
  -2   2  -3  357.68   15.62   0
  -3   2  -3    1.36   11.08   0
  -3   2  -3   -4.60   13.88   0
  -3  -2  -3   -1.61    9.26   0
   3  -2   3    3.00   10.91   0
  -4   2  -3  132.57   16.02   0
  -4  -2  -3  124.88    9.78   0
  -4   2  -3  125.84   11.42   0
  -5   2  -3   42.24   11.30   0
  -5   2  -3   41.60   16.61   0
  -5  -2  -3   41.78    8.62   0
  -6   2  -3  275.87   13.13   0
  -6  -2  -3  294.09   11.04   0
  -6   2  -3  305.28   22.30   0
  -7   2  -3   84.96   11.92   0
  -7   2  -3   89.93   19.72   0
  -7  -2  -3   74.62   12.30   0
  -8  -2  -3    0.28    9.54   0
  -8   2  -3    0.42   19.45   0
  -8   2  -3   -0.66   10.07   0
  -9  -2  -3  143.14   10.92   0
  -9   2  -3  178.90   26.11   0
  -9   2  -3  157.96   11.45   0
 -10   2  -3   62.99   12.30   0
 -10   2  -3   72.40   26.09   0
 -10  -2  -3   77.36   11.81   0
 -11   2  -3  128.70   12.64   0
 -11   2  -3  148.36   29.56   0
 -11  -2  -3  138.34   12.87   0
  13  -3  -3   -5.20   13.41   0
 -13   3   3   24.69   13.73   0
 -13  -3   3   44.65   16.70   0
 -12  -3   3  -13.25   16.28   0
  12  -3  -3    0.80   11.96   0
 -12   3   3    7.17   12.03   0
 -11  -3   3   31.45   13.38   0
 -11   3   3   31.16   12.16   0
  11  -3  -3   46.23   11.92   0
 -10  -3   3  171.30   15.31   0
 -10   3   3  136.63   11.51   0
  10  -3  -3  143.55   11.72   0
  -9   3   3  767.32   15.35   0
  -9  -3   3  813.28   20.86   0
   9  -3  -3  822.75   15.86   0
  -8  -3   3 1444.36   23.22   0
  -8   3   3 1414.57   18.03   0
   8  -3  -3 1591.04   20.28   0
  -7  -3   3    8.45   17.70   0
  -7   3   3    4.59   11.12   0
   7  -3  -3   -5.21   12.83   0
   6   3  -3   47.50   12.08   0
   6  -3  -3   48.73   10.56   0
  -6   3   3   35.58   10.31   0
  -6  -3   3   60.26   19.14   0
   5   3  -3    4.09   11.25   0
  -5   3   3   -5.39   12.02   0
  -5  -3   3   -6.51   19.88   0
   5  -3  -3    7.81   10.46   0
   4   3  -3 2999.01   33.80   0
  -4   3   3 2861.88   26.65   0
   4  -3  -3 3140.43   27.36   0
  -4  -3   3 3360.40   45.25   0
   3   3  -3   38.34   16.87   0
   3  -3  -3   33.46   12.16   0
  -3  -3   3   52.44   22.76   0
  -3   3   3   43.48   11.41   0
   2  -3  -3  161.00   13.58   0
   2   3  -3  150.98   25.24   0
  -2   3   3  153.60   12.32   0
  -2  -3   3  163.36   25.87   0
  -1   3   3 2471.18   27.31   0
   1  -3  -3 2477.70   26.29   0
  -1  -3   3 2510.48   23.99   0
   0   3  -3   47.09   18.39   0
   0   3  -3   52.80   20.08   0
   0   3   3   51.10   11.40   0
   0  -3  -3   56.69   13.91   0
   0   3   3   51.14   13.32   0
   0  -3   3   48.70   12.35   0
   1   3   3    9.49   13.37   0
   1   3   3   16.42   10.53   0
   1  -3   3    8.45   13.01   0
  -1   3  -3   13.91   12.13   0
  -1   3  -3    7.47   11.39   0
  -1  -3  -3    7.80   12.34   0
  -2  -3  -3  545.71   15.26   0
   2   3   3  544.96   18.68   0
  -2   3  -3  566.56   18.69   0
  -2   3  -3  512.28   18.59   0
   2  -3   3  543.50   17.28   0
   2   3   3  555.63   14.35   0
   3  -3   3 1485.63   21.95   0
   3   3   3 1503.83   25.50   0
  -3   3  -3 1390.75   21.61   0
  -3  -3  -3 1448.13   18.15   0
  -3   3  -3 1495.24   22.90   0
  -4   3  -3 2197.65   24.20   0
  -4  -3  -3 2279.27   22.02   0
  -4   3  -3 2423.50   29.06   0
  -5   3  -3  922.16   17.13   0
  -5  -3  -3  902.99   14.73   0
  -5   3  -3  959.98   22.02   0
  -5  -3  -3  931.66   29.55   0
  -6  -3  -3   72.07   12.37   0
  -6  -3  -3   74.80   10.46   0
  -6   3  -3   80.29   11.88   0
  -6   3  -3   83.38   17.21   0
  -6  -3  -3   75.02   23.82   0
  -7  -3  -3  295.21   13.71   0
  -7   3  -3  277.71   13.93   0
  -7   3  -3  324.57   19.22   0
  -7  -3  -3  324.49   14.77   0
  -8  -3  -3  177.12   11.71   0
  -8   3  -3  202.02   12.57   0
  -8   3  -3  226.65   21.13   0
  -8  -3  -3  178.34   11.12   0
  -9   3  -3  349.26   23.53   0
  -9   3  -3  234.60   12.58   0
  -9  -3  -3  241.32   12.61   0
  -9  -3  -3  283.75   12.88   0
 -10  -3  -3  124.23   13.39   0
 -10   3  -3  132.38   14.91   0
 -10   3  -3  211.54   27.21   0
 -10  -3  -3  123.81   13.41   0
 -11   3  -3   -1.45   26.60   0
 -11  -3  -3  -10.95   11.30   0
 -11   3  -3    2.82   14.13   0
 -11  -3  -3  -12.85   12.78   0
 -12  -4   3   -4.12   13.65   0
  12  -4  -3    5.33   11.75   0
 -12   4   3  -14.67   11.54   0
 -11  -4   3  112.49   16.24   0
 -11   4   3   84.04   12.40   0
  11  -4  -3  151.77   12.81   0
 -10  -4   3  368.17   15.83   0
  10  -4  -3  349.14   14.01   0
 -10   4   3  310.41   13.05   0
   9  -4  -3  115.89   12.42   0
  -9  -4   3   80.78   14.14   0
  -9   4   3   98.47   11.43   0
  -8  -4   3  390.87   17.16   0
   8  -4  -3  438.02   14.74   0
  -8   4   3  395.76   14.18   0
  -7  -4   3  326.70   20.21   0
  -7   4   3  314.76   13.61   0
   7  -4  -3  361.44   14.56   0
  -6   4   3  198.08   13.61   0
   6  -4  -3  229.47   14.82   0
  -6  -4   3  200.66   21.32   0
  -5  -4   3   71.15   23.03   0
   5  -4  -3   55.50   12.81   0
  -5   4   3   41.40   11.97   0
  -4  -4   3   33.09   25.10   0
   4  -4  -3   20.35   12.19   0
  -4   4   3   37.67   11.70   0
  -3   4   3 1942.88   21.72   0
   3  -4  -3 2043.88   24.56   0
  -3  -4   3 1995.30   19.57   0
  -3  -4   3 2229.96   52.31   0
  -2  -4   3 1118.06   15.87   0
  -2   4   3 1128.23   18.49   0
   2  -4  -3 1108.01   19.51   0
  -2   4   3 1055.27   15.66   0
  -1   4   3  122.02   12.00   0
   1  -4  -3  121.83   12.66   0
  -1   4   3  109.67   10.39   0
  -1  -4   3  117.16   10.04   0
   0   4   3    5.84   10.97   0
   0  -4  -3   12.76   13.58   0
   0   4   3   12.83   12.30   0
   0   4  -3    9.11   19.70   0
   0   4  -3   11.29   22.10   0
   0  -4   3   10.89    9.45   0
  -1   4  -3 1135.81   18.17   0
   1   4   3 1166.83   18.02   0
   1  -4   3 1176.18   17.55   0
  -1   4  -3 1029.68   27.07   0
   1   4   3 1179.09   21.11   0
  -1  -4  -3 1088.49   17.66   0
   2  -4   3 1295.14   19.14   0
   2   4   3 1269.72   20.49   0
  -2  -4  -3 1226.96   17.94   0
  -2   4  -3 1269.45   20.38   0
  -2   4  -3   -7.56    9.54   0
   2   4   3 1245.74   18.10   0
  -3  -4  -3  364.02   13.47   0
  -3   4  -3  342.03   15.24   0
   3   4   3  378.33   16.08   0
  -3   4  -3  393.15   15.26   0
   3  -4   3  383.01   14.37   0
  -4  -4  -3  702.66   21.89   0
  -4  -4  -3  718.19   16.89   0
  -4   4  -3  687.63   17.23   0
  -4   4  -3  741.60   17.42   0
  -5  -4  -3   30.07   19.32   0
  -5   4  -3   41.84   14.05   0
  -5  -4  -3   42.26   10.45   0
  -5   4  -3   28.47   15.19   0
  -6   4  -3   28.94   15.22   0
  -6  -4  -3   25.47   20.48   0
  -6   4  -3   29.17   14.99   0
  -6  -4  -3   12.25   11.24   0
  -7  -4  -3   95.50   11.48   0
  -7   4  -3  105.65   12.97   0
  -7  -4  -3  101.35   24.64   0
  -7   4  -3  117.40   16.05   0
  -7  -4  -3  118.34   12.38   0
  -8  -4  -3    7.87   11.22   0
  -8   4  -3   11.92   12.40   0
  -8  -4  -3   -2.14   10.86   0
  -8   4  -3    3.97   17.11   0
  -9   4  -3  267.62   13.58   0
  -9  -4  -3  252.93   12.90   0
  -9   4  -3  294.89   20.30   0
  -9  -4  -3  258.82   12.22   0
 -10   4  -3   51.67   21.11   0
 -10  -4  -3   16.46   12.52   0
 -10   4  -3   18.56   13.82   0
 -10  -4  -3   21.22   11.17   0
 -11   4  -3  -13.40   13.56   0
 -11  -4  -3   21.61   12.92   0
 -11  -4  -3   30.48   16.09   0
 -11   4  -3   55.05   27.62   0
  12  -5  -3  111.45   14.54   0
 -12   5   3   59.84   14.40   0
 -12  -5   3   52.12   18.93   0
 -12  -5   3   96.33   15.34   0
 -12   5   3   74.30   15.21   0
  11  -5  -3  180.00   15.09   0
 -11   5   3  207.87   14.26   0
 -11  -5   3  159.93   16.96   0
 -11  -5   3  190.24   16.14   0
 -11   5   3  138.45   13.67   0
 -10  -5   3   89.32   12.42   0
 -10  -5   3   59.32   14.82   0
 -10   5   3   35.08   13.44   0
  10  -5  -3   86.53   15.93   0
 -10   5   3   89.08   12.27   0
   9  -5  -3   66.08   12.69   0
  -9  -5   3   63.92   14.14   0
  -9  -5   3   31.42   16.95   0
  -9   5   3   50.88   11.79   0
  -9   5   3   54.98   11.74   0
   8  -5  -3   12.15   13.05   0
  -8  -5   3   -0.11   16.32   0
  -8   5   3   -2.71   13.55   0
  -8  -5   3    6.40   11.93   0
  -7  -5   3  594.41   14.48   0
   7  -5  -3  594.38   16.18   0
  -7   5   3  572.57   14.54   0
  -7  -5   3  562.32   21.19   0
   6  -5  -3  490.44   17.36   0
  -6  -5   3  477.90   13.60   0
  -6  -5   3  450.16   23.16   0
  -6   5   3  424.35   14.46   0
   5  -5  -3   15.58   12.96   0
  -5  -5   3   19.41   10.48   0
  -5  -5   3   18.90   25.23   0
  -5   5   3   18.34    9.65   0
  -5   5   3   16.88   12.12   0
  -4   5   3 1070.57   14.93   0
  -4  -5   3 1141.85   26.92   0
  -4  -5   3 1160.94   15.90   0
  -4   5   3 1086.54   18.37   0
   4  -5  -3 1174.16   22.64   0
  -4  -5   3 1523.59   47.62   0
  -3  -5   3    3.02   29.97   0
  -3  -5   3   20.93    8.63   0
  -3   5   3    4.49   11.93   0
  -3  -5   3    5.74   24.11   0
   3  -5  -3   -8.42   13.46   0
  -3   5   3    6.09    8.46   0
   2  -5  -3  182.23   16.27   0
  -2   5   3  183.14   15.49   0
  -2   5   3  186.37   10.30   0
  -2  -5   3  184.93    9.83   0
   1  -5  -3  730.51   17.34   0
  -1   5   3  737.89   17.53   0
  -1  -5   3  690.97   14.36   0
  -1   5   3  668.07   13.58   0
   0   5  -3  136.43   26.79   0
   0   5   3  117.91   11.77   0
   0  -5  -3  131.72   12.98   0
   0   5   3  144.34   12.19   0
   0   5  -3  126.56   27.32   0
   0  -5   3  135.86    9.70   0
  -1   5  -3  361.10   11.73   0
   1   5   3  363.59   15.58   0
  -1   5  -3  312.73   20.02   0
  -1  -5  -3  338.23   16.07   0
   1   5   3  317.64   13.90   0
   1  -5   3  354.65   11.61   0
  -2   5  -3  165.05   13.60   0
   2   5   3  171.96   12.70   0
   2   5   3  158.94   11.66   0
  -2   5  -3  154.24   15.52   0
  -2  -5  -3  160.47   14.32   0
   2  -5   3  162.75   13.43   0
  -3  -5  -3   46.02   10.95   0
  -3   5  -3   39.18   14.63   0
   3   5   3   36.96   12.88   0
   3  -5   3   37.17   11.90   0
  -3   5  -3   48.04   12.12   0
  -4   5  -3    1.59   13.99   0
  -4   5  -3   -0.48   14.57   0
  -4  -5  -3   -3.29   11.27   0
  -4  -5  -3    4.94   12.68   0
  -5  -5  -3  291.25   12.54   0
  -5   5  -3  271.72   15.98   0
  -5  -5  -3  278.78   18.30   0
  -5   5  -3  275.84   13.67   0
  -6  -5  -3  405.74   12.67   0
  -6   5  -3  391.24   14.74   0
  -6   5  -3  338.46   15.96   0
  -6  -5  -3  371.96   19.59   0
  -7  -5  -3  103.37   12.51   0
  -7  -5  -3  122.09   12.31   0
  -7   5  -3  124.39   15.41   0
  -7  -5  -3  113.39   20.66   0
  -7   5  -3  139.43   13.39   0
  -8  -5  -3   -5.44   11.76   0
  -8   5  -3   -2.85   15.78   0
  -8  -5  -3   21.62   10.59   0
  -8   5  -3   -2.96   14.03   0
  -9   5  -3    5.62   12.64   0
  -9  -5  -3   14.61   11.48   0
  -9   5  -3   -5.25   17.69   0
  -9  -5  -3   26.62   12.33   0
 -10   5  -3    5.41   12.67   0
 -10   5  -3  -10.12   19.13   0
 -10  -5  -3   -3.29   13.02   0
 -10  -5  -3    5.64   12.93   0
 -11   6   3   36.23   14.81   0
 -11  -6   3   48.59   14.84   0
 -11  -6   3   19.22   19.50   0
 -11   6   3   -1.84   14.17   0
  11  -6  -3   -4.35   14.13   0
  10  -6  -3  111.74   14.23   0
 -10   6   3   87.62   13.18   0
 -10  -6   3  119.50   19.68   0
 -10  -6   3  118.30   13.05   0
 -10   6   3  117.98   13.14   0
   9  -6  -3   15.31   12.85   0
  -9   6   3    0.72   13.19   0
  -9  -6   3   -0.01   18.43   0
  -9   6   3    3.87   11.13   0
  -9  -6   3   31.42   13.92   0
  -8  -6   3   -8.63   16.96   0
  -8  -6   3   -7.55   13.08   0
  -8   6   3  -10.98   10.75   0
   8  -6  -3   14.07   12.95   0
  -8   6   3    1.96   12.30   0
   7  -6  -3   -4.52   13.30   0
  -7  -6   3    2.80   19.79   0
  -7  -6   3    5.11   10.82   0
  -7  -6   3    2.44   12.44   0
  -7   6   3  -20.82   10.19   0
  -7   6   3  -10.46   11.58   0
   6  -6  -3  107.31   13.95   0
  -6  -6   3  109.97   19.74   0
  -6  -6   3   91.93   11.40   0
  -6  -6   3  107.88   14.22   0
  -6   6   3  114.48   11.27   0
  -6   6   3   89.59   14.81   0
  -5   6   3   14.79   14.00   0
  -5   6   3    0.42    9.63   0
  -5  -6   3   10.82   10.29   0
   5  -6  -3    6.17   13.57   0
  -5  -6   3   -2.56   25.77   0
  -5  -6   3    3.16   15.54   0
  -4  -6   3  494.27   25.55   0
  -4   6   3  450.10   15.46   0
  -4   6   3  446.56   12.32   0
  -4  -6   3  495.54   13.04   0
   4  -6  -3  500.48   15.59   0
  -4  -6   3  548.25   39.02   0
  -3   6   3   75.85   13.79   0
  -3  -6   3   69.05   11.05   0
   3  -6  -3   66.53   12.92   0
  -3   6   3   78.02   10.26   0
  -2   6   3  299.53   12.89   0
  -2   6   3  299.78   11.29   0
   2  -6  -3  297.49   14.52   0
  -2  -6   3  267.71   10.90   0
  -1  -6   3    3.70    9.31   0
   1  -6  -3    4.20   14.78   0
  -1   6   3    0.49    9.80   0
  -1   6   3    0.21   10.38   0
   0  -6  -3  341.26   13.94   0
   0   6   3  395.99   15.29   0
   0  -6   3  368.67   11.60   0
   0   6   3  372.75   14.43   0
  -1   6  -3   11.53   16.99   0
   1   6   3   13.70   10.97   0
  -1  -6  -3   18.10   13.76   0
  -1   6  -3   15.63   10.13   0
   1   6   3    7.34   10.62   0
   1  -6   3   12.04    9.58   0
   2   6   3   26.09   13.14   0
  -2  -6  -3   24.82   13.01   0
  -2   6  -3   28.17   16.64   0
   2  -6   3   34.09   11.23   0
   2   6   3   30.68   12.28   0
  -2   6  -3   20.92   12.77   0
  -3  -6  -3  149.85   13.80   0
   3  -6   3  150.32   13.06   0
  -3   6  -3  -14.08   10.04   0
   3   6   3  145.63   13.51   0
  -3   6  -3  127.52   12.21   0
  -4  -6  -3  402.84   12.48   0
  -4   6  -3  334.71   16.10   0
  -4   6  -3  399.06   14.75   0
  -5  -6  -3  243.26   13.42   0
  -5   6  -3  202.93   15.10   0
  -5   6  -3  253.54   13.90   0
  -6   6  -3  111.70   14.79   0
  -6  -6  -3  131.98   12.76   0
  -6   6  -3  134.61   13.66   0
  -7  -6  -3   14.58   11.38   0
  -7   6  -3    2.01   14.10   0
  -7   6  -3  -10.91   14.75   0
  -7  -6  -3    8.53   10.37   0
  -8   6  -3  123.49   15.63   0
  -8  -6  -3  115.48   11.44   0
  -8   6  -3  102.35   15.30   0
  -8  -6  -3  137.83   13.12   0
  -9  -6  -3   46.12   13.16   0
  -9   6  -3   67.36   13.43   0
  -9  -6  -3   69.53   13.12   0
  -9   6  -3   70.99   17.77   0
 -10  -6  -3   -8.98   13.47   0
 -10  -6  -3   29.18   13.82   0
 -10   6  -3   23.28   21.12   0
 -10   6  -3   10.69   12.75   0
 -11  -7   3   75.71   18.74   0
  10  -7  -3   42.55   15.06   0
 -10   7   3   41.52   13.19   0
 -10  -7   3   59.95   18.15   0
 -10  -7   3   50.18   13.20   0
 -10  -7   3   75.41   14.16   0
 -10   7   3   40.51   13.22   0
   9  -7  -3   10.34   13.79   0
  -9  -7   3   11.09   17.37   0
  -9   7   3   -0.42   12.13   0
  -9  -7   3   11.83   11.12   0
  -9  -7   3   -8.11   13.53   0
  -9   7   3   17.83   12.53   0
   8  -7  -3   96.06   14.15   0
  -8  -7   3   90.41   12.05   0
  -8  -7   3   87.21   16.57   0
  -8   7   3   84.92   11.26   0
  -8  -7   3   75.46   13.33   0
  -8   7   3   96.29   12.33   0
  -7   7   3  121.54   12.92   0
   7  -7  -3  126.34   14.22   0
  -7   7   3  126.19   11.32   0
  -7  -7   3  116.09   14.70   0
  -7  -7   3  107.30   13.73   0
  -7  -7   3  122.83   17.89   0
  -6  -7   3  332.48   17.58   0
  -6   7   3  315.80   14.23   0
   6  -7  -3  355.13   15.99   0
  -6  -7   3  316.29   13.68   0
  -6  -7   3  291.59   24.07   0
  -6   7   3  320.87   11.87   0
  -5   7   3    9.46   11.34   0
  -5  -7   3    4.73   17.48   0
  -5  -7   3   13.56   10.54   0
   5  -7  -3   18.02   15.40   0
  -5  -7   3   14.42   23.16   0
  -5   7   3   20.12   10.02   0
   4  -7  -3   38.92   13.11   0
  -4   7   3   16.83   11.39   0
  -4  -7   3   23.11   12.63   0
  -4   7   3   17.91   10.24   0
  -3   7   3  315.04   14.14   0
  -3   7   3  328.43   11.91   0
   3  -7  -3  325.56   16.60   0
  -3  -7   3  322.29   11.93   0
  -2   7   3  190.17   13.55   0
  -2   7   3  206.16   10.69   0
  -2  -7   3  182.61   11.11   0
   2  -7  -3  200.44   15.97   0
  -1   7   3  145.65   12.11   0
  -1  -7   3  151.24   10.53   0
   1  -7  -3  144.53   15.34   0
  -1   7   3  164.57   11.79   0
   0   7   3   46.69   13.00   0
   0  -7  -3   31.18   14.31   0
   0  -7   3   11.53   10.24   0
   0   7   3   45.40   12.36   0
   1   7   3  149.81   13.16   0
  -1  -7  -3  143.07   14.16   0
  -1   7  -3  167.75   11.30   0
  -1   7  -3  152.96   20.11   0
   1   7   3  153.90   13.27   0
   1  -7   3  147.84   11.45   0
  -2   7  -3    5.00   15.93   0
   2  -7   3   12.57   11.74   0
  -2   7  -3   18.15   11.00   0
  -2  -7  -3   11.07   12.14   0
   2   7   3    9.26   11.54   0
   2   7   3    6.60   10.17   0
   3   7   3   12.28   11.36   0
   3  -7   3    1.36   10.99   0
  -3   7  -3    6.81   12.78   0
  -3   7  -3   12.03   13.19   0
  -3  -7  -3   16.69   10.75   0
  -4   7  -3   26.98   12.08   0
  -4   7  -3    5.78   12.03   0
  -4  -7  -3   13.64   12.89   0
  -5   7  -3  127.12   14.76   0
  -5   7  -3  155.86   13.08   0
  -5  -7  -3  143.40   12.18   0
  -6   7  -3  335.10   17.58   0
  -6  -7  -3  355.57   15.72   0
  -6   7  -3  376.64   14.17   0
  -7  -7  -3  293.29   16.49   0
  -7   7  -3  284.89   14.46   0
  -7  -7  -3  278.66   13.93   0
  -7   7  -3  243.17   14.09   0
  -8   7  -3   -1.29   13.63   0
  -8  -7  -3    3.89   13.51   0
  -8   7  -3    6.52   12.86   0
  -8  -7  -3   -5.84   10.60   0
  -9  -7  -3   20.58   15.74   0
  -9   7  -3   41.89   15.68   0
  -9  -7  -3   30.57   11.99   0
  -9   7  -3   33.12   15.10   0
 -10  -8   3    0.27   14.69   0
 -10  -8   3    0.99   19.67   0
  -9   8   3   -8.62   12.56   0
   9  -8  -3   -1.70   13.45   0
  -9  -8   3    2.75   14.96   0
  -9  -8   3   -2.97   17.06   0
  -9  -8   3   -5.77   13.22   0
  -9   8   3    7.98   12.09   0
   8  -8  -3    2.35   12.98   0
  -8  -8   3   10.90   18.44   0
  -8   8   3  -11.80   13.20   0
  -8   8   3    2.80   12.60   0
  -8  -8   3    6.23   13.64   0
  -8  -8   3   -7.90   13.77   0
  -7  -8   3   47.50   15.45   0
  -7  -8   3   50.19   19.89   0
   7  -8  -3   64.02   16.77   0
  -7  -8   3   62.07   11.91   0
  -7   8   3   19.94   14.90   0
  -7   8   3   64.20   12.03   0
  -6   8   3   -0.07   14.08   0
   6  -8  -3    0.22   13.55   0
  -6   8   3    3.79   11.19   0
  -6  -8   3    0.39   24.58   0
  -6  -8   3   -0.59   11.38   0
  -6  -8   3    9.09   19.06   0
  -5  -8   3  259.51   12.37   0
  -5   8   3  255.81   15.92   0
  -5  -8   3  263.03   35.84   0
   5  -8  -3  289.33   18.93   0
  -5  -8   3  259.70   40.90   0
  -5   8   3  269.08   11.93   0
  -4  -8   3  537.22   13.71   0
  -4   8   3  521.67   14.62   0
   4  -8  -3  579.47   19.09   0
  -4   8   3  502.04   12.67   0
  -3  -8   3   19.32    9.67   0
   3  -8  -3   14.74   12.21   0
  -3   8   3   14.19   11.66   0
  -3   8   3   17.39   10.00   0
  -2  -8   3   38.70   10.16   0
  -2   8   3   35.49    9.45   0
   2  -8  -3   23.29   15.14   0
  -2   8   3   26.22   12.32   0
  -1   8   3  125.95   13.35   0
  -1  -8   3  113.79   11.49   0
  -1   8   3  121.59   10.39   0
   1  -8  -3  123.72   15.58   0
   0  -8   3  731.45   14.37   0
   0   8   3  750.69   14.63   0
   0  -8  -3  739.95   19.32   0
   0   8   3  766.30   17.88   0
   1   8   3  198.14   13.04   0
   1   8   3  177.78   13.72   0
  -1   8  -3  177.93   12.08   0
  -1  -8  -3  208.13   14.23   0
  -1   8  -3  184.83   24.91   0
   1  -8   3  172.03   10.78   0
  -2  -8  -3   86.89   13.38   0
  -2   8  -3   92.11   17.61   0
  -2   8  -3  114.95   11.21   0
   2   8   3  106.60   12.97   0
   2  -8   3  115.34   10.39   0
  -3  -8  -3   26.82   12.96   0
  -3   8  -3   29.75   14.56   0
  -3   8  -3   40.72   11.25   0
   3   8   3   30.43   11.14   0
  -4   8  -3   46.82   10.92   0
  -4   8  -3   37.54   15.26   0
  -4  -8  -3   32.19   11.34   0
  -5  -8  -3   97.50   14.80   0
  -5   8  -3  107.08   15.06   0
  -5   8  -3  101.63   11.93   0
  -6   8  -3  150.27   13.20   0
  -6  -8  -3  122.41   14.52   0
  -6   8  -3  121.52   16.53   0
  -7  -8  -3  247.84   16.88   0
  -7   8  -3  261.43   18.43   0
  -7  -8  -3  238.07   14.07   0
  -7   8  -3  220.47   14.34   0
  -8  -8  -3  167.35   15.71   0
  -8   8  -3  169.57   17.95   0
  -8   8  -3  173.95   16.75   0
  -8  -8  -3  172.49   17.92   0
  -8  -9   3   54.39   18.32   0
  -8   9   3   68.66   13.91   0
   8  -9  -3   58.92   17.96   0
  -8   9   3   27.35   12.79   0
  -8  -9   3   47.85   22.62   0
  -8  -9   3   51.27   14.01   0
   7  -9  -3   48.79   16.04   0
  -7  -9   3   38.42   21.09   0
  -7  -9   3   42.09   12.75   0
  -7   9   3   58.06   12.00   0
  -7  -9   3   34.47   25.19   0
  -7   9   3   50.09   12.36   0
  -6   9   3  137.66   14.25   0
   6  -9  -3  173.68   15.45   0
  -6   9   3  156.08   11.33   0
  -6  -9   3  156.03   14.65   0
  -5  -9   3   -5.32   11.70   0
   5  -9  -3    3.39   16.57   0
  -5   9   3   -1.75   14.91   0
  -5   9   3   -5.71   10.83   0
   4  -9  -3  120.78   17.36   0
  -4   9   3  148.69   11.55   0
  -4  -9   3  141.81   12.59   0
  -4   9   3  162.78   15.89   0
  -3   9   3   40.22   10.12   0
   3  -9  -3   55.86   16.56   0
  -3  -9   3   67.25   11.26   0
  -3   9   3   63.38   11.52   0
  -2   9   3   32.49   13.32   0
  -2   9   3    8.88    9.87   0
   2  -9  -3   23.04   14.57   0
  -2  -9   3   21.85   10.40   0
  -1   9   3  343.14   13.65   0
  -1   9   3  363.45   15.35   0
   1  -9  -3  354.11   17.24   0
  -1  -9   3  383.80   12.50   0
   0   9   3    4.16   10.12   0
   0   9   3   10.47   12.01   0
   0  -9   3   -2.54   10.28   0
   0  -9  -3   19.17   13.23   0
   1  -9   3   19.18   10.41   0
   1   9   3   50.77   12.48   0
   1   9   3   26.29   11.90   0
  -1  -9  -3   50.14   14.13   0
  -2  -9  -3   17.14   12.87   0
   2   9   3    7.59   10.88   0
  -2   9  -3   10.64   19.38   0
  -2   9  -3    0.39   10.47   0
   2  -9   3   14.14   10.93   0
   3   9   3  186.51   12.57   0
  -3  -9  -3  157.99   15.50   0
  -3   9  -3  142.13   18.05   0
  -3   9  -3  145.53   12.22   0
  -4   9  -3   93.92   12.60   0
  -4   9  -3  103.15   16.01   0
  -4  -9  -3  129.25   14.36   0
  -5   9  -3  206.04   13.71   0
  -5  -9  -3  200.92   14.83   0
  -5   9  -3  198.92   16.18   0
  -6   9  -3   -0.02   13.58   0
  -6   9  -3    9.58   14.17   0
  -6  -9  -3   -6.11   14.77   0
  -6  -9  -3    4.26   16.19   0
  -7  -9  -3   15.13   15.72   0
  -7   9  -3   -1.96   14.30   0
  -7  -9  -3    4.46   14.01   0
  -7   9  -3    3.43   16.51   0
   6 -10  -3    5.59   15.06   0
  -6  10   3   -4.12   13.61   0
  -6  10   3   -3.38   11.41   0
  -6 -10   3   17.46   12.32   0
  -5  10   3   18.81   10.94   0
   5 -10  -3    9.44   18.57   0
  -5  10   3   21.10   15.21   0
  -5 -10   3   14.52   12.36   0
  -4 -10   3   30.47   13.71   0
  -4  10   3   10.70   11.47   0
  -4  10   3    5.13   13.46   0
   4 -10  -3   40.59   17.49   0
  -3  10   3  346.30   15.82   0
   3 -10  -3  334.51   19.16   0
  -3  10   3  351.40   13.48   0
  -3 -10   3  334.62   13.74   0
  -2  10   3  355.67   12.32   0
  -2 -10   3  421.42   13.57   0
  -2  10   3  422.15   16.56   0
   2 -10  -3  421.97   19.80   0
  -1  10   3  -12.50   10.88   0
  -1 -10   3   -9.34   11.34   0
  -1  10   3   26.13   11.37   0
   1 -10  -3   42.38   16.23   0
   0 -10  -3    0.87   15.01   0
   0  10   3   15.98   11.37   0
   0 -10   3    0.57   11.91   0
   0  10   3   -1.57   12.92   0
   1  10   3   28.59   13.39   0
   1  10   3   28.63   13.06   0
  -1 -10  -3   24.84   15.16   0
   1 -10   3   30.78   11.02   0
  -2 -10  -3   80.52   15.35   0
   2  10   3   94.22   13.68   0
  -3  10  -3   53.88   12.00   0
  -3  10  -3   43.34   20.18   0
  -3 -10  -3   56.28   14.79   0
  -4 -10  -3   -5.89   14.71   0
  -4  10  -3   14.31   16.89   0
  -4  10  -3   14.82   12.04   0
  -5  10  -3   13.31   16.82   0
  -5 -10  -3   15.09   15.31   0
  -5  10  -3   37.97   14.01   0
  -4  11   3   -2.35   11.99   0
  -4  11   3   -4.97   14.47   0
  -4 -11   3    2.66   12.95   0
  -3 -11   3   -5.12   12.66   0
   3 -11  -3  -10.07   17.87   0
  -3  11   3    1.21   12.36   0
  -3  11   3   -4.97   11.18   0
   2 -11  -3   -0.57   17.00   0
  -2  11   3   -3.12   14.28   0
  -2  11   3    2.15   11.53   0
  -2 -11   3    0.81   12.55   0
   1 -11  -3   42.61   18.28   0
  -1  11   3   32.47   14.36   0
  -1  11   3   29.66   13.39   0
  -1 -11   3   56.40   12.18   0
   0  11   3   28.01   14.81   0
   0  11   3    6.55   12.24   0
   0 -11  -3   39.17   16.78   0
   0 -11   3   24.89   12.48   0
   1  11   3  -14.41   14.32   0
  -1 -11  -3   12.16   18.07   0
  -2 -11  -3   12.46   17.33   0
   2  11   3    4.97   12.31   0
 -13   0   4   69.61   13.68   0
  13   0  -4   67.55   12.44   0
 -12   0   4   63.16   15.78   0
  12   0  -4   74.46   12.16   0
 -11   0   4  261.81   14.81   0
  11   0  -4  299.29   12.99   0
  10   0  -4  881.05   15.60   0
 -10   0   4  934.99   18.57   0
   9   0  -4   68.38   11.72   0
  -9   0   4   83.23   13.76   0
   8   0  -4  227.85   12.09   0
  -8   0   4  211.99   14.85   0
   7   0  -4  823.13   15.24   0
  -7   0   4  830.05   16.61   0
  -6   0   4 4231.22   31.48   0
   6   0  -4 4282.91   29.74   0
   5   0  -4  227.16   12.54   0
  -5   0   4  220.40   14.13   0
  -4   0   4  349.38   15.31   0
   4   0  -4  331.51   14.34   0
  -3   0   4  352.56   16.07   0
   3   0  -4  337.99   15.38   0
   2   0  -4    2.04   12.90   0
  -2   0   4   11.66   11.93   0
   1   0  -4 1109.27   21.12   0
  -1   0   4 1103.33   20.73   0
   0   0  -4  622.88   16.65   0
   0   0   4  629.94   16.23   0
  -1   0  -4   33.19   10.73   0
   1   0   4   31.00   10.24   0
  -2   0  -4 1774.48   20.73   0
  -3   0  -4   30.42   11.06   0
  -5   0  -4  103.71   10.83   0
  -6   0  -4  675.52   13.58   0
  -7   0  -4  717.41   14.18   0
  -8   0  -4 1360.90   18.44   0
  -9   0  -4   32.88   11.00   0
 -10   0  -4  -20.93   11.99   0
 -11   0  -4   21.75   14.04   0
 -13  -1   4   30.17   14.09   0
 -13   1   4   13.31   13.37   0
  13  -1  -4   11.32   12.30   0
  12  -1  -4  114.67   12.21   0
  12   1  -4  122.22   12.70   0
 -12  -1   4  144.54   15.21   0
 -12   1   4  130.65   15.00   0
  11  -1  -4   50.91   11.66   0
  11   1  -4   57.01   11.11   0
 -11  -1   4   20.78   13.64   0
 -11   1   4   55.40   12.29   0
  10  -1  -4   94.29   11.33   0
 -10   1   4   78.16   12.62   0
 -10  -1   4   77.60   15.80   0
  10   1  -4  100.61   12.00   0
  -9   1   4   35.70   12.30   0
   9   1  -4   20.97   11.31   0
  -9  -1   4    6.80   15.78   0
   9  -1  -4   34.87   10.92   0
   8  -1  -4   11.25   10.95   0
  -8  -1   4   19.54   13.82   0
  -8   1   4    2.20   11.88   0
   8   1  -4   22.71   13.19   0
  -7   1   4   14.98   11.31   0
   7  -1  -4    2.45   10.37   0
  -7  -1   4    3.93   13.66   0
   7   1  -4    8.34   11.16   0
  -6   1   4  -13.58   10.65   0
   6   1  -4    3.94   11.77   0
   6  -1  -4   -4.39    9.97   0
  -6  -1   4   -0.31   14.22   0
   5  -1  -4  194.65   12.32   0
   5   1  -4  207.52   13.57   0
  -5  -1   4  214.58   16.07   0
  -5   1   4  203.31   12.90   0
  -4   1   4 1560.40   21.29   0
   4   1  -4 1525.15   25.34   0
   4  -1  -4 1575.13   20.93   0
  -4  -1   4 1632.86   28.04   0
   3   1  -4  118.02   14.66   0
   3  -1  -4  128.53   13.36   0
  -3   1   4  123.10   16.03   0
  -3  -1   4  130.26   18.15   0
   2  -1  -4  402.29   15.55   0
  -2   1   4  380.82   14.71   0
  -2  -1   4  403.88   19.88   0
   2   1  -4  385.93   17.55   0
  -1  -1   4  241.37   17.05   0
  -1   1   4  227.37   13.11   0
   1  -1  -4  236.54   14.38   0
   1   1  -4  233.78   14.95   0
   0   1  -4 2572.17   30.54   0
   0   1   4 2558.71   25.43   0
   0  -1   4 2621.10   30.53   0
   0  -1  -4 2576.72   25.66   0
  -1  -1  -4  680.69   15.54   0
  -1   1  -4  680.82   16.91   0
   1   1   4  705.62   15.41   0
   2  -1   4 1591.52   29.62   0
  -2  -1  -4 1575.32   20.08   0
  -2   1  -4 1584.95   20.99   0
   3  -1   4   21.81   16.64   0
  -3  -1  -4   15.74    9.02   0
  -4   1  -4  605.26   14.48   0
  -4  -1  -4  619.44   13.71   0
  -5  -1  -4  211.68   10.27   0
  -5   1  -4  230.38   12.20   0
  -6   1  -4  430.63   12.62   0
  -6  -1  -4  497.26   12.43   0
  -7  -1  -4   90.67   11.85   0
  -7   1  -4   75.27   11.66   0
  -8  -1  -4    6.34   10.66   0
  -8   1  -4    1.92   10.58   0
  -9   1  -4   19.07   10.83   0
  -9  -1  -4   14.13   11.43   0
 -10  -1  -4    0.19   11.74   0
 -10   1  -4    5.69   11.84   0
 -11  -1  -4    5.41   14.28   0
 -11   1  -4    0.31   13.06   0
 -13   2   4   42.22   13.75   0
  13  -2  -4   59.19   13.19   0
 -13  -2   4   25.85   15.28   0
  12  -2  -4   70.57   12.20   0
 -12  -2   4   -7.80   16.97   0
 -12   2   4   63.75   12.73   0
 -11   2   4   49.63   12.94   0
  11  -2  -4   20.04   11.37   0
 -11  -2   4   65.44   13.97   0
  10   2  -4   -3.39   11.56   0
  10  -2  -4    1.87   10.92   0
 -10  -2   4   -2.33   14.58   0
 -10   2   4    4.70   11.51   0
   9  -2  -4  468.64   13.88   0
   9   2  -4  492.50   15.81   0
  -9  -2   4  508.41   17.93   0
  -9   2   4  465.55   15.41   0
   8  -2  -4  587.32   14.12   0
   8   2  -4  577.26   14.57   0
  -8  -2   4  611.17   18.56   0
  -8   2   4  591.64   16.13   0
   7   2  -4    9.40   11.93   0
  -7  -2   4    6.71   15.52   0
  -7   2   4    8.93   10.09   0
   7  -2  -4    6.68   10.19   0
   6  -2  -4  412.52   12.90   0
  -6   2   4  416.74   13.00   0
  -6  -2   4  416.39   23.02   0
   6   2  -4  398.18   17.75   0
  -5  -2   4   69.62   17.08   0
   5   2  -4   41.35   16.23   0
   5  -2  -4   69.23   10.88   0
  -5   2   4   68.20   10.91   0
  -4  -2   4  870.28   25.17   0
   4   2  -4  724.06   20.84   0
   4  -2  -4  792.69   16.32   0
  -4   2   4  766.45   16.07   0
   3   2  -4 2471.86   34.57   0
   3  -2  -4 2705.73   25.77   0
  -3   2   4 2538.92   24.79   0
  -3  -2   4 2721.53   36.76   0
   2  -2  -4  217.40   13.34   0
  -2  -2   4  201.51   18.46   0
  -2   2   4  205.21   12.97   0
   2   2  -4  207.05   17.56   0
   1  -2  -4  442.89   14.78   0
   1   2  -4  455.34   19.89   0
  -1   2   4  487.98   14.67   0
  -1  -2   4  462.29   20.37   0
   0  -2  -4  866.37   16.55   0
   0   2   4  897.88   16.59   0
   0   2  -4  881.09   21.80   0
  -1  -2  -4  458.19   13.00   0
   1   2   4  455.21   12.95   0
   1  -2   4  440.48   16.54   0
  -1   2  -4  449.01   15.29   0
   2  -2   4  239.70   15.54   0
   2   2   4  250.45   11.00   0
   2   2   4  244.02   19.33   0
  -2  -2  -4  228.79   10.86   0
   3  -2   4   -1.80    8.47   0
  -3  -2  -4  460.54   11.94   0
  -3   2  -4  486.15   14.13   0
   3   2   4  493.89   24.68   0
  -4  -2  -4 1251.64   15.51   0
  -4   2  -4 1261.34   18.24   0
  -5   2  -4  174.95   11.77   0
  -5   2  -4  187.63   17.07   0
  -5  -2  -4  149.95   11.79   0
  -6   2  -4    3.37   10.86   0
  -6  -2  -4    2.24    9.18   0
  -6   2  -4    7.69   18.24   0
  -6  -2  -4   -3.30    9.70   0
  -7  -2  -4   67.73   10.24   0
  -7  -2  -4   54.37    9.40   0
  -7   2  -4   53.04   11.63   0
  -7   2  -4   79.90   19.71   0
  -8  -2  -4    7.74    9.91   0
  -8   2  -4   23.05   10.85   0
  -8  -2  -4   10.92    9.12   0
  -8   2  -4   11.22   19.40   0
  -9  -2  -4  202.25   11.93   0
  -9  -2  -4  201.52   11.39   0
  -9   2  -4  187.16   13.08   0
 -10  -2  -4  252.44   13.07   0
 -10   2  -4  244.86   14.11   0
 -10  -2  -4  220.53   12.99   0
 -11  -2  -4   -6.51   12.13   0
 -11  -2  -4    1.24   11.60   0
 -11   2  -4   -0.34   12.79   0
  13  -3  -4  -10.50   13.12   0
 -13  -3   4   -2.56   14.39   0
 -13   3   4   -0.90   13.35   0
  12  -3  -4   -1.27   14.10   0
 -12   3   4    7.60   13.09   0
 -12  -3   4   -1.64   14.55   0
  11  -3  -4    3.53   12.26   0
 -11  -3   4   -7.75   13.96   0
 -11   3   4   25.30   13.84   0
 -10   3   4   58.42   11.26   0
 -10  -3   4   40.03   15.47   0
  10  -3  -4   76.18   10.88   0
  -9  -3   4   82.27   17.84   0
  -9   3   4   74.22   11.65   0
   9  -3  -4   67.07   12.09   0
   8   3  -4   92.58   13.24   0
  -8  -3   4  129.44   16.16   0
   8  -3  -4   98.06   11.67   0
  -8   3   4   87.99   11.73   0
   7   3  -4    3.10   12.58   0
  -7  -3   4   -1.88   16.33   0
  -7   3   4    0.35   11.36   0
   7  -3  -4   10.39   11.20   0
  -6  -3   4  153.63   18.77   0
  -6   3   4  114.73   11.19   0
   6   3  -4  130.74   15.01   0
   6  -3  -4  121.04   12.89   0
  -5  -3   4   21.84   21.59   0
   5   3  -4   30.11   14.39   0
   5  -3  -4   29.50   10.31   0
  -5   3   4   27.55    9.85   0
  -4   3   4  964.41   16.50   0
   4  -3  -4  994.26   16.93   0
   4   3  -4  946.53   23.82   0
  -4  -3   4 1075.92   28.11   0
  -3  -3   4    5.97   17.70   0
  -3   3   4   -1.28   10.20   0
   3   3  -4    6.93   17.26   0
   3  -3  -4    2.48   10.56   0
   2  -3  -4  209.55   12.25   0
  -2  -3   4  223.40   21.96   0
  -2   3   4  239.82   12.10   0
   2   3  -4  220.26   23.45   0
   1   3  -4  125.61   19.95   0
  -1   3   4  129.65   10.60   0
   1  -3  -4  125.88   12.67   0
   0  -3  -4  131.38   11.15   0
   0   3   4  126.29   12.99   0
   0  -3   4  118.88   11.11   0
   0   3  -4  122.94   16.77   0
  -1  -3  -4    0.42    9.92   0
   1   3   4    7.51    9.37   0
   1  -3   4   23.45   12.84   0
  -1   3  -4   15.69   13.23   0
  -1   3  -4   -3.13    8.20   0
   1   3   4   22.09   13.68   0
  -2   3  -4  114.51   15.52   0
   2   3   4  122.60   12.53   0
   2  -3   4  144.16   14.50   0
  -2  -3  -4  154.18   10.87   0
   2   3   4  142.19   15.31   0
  -3   3  -4  257.15   16.28   0
  -3  -3  -4  268.35   11.20   0
  -3   3  -4  258.04   16.03   0
   3   3   4  264.54   17.21   0
   3  -3   4  270.97   13.89   0
  -4  -3  -4   16.12   11.35   0
  -4   3  -4   14.53   12.09   0
  -4   3  -4   18.58   15.10   0
  -5   3  -4  479.00   15.73   0
  -5  -3  -4  534.15   13.17   0
  -5   3  -4  527.20   20.17   0
  -6   3  -4  292.43   13.16   0
  -6  -3  -4  310.04   12.15   0
  -6   3  -4  327.66   18.85   0
  -7  -3  -4  159.74   11.51   0
  -7   3  -4  106.86   12.04   0
  -7  -3  -4  136.24   11.65   0
  -7   3  -4  137.33   16.89   0
  -8   3  -4  118.35   12.33   0
  -8  -3  -4  136.86   11.85   0
  -8  -3  -4   97.39   11.28   0
  -8   3  -4  135.43   19.83   0
  -9  -3  -4    5.97   11.76   0
  -9   3  -4    2.07   20.53   0
  -9   3  -4   -1.07   12.06   0
  -9  -3  -4    1.61   10.78   0
 -10  -3  -4    3.39   12.25   0
 -10   3  -4   -2.86   13.14   0
 -10  -3  -4    9.93   11.47   0
 -11  -3  -4   23.12   13.10   0
 -11   3  -4   17.82   13.79   0
 -11  -3  -4   10.90   12.17   0
 -12  -4   4   14.03   16.19   0
  12  -4  -4    2.34   13.82   0
 -12   4   4   17.45   12.20   0
  11  -4  -4  -10.26   11.82   0
 -11  -4   4  -15.15   16.78   0
 -11   4   4   -4.37   11.52   0
  10  -4  -4    1.60   11.42   0
 -10  -4   4  -12.07   16.51   0
 -10   4   4    5.73   11.19   0
   9  -4  -4  107.58   11.97   0
  -9  -4   4   85.94   17.44   0
  -9   4   4  108.83   11.32   0
   8  -4  -4  444.51   14.05   0
  -8  -4   4  380.35   21.10   0
  -8   4   4  403.62   13.30   0
   7  -4  -4   81.17   12.30   0
  -7  -4   4   81.58   21.19   0
  -7   4   4   70.37   13.26   0
   6  -4  -4    5.92   12.78   0
  -6  -4   4   -0.81   23.39   0
  -6   4   4   -2.49   12.00   0
  -5  -4   4   29.73   23.27   0
   5  -4  -4   18.65   13.81   0
  -5   4   4   29.01   11.31   0
  -4   4   4  531.33   16.64   0
   4  -4  -4  598.56   15.59   0
  -4  -4   4  611.77   26.55   0
  -3   4   4  586.29   14.24   0
  -3  -4   4  604.03   30.25   0
   3  -4  -4  625.31   15.60   0
   2  -4  -4  589.16   15.03   0
  -2   4   4  601.33   14.24   0
  -2  -4   4  583.82   12.43   0
   1  -4  -4  688.25   16.83   0
  -1   4   4  732.61   15.16   0
  -1   4   4  635.38   14.40   0
  -1  -4   4  710.11   13.74   0
   0   4  -4  415.29   22.57   0
   0   4  -4  399.58   24.60   0
   0   4   4  435.04   12.95   0
   0  -4  -4  403.07   13.10   0
   0  -4   4  416.18   12.13   0
   0   4   4  402.26   13.75   0
  -1  -4  -4  242.28   11.83   0
  -1   4  -4  228.33   16.63   0
   1   4   4  238.65   16.28   0
   1   4   4  266.26   13.23   0
  -1   4  -4  243.35   17.18   0
   1  -4   4  253.91   11.97   0
   2   4   4  490.20   17.48   0
  -2   4  -4   91.94   12.99   0
  -2  -4  -4  514.29   13.23   0
   2   4   4  515.08   13.28   0
   2  -4   4  507.01   15.17   0
   3  -4   4   11.16   13.84   0
   3   4   4   17.77   13.21   0
  -3   4  -4   12.14   14.09   0
  -3  -4  -4   -1.80   10.23   0
  -3   4  -4   16.52   13.99   0
  -4   4  -4 1389.95   20.20   0
  -4  -4  -4 1387.68   19.08   0
  -4   4  -4 1453.41   22.83   0
   4  -4   4 1437.14   19.93   0
  -5  -4  -4  224.96   12.73   0
  -5   4  -4  235.52   14.00   0
  -5   4  -4  206.03   16.71   0
  -6   4  -4   41.30   14.50   0
  -6  -4  -4   20.93   12.15   0
  -6   4  -4   39.09   15.64   0
  -7  -4  -4  120.94   13.38   0
  -7   4  -4  129.05   13.10   0
  -7   4  -4  116.74   17.53   0
  -7  -4  -4  107.99   10.96   0
  -8   4  -4   75.65   12.30   0
  -8  -4  -4   65.52   11.05   0
  -8   4  -4   99.56   18.45   0
  -8  -4  -4   81.28   10.85   0
  -9  -4  -4  172.69   12.19   0
  -9   4  -4  145.48   13.58   0
  -9  -4  -4  138.97   12.91   0
  -9   4  -4  200.00   23.59   0
 -10   4  -4  210.78   24.35   0
 -10   4  -4  179.75   13.81   0
 -10  -4  -4  153.89   13.63   0
 -10  -4  -4  147.24   13.15   0
  12  -5  -4   34.51   13.80   0
 -12   5   4   20.88   14.01   0
 -12  -5   4   12.90   12.06   0
 -12  -5   4   14.15   16.02   0
 -12   5   4   43.35   13.89   0
  11  -5  -4   93.87   13.82   0
 -11  -5   4   72.82   17.34   0
 -11   5   4   47.79   12.66   0
  10  -5  -4   19.97   13.02   0
 -10  -5   4   32.33   15.46   0
 -10   5   4   36.06   12.80   0
   9  -5  -4   -1.17   11.97   0
  -9  -5   4   18.49   18.10   0
  -9   5   4    1.90   11.16   0
  -8  -5   4   -5.85   18.86   0
   8  -5  -4   10.30   12.12   0
  -8   5   4    1.33   11.22   0
   7  -5  -4   27.34   12.98   0
  -7  -5   4   38.05   21.19   0
  -7   5   4   14.23   12.27   0
  -6   5   4  338.94   13.66   0
   6  -5  -4  386.01   14.55   0
  -6  -5   4  447.10   28.17   0
  -5   5   4  427.85   16.17   0
  -5  -5   4  442.66   12.68   0
   5  -5  -4  465.28   15.69   0
  -5  -5   4  491.03   28.37   0
  -4   5   4   -2.30   11.60   0
  -4  -5   4    2.94    8.85   0
   4  -5  -4    4.59   12.62   0
  -4  -5   4    1.26   22.35   0
  -3   5   4  319.67   13.58   0
  -3  -5   4  322.72   10.73   0
   3  -5  -4  287.43   16.87   0
  -3   5   4  270.44   10.67   0
  -2   5   4 1587.22   17.27   0
  -2   5   4 1701.25   21.63   0
  -2  -5   4 1699.23   18.00   0
   2  -5  -4 1738.81   21.85   0
   1  -5  -4  208.14   16.00   0
  -1  -5   4  232.48   10.07   0
  -1   5   4  202.35   13.83   0
  -1   5   4  218.24   12.75   0
   0   5  -4 1205.80   41.41   0
   0  -5  -4 1262.92   18.63   0
   0   5   4 1289.40   18.55   0
   0   5   4 1332.53   18.51   0
   0   5  -4 1304.02   40.07   0
   0  -5   4 1283.61   16.01   0
   1   5   4  495.93   14.05   0
   1  -5   4  500.79   13.30   0
  -1   5  -4  437.58   21.44   0
  -1  -5  -4  485.34   14.26   0
   1   5   4  490.70   14.80   0
  -2   5  -4  276.71   17.59   0
  -2  -5  -4  306.69   14.50   0
   2  -5   4  334.38   13.30   0
  -2   5  -4  334.48   13.65   0
   2   5   4  339.33   12.65   0
   2   5   4  317.61   13.59   0
  -3  -5  -4  417.21   14.65   0
  -3   5  -4  412.37   14.14   0
  -3   5  -4  369.64   16.52   0
   3   5   4  438.51   16.53   0
   3  -5   4  430.90   13.60   0
  -4   5  -4  416.08   14.95   0
  -4   5  -4  373.47   17.07   0
  -4  -5  -4  412.97   13.02   0
  -5   5  -4  274.14   15.85   0
  -5   5  -4  285.07   16.46   0
  -5  -5  -4  267.69   12.23   0
  -6   5  -4    9.27   13.26   0
  -6   5  -4    2.76   13.40   0
  -6  -5  -4   21.62   10.40   0
  -7  -5  -4   42.81   12.52   0
  -7   5  -4   41.06   14.06   0
  -7   5  -4   53.26   15.95   0
  -7  -5  -4   45.35   11.97   0
  -8  -5  -4   32.44   13.13   0
  -8   5  -4   59.59   14.00   0
  -8  -5  -4   60.31   10.89   0
  -8   5  -4   63.79   20.56   0
  -9   5  -4    7.22   21.25   0
  -9   5  -4   -7.21   12.86   0
  -9  -5  -4   21.86   11.75   0
  -9  -5  -4    0.56   12.91   0
 -10   5  -4  -18.02   14.77   0
 -10  -5  -4   -1.50   13.03   0
 -10   5  -4   14.05   25.35   0
 -10  -5  -4    5.16   12.76   0
  11  -6  -4   88.07   14.04   0
 -11  -6   4   74.11   19.04   0
 -11  -6   4   57.71   14.65   0
 -11   6   4   50.89   12.62   0
 -11   6   4   60.20   12.88   0
 -10   6   4  178.13   14.51   0
  10  -6  -4  177.88   14.99   0
 -10   6   4  173.80   13.77   0
 -10  -6   4  175.87   17.16   0
 -10  -6   4  192.07   14.36   0
   9  -6  -4   23.19   12.57   0
  -9  -6   4    9.47   18.56   0
  -9  -6   4   20.60   11.22   0
  -9   6   4   13.96   11.23   0
  -9   6   4   19.50   11.11   0
   8  -6  -4   83.23   13.24   0
  -8  -6   4   76.45   18.69   0
  -8  -6   4   97.87   11.53   0
  -8   6   4   74.12   13.84   0
  -8   6   4   64.98   12.22   0
   7  -6  -4    1.65   13.09   0
  -7  -6   4    6.94   17.83   0
  -7  -6   4   10.26   10.75   0
  -7   6   4   14.48   10.58   0
  -7   6   4    5.61   14.11   0
  -6  -6   4  674.13   20.37   0
  -6  -6   4  711.03   14.42   0
   6  -6  -4  671.15   18.25   0
  -6  -6   4  725.70   28.85   0
  -6   6   4  658.72   16.72   0
  -6   6   4  637.56   12.76   0
  -5  -6   4  288.33   13.58   0
  -5   6   4  259.81   15.07   0
   5  -6  -4  291.98   15.19   0
  -5  -6   4  285.93   20.90   0
  -5  -6   4  313.56   27.58   0
  -5   6   4  257.67   11.40   0
  -4   6   4  478.05   15.36   0
   4  -6  -4  518.31   15.35   0
  -4  -6   4  513.30   12.19   0
  -4   6   4  506.14   12.32   0
  -3   6   4    7.77    9.81   0
  -3   6   4   13.02   10.43   0
  -3  -6   4   17.65    9.47   0
   3  -6  -4    3.05   11.83   0
  -2   6   4  400.72   12.10   0
  -2   6   4  391.16   13.20   0
  -2  -6   4  383.52   11.67   0
   2  -6  -4  411.63   14.46   0
   1  -6  -4  534.79   15.16   0
  -1  -6   4  530.67   12.25   0
  -1   6   4  536.87   15.34   0
  -1   6   4  560.06   14.15   0
   0  -6  -4  323.72   14.87   0
   0   6   4  337.38   12.73   0
   0  -6   4  312.76   11.56   0
   0   6   4  303.84   12.81   0
   1   6   4  344.72   12.70   0
   1   6   4  303.32   12.35   0
  -1  -6  -4  326.52   14.59   0
   1  -6   4  332.25   12.74   0
  -1   6  -4  302.07   22.50   0
  -2   6  -4 1387.22   27.29   0
   2  -6   4 1536.26   18.61   0
   2   6   4 1538.52   20.04   0
  -2  -6  -4 1456.93   18.18   0
   2   6   4 1483.61   19.97   0
  -2   6  -4 1514.69   18.93   0
   3  -6   4  303.35   13.79   0
   3   6   4  328.64   13.21   0
  -3   6  -4   58.47   13.08   0
  -3   6  -4  330.12   15.39   0
  -3  -6  -4  323.82   12.16   0
  -4  -6  -4   22.96   10.47   0
  -4   6  -4    3.14   13.99   0
  -4   6  -4   15.19   12.40   0
  -5  -6  -4   10.16   13.00   0
  -5   6  -4   23.63   12.38   0
  -5   6  -4   16.81   15.48   0
  -6   6  -4  388.58   17.33   0
  -6   6  -4  451.60   17.20   0
  -6  -6  -4  437.95   13.66   0
  -7   6  -4  208.14   14.11   0
  -7  -6  -4  166.60   12.12   0
  -7  -6  -4  217.18   14.42   0
  -7   6  -4  188.23   16.43   0
  -8  -6  -4  105.39   14.66   0
  -8   6  -4  134.43   21.64   0
  -8   6  -4   86.14   14.98   0
  -8  -6  -4  128.32   12.28   0
  -9  -6  -4   -3.74   13.28   0
  -9   6  -4   -3.16   21.06   0
  -9   6  -4   10.13   14.41   0
  -9  -6  -4    5.48   11.89   0
  11  -7  -4   27.39   16.90   0
 -11  -7   4   -2.25   19.96   0
 -11  -7   4   -2.25   14.79   0
 -11   7   4    0.11   14.61   0
  10  -7  -4   -1.19   13.93   0
 -10  -7   4   17.23   17.94   0
 -10  -7   4   19.67   12.53   0
 -10   7   4   22.44   12.84   0
 -10   7   4    0.92   12.37   0
 -10  -7   4   33.50   13.47   0
   9  -7  -4    0.59   15.26   0
  -9  -7   4  -11.76   16.81   0
  -9  -7   4   -1.02   13.08   0
  -9  -7   4   12.37   13.04   0
  -9   7   4   14.01   11.71   0
  -9   7   4    1.57   12.39   0
  -8  -7   4    1.40   13.71   0
   8  -7  -4   -1.51   13.84   0
  -8  -7   4   -4.56   18.42   0
  -8   7   4   -4.54   11.42   0
  -8  -7   4    9.54   12.67   0
  -8   7   4   -3.92   11.77   0
   7  -7  -4   73.20   14.35   0
  -7   7   4   78.00   11.79   0
  -7   7   4   90.46   12.55   0
  -7  -7   4   71.50   15.60   0
  -7  -7   4   64.81   20.18   0
  -7  -7   4   81.68   11.88   0
  -6  -7   4    3.89   22.92   0
  -6   7   4    3.15   11.50   0
   6  -7  -4  -13.69   13.57   0
  -6  -7   4   -2.75   10.46   0
  -6  -7   4    0.72   16.62   0
  -6   7   4  -12.44    9.65   0
  -5   7   4  488.58   13.06   0
  -5   7   4  523.57   15.65   0
  -5  -7   4  510.92   13.11   0
   5  -7  -4  569.33   16.63   0
  -4   7   4  454.33   16.22   0
   4  -7  -4  519.92   16.40   0
  -4  -7   4  468.56   12.21   0
  -4   7   4  460.35   13.55   0
  -3   7   4   71.09   11.13   0
  -3  -7   4   76.29   10.50   0
  -3   7   4   75.84   10.70   0
   3  -7  -4   68.73   11.99   0
  -2  -7   4   28.58    9.79   0
   2  -7  -4   -2.84   11.39   0
  -2   7   4   -1.03   10.25   0
  -2   7   4   -1.07   10.09   0
  -1   7   4  594.61   15.36   0
  -1   7   4  549.25   13.69   0
  -1  -7   4  544.07   13.20   0
   1  -7  -4  569.65   16.80   0
   0  -7  -4  602.32   16.57   0
   0   7   4  582.62   13.85   0
   0   7   4  620.64   15.46   0
   0  -7   4  552.27   13.53   0
  -1   7  -4  184.43   22.09   0
  -1  -7  -4  178.86   14.13   0
  -1   7  -4  190.44   21.76   0
   1   7   4  184.14   12.01   0
   1   7   4  204.54   11.47   0
   1  -7   4  200.39   12.82   0
  -2  -7  -4  278.08   14.91   0
  -2   7  -4  306.00   13.08   0
   2   7   4  279.21   15.05   0
   2   7   4  291.06   12.22   0
  -2   7  -4  251.90   19.43   0
   2  -7   4  289.34   12.92   0
   3   7   4    4.85   10.23   0
  -3   7  -4    4.09   14.02   0
  -3  -7  -4    3.79   12.46   0
  -3   7  -4    7.70   11.64   0
   3  -7   4   17.14   11.25   0
  -4   7  -4    3.88   12.29   0
  -4   7  -4    1.40   10.02   0
  -4  -7  -4   14.44   10.62   0
  -5  -7  -4  139.80   11.55   0
  -5   7  -4  117.02   13.16   0
  -5   7  -4  143.62   13.60   0
  -6  -7  -4  131.79   12.12   0
  -6   7  -4  144.60   17.17   0
  -6   7  -4  121.57   15.83   0
  -7  -7  -4   11.59   10.49   0
  -7   7  -4   10.55   14.20   0
  -7   7  -4   24.88   14.89   0
  -7  -7  -4    1.97   11.73   0
  -8  -7  -4    3.55   12.63   0
  -8  -7  -4  -15.06   11.44   0
  -8   7  -4   14.69   14.63   0
  -8   7  -4    1.94   17.48   0
  -9   7  -4    3.36   13.47   0
  -9  -7  -4   -3.14   11.79   0
 -10   8   4    9.34   13.87   0
 -10  -8   4    9.07   17.33   0
 -10  -8   4    5.78   14.53   0
  -9   8   4  107.92   14.78   0
   9  -8  -4  139.95   16.28   0
  -9  -8   4  126.12   21.10   0
  -9  -8   4  137.24   12.78   0
  -9  -8   4  131.82   16.03   0
  -9   8   4  135.33   12.96   0
  -8  -8   4   96.46   16.95   0
   8  -8  -4  102.94   16.76   0
  -8  -8   4   93.62   21.10   0
  -8  -8   4   94.13   13.78   0
  -8   8   4   96.20   13.28   0
  -8   8   4  121.95   13.01   0
  -7   8   4   91.79   12.47   0
  -7  -8   4  112.63   11.67   0
  -7  -8   4  102.69   25.61   0
  -7  -8   4  102.20   20.53   0
  -7   8   4   98.14   11.57   0
   7  -8  -4  101.33   15.86   0
  -6  -8   4   38.28   10.27   0
  -6  -8   4   33.45   34.86   0
  -6   8   4   38.75   13.43   0
   6  -8  -4   33.33   15.42   0
  -6  -8   4   35.18   31.65   0
  -6   8   4   24.91   10.66   0
  -5   8   4   -9.11    9.75   0
  -5  -8   4    4.35    9.88   0
  -5   8   4    3.09   13.57   0
   5  -8  -4    0.58   13.10   0
   4  -8  -4   38.26   14.20   0
  -4   8   4   77.30   10.14   0
  -4   8   4   56.48   14.00   0
  -4  -8   4   41.35   10.41   0
   3  -8  -4  137.70   14.92   0
  -3  -8   4  133.58   10.32   0
  -3   8   4  146.04   13.27   0
  -3   8   4  122.00   10.74   0
  -2   8   4  136.38   13.27   0
   2  -8  -4  148.10   13.62   0
  -2  -8   4  142.43   10.88   0
  -2   8   4  125.24   10.24   0
  -1   8   4  205.23   11.76   0
  -1  -8   4  199.82   11.63   0
  -1   8   4  185.28   11.27   0
   1  -8  -4  193.35   15.37   0
   0  -8  -4    7.53   13.77   0
   0   8   4   -4.59   10.18   0
   0   8   4    6.65   11.11   0
   0  -8   4    5.49   10.03   0
  -1  -8  -4   69.24   14.66   0
   1   8   4   50.21   11.91   0
   1  -8   4   60.21   10.03   0
   1   8   4   78.16   12.67   0
  -2   8  -4  147.87   19.79   0
   2   8   4  175.73   12.47   0
  -2  -8  -4  163.74   13.66   0
   2  -8   4  177.11   11.69   0
   2   8   4  171.42   13.83   0
   3   8   4   15.78   10.81   0
   3  -8   4   -6.88   10.37   0
  -3  -8  -4   -2.32   13.94   0
  -3   8  -4   13.29   12.70   0
  -3   8  -4    4.90   15.76   0
  -4   8  -4   31.36   15.37   0
  -4  -8  -4   33.80   14.18   0
  -4   8  -4   39.96   12.03   0
  -5   8  -4  111.57   13.82   0
  -5   8  -4  178.77   14.50   0
  -5  -8  -4  150.08   14.09   0
  -6  -8  -4   14.19   12.77   0
  -6   8  -4   -7.70   14.59   0
  -6   8  -4    0.03   12.80   0
  -7  -8  -4   14.03   13.32   0
  -7   8  -4   19.70   15.35   0
  -7   8  -4   19.57   14.45   0
  -7  -8  -4   -2.03   13.33   0
  -8   9   4   -0.84   12.83   0
   8  -9  -4   15.39   14.74   0
  -8  -9   4    3.81   20.99   0
  -8  -9   4   10.39   13.45   0
  -8  -9   4    5.27   24.52   0
  -8   9   4  -10.89   12.23   0
   7  -9  -4  110.06   16.55   0
  -7   9   4  111.54   15.34   0
  -7  -9   4  125.66   13.09   0
  -7   9   4  112.21   10.82   0
   6  -9  -4   68.15   14.12   0
  -6   9   4   59.98   12.87   0
  -6  -9   4   20.02   11.58   0
  -6   9   4   34.32   11.03   0
   5  -9  -4  -11.76   15.37   0
  -5   9   4   17.29   13.23   0
  -5  -9   4   30.05   11.68   0
  -5   9   4   -2.34   12.78   0
  -4   9   4   37.00   10.78   0
   4  -9  -4   24.11   16.37   0
  -4   9   4   30.04   13.48   0
  -4  -9   4   25.23   13.25   0
  -3   9   4  139.24   14.87   0
  -3   9   4   91.55   10.81   0
  -3  -9   4  128.33   12.07   0
   3  -9  -4  117.33   14.65   0
  -2   9   4   44.69   13.06   0
   2  -9  -4   29.81   16.47   0
  -2   9   4   38.68   10.66   0
  -2  -9   4   40.40   10.77   0
  -1  -9   4   13.17   11.54   0
  -1   9   4   -7.56   13.48   0
  -1   9   4    6.63   10.51   0
   1  -9  -4   -8.80   15.61   0
   0   9   4  268.61   15.09   0
   0   9   4  248.67   12.91   0
   0  -9   4  204.85   12.59   0
   0  -9  -4  247.42   16.27   0
  -1  -9  -4   64.25   14.55   0
   1   9   4   55.04   12.35   0
   1   9   4   70.29   13.77   0
   1  -9   4   25.88   11.20   0
  -2  -9  -4  120.11   14.53   0
  -2   9  -4   95.95   24.29   0
   2  -9   4  102.65   13.67   0
   2   9   4  103.59   11.89   0
  -2   9  -4   94.74   23.70   0
  -3   9  -4  180.48   18.90   0
  -3  -9  -4  229.26   16.53   0
   3   9   4  217.61   13.71   0
  -4   9  -4   39.99   15.27   0
  -4  -9  -4   65.72   14.24   0
  -4   9  -4   53.34   12.17   0
  -5  -9  -4   35.22   15.46   0
  -5   9  -4   20.20   13.23   0
  -5   9  -4   24.77   14.68   0
  -6   9  -4   78.73   14.87   0
  -6  -9  -4   46.54   14.87   0
  -6   9  -4   61.11   15.19   0
   6 -10  -4    1.80   15.19   0
  -6  10   4   11.01   14.27   0
  -6  10   4  -14.03   11.47   0
  -6 -10   4    8.67   13.24   0
  -5 -10   4   -8.20   13.30   0
   5 -10  -4   -2.10   16.89   0
  -5  10   4   -6.58   11.20   0
  -5  10   4   -2.04   14.23   0
  -4  10   4  127.81   12.17   0
   4 -10  -4  136.66   15.75   0
  -4 -10   4  154.66   12.73   0
  -4  10   4  133.06   14.91   0
  -3  10   4   50.72   13.88   0
  -3 -10   4   37.43   10.99   0
   3 -10  -4   35.07   17.85   0
  -3  10   4   48.22   10.90   0
  -2  10   4   -0.69   13.13   0
   2 -10  -4   -2.51   16.57   0
  -2 -10   4    0.39   10.84   0
  -2  10   4    3.50   10.75   0
  -1  10   4    1.69   11.78   0
   1 -10  -4   -5.25   14.53   0
  -1  10   4   -5.07   13.02   0
  -1 -10   4   -1.74   11.77   0
   0  10   4    3.77   11.25   0
   0  10   4    0.75   12.65   0
   0 -10  -4    7.86   15.85   0
   0 -10   4   -3.13   11.34   0
  -1 -10  -4    0.47   15.93   0
   1  10   4    1.06   12.14   0
   1  10   4   17.21   14.22   0
   1 -10   4    5.74   10.28   0
   2  10   4   60.42   12.14   0
  -2 -10  -4   32.63   14.33   0
   2 -10   4   21.83   11.48   0
  -3 -10  -4   12.06   14.87   0
  -3  10  -4    5.73   22.82   0
  -3  10  -4    1.59   22.76   0
  -4 -10  -4   24.86   14.75   0
  -4  10  -4   19.96   17.40   0
   3 -11  -4   15.75   16.76   0
  -3  11   4   16.90   15.37   0
  -3  11   4    6.76   11.85   0
  -3 -11   4   28.39   12.41   0
   2 -11  -4  281.30   19.72   0
  -2  11   4  291.52   13.85   0
  -2 -11   4  -16.45   14.34   0
  -2  11   4  296.14   17.28   0
  -1  11   4   68.87   13.67   0
  -1  11   4  -11.49   12.85   0
   1 -11  -4   55.32   15.99   0
  -1 -11   4   38.93   12.70   0
   0  11   4    5.56   12.62   0
   0 -11  -4   14.09   16.77   0
   0  11   4   -2.95   12.67   0
   0 -11   4   26.82   12.50   0
   1 -11   4   37.56   12.56   0
   1  11   4   23.54   13.09   0
  -1 -11  -4   41.72   17.27   0
  13  -1  -5   30.64   11.56   0
 -13  -1   5   29.05   16.61   0
 -13   1   5   14.44   13.41   0
  13   1  -5   56.00   12.97   0
  12   1  -5   32.76   12.06   0
  12  -1  -5   12.76   12.65   0
 -12   1   5    6.28   12.43   0
 -12  -1   5   20.85   14.06   0
 -11   1   5  147.18   12.89   0
 -11  -1   5  155.13   16.22   0
  11   1  -5  142.72   11.81   0
  11  -1  -5  142.13   12.50   0
 -10  -1   5  242.30   16.13   0
  10   1  -5  255.91   13.10   0
  10  -1  -5  258.58   11.82   0
 -10   1   5  225.79   13.16   0
  -9   1   5   38.00   14.21   0
   9   1  -5   27.05   11.00   0
   9  -1  -5   30.53   10.65   0
  -9  -1   5   25.18   14.00   0
   8   1  -5   20.63   11.23   0
   8  -1  -5   26.29   12.64   0
  -8  -1   5   21.15   14.65   0
  -8   1   5    5.32   12.18   0
   7   1  -5   -8.00   13.90   0
   7  -1  -5    1.26   12.50   0
  -7  -1   5   22.37   15.60   0
  -7   1   5    7.87   11.47   0
   6  -1  -5  136.71   12.58   0
   6   1  -5  157.39   13.60   0
  -6   1   5  144.60   12.90   0
  -6  -1   5  164.48   16.51   0
   5   1  -5 1267.65   20.43   0
   5  -1  -5 1310.20   18.28   0
  -5   1   5 1333.67   18.98   0
  -5  -1   5 1376.79   24.84   0
  -4   1   5  403.42   13.87   0
   4   1  -5  395.46   15.66   0
   4  -1  -5  402.44   13.87   0
  -4  -1   5  423.52   19.94   0
  -3   1   5 1249.32   19.21   0
  -3  -1   5 1228.88   22.75   0
   3   1  -5 1228.94   22.92   0
   3  -1  -5 1202.43   18.95   0
   2   1  -5  164.07   13.75   0
   2  -1  -5  152.73   12.29   0
  -2  -1   5  169.10   13.47   0
  -2   1   5  163.03   12.26   0
  -1  -1   5 3992.43   33.31   0
   1  -1  -5 4006.71   29.39   0
  -1   1   5 3945.27   29.90   0
   1   1  -5 4026.28   34.51   0
   0   1  -5 3722.51   30.69   0
   0  -1   5 3796.04   31.85   0
   0   1   5 3911.39   28.80   0
   0  -1  -5 3746.70   27.64   0
  -1  -1  -5   26.76    9.37   0
   1   1   5   26.23    9.30   0
  -1   1  -5   28.53   12.37   0
  -2  -1  -5 2081.51   19.84   0
  -2   1  -5 2135.02   22.08   0
   2  -1   5 2175.20   30.32   0
  -3   1  -5  304.08   12.03   0
  -3  -1  -5  309.64   10.80   0
   3  -1   5  321.44   19.26   0
  -4  -1  -5   13.21    8.45   0
  -4   1  -5   -1.10   12.47   0
  -5   1  -5  288.51   11.92   0
  -5  -1  -5  297.59   11.18   0
  -6  -1  -5   72.63   11.37   0
  -6   1  -5   69.88   10.34   0
  -6  -1  -5   92.60   11.09   0
  -7  -1  -5  677.05   14.27   0
  -7   1  -5  681.69   14.05   0
  -7  -1  -5  651.75   13.71   0
  -8  -1  -5  218.02   11.16   0
  -8  -1  -5  221.24   12.22   0
  -8   1  -5  233.13   11.86   0
  -9  -1  -5   62.75   11.26   0
  -9   1  -5   51.57   11.18   0
  -9  -1  -5   55.48   11.60   0
 -10  -1  -5   25.60   12.04   0
 -10  -1  -5   30.49   11.92   0
 -10   1  -5   24.39   11.48   0
 -11  -1  -5   44.33   13.29   0
 -11   1  -5   41.98   12.95   0
 -11  -1  -5   61.41   12.92   0
 -13  -2   5  144.38   17.33   0
 -13   2   5    2.64   14.76   0
  13  -2  -5  131.74   13.64   0
  12  -2  -5  142.45   12.22   0
 -12  -2   5  140.03   15.30   0
 -12   2   5  126.49   13.49   0
  12   2  -5  169.80   12.90   0
  11   2  -5  113.23   12.12   0
  11  -2  -5   95.62   11.64   0
 -11   2   5   98.75   12.42   0
 -11  -2   5   94.30   16.84   0
  10   2  -5    6.32   13.65   0
  10  -2  -5   17.95   11.27   0
 -10  -2   5   42.30   16.98   0
 -10   2   5   14.54   11.75   0
   9   2  -5  190.78   14.53   0
   9  -2  -5  191.45   12.35   0
  -9  -2   5  199.49   17.28   0
  -9   2   5  182.94   13.29   0
  -8   2   5   20.08   11.34   0
   8   2  -5   10.42   13.75   0
   8  -2  -5   19.08   10.66   0
  -8  -2   5   10.04   15.49   0
   7   2  -5  360.73   15.81   0
   7  -2  -5  366.31   12.58   0
  -7  -2   5  391.83   23.07   0
  -7   2   5  376.29   13.51   0
   6   2  -5  121.32   13.48   0
   6  -2  -5   98.07   10.46   0
  -6  -2   5  141.82   20.44   0
  -6   2   5  108.63   10.73   0
   5   2  -5   -0.23   12.85   0
   5  -2  -5    6.13   10.00   0
  -5  -2   5    8.43   19.04   0
  -5   2   5   10.06   10.16   0
  -4   2   5  100.22   11.05   0
   4  -2  -5  113.08   12.86   0
   4   2  -5   84.44   15.28   0
  -4  -2   5  117.16   17.59   0
  -3   2   5  331.44   14.16   0
  -3  -2   5  330.30   17.67   0
   3   2  -5  308.93   15.49   0
   3  -2  -5  331.01   14.44   0
   2   2  -5  856.57   22.76   0
   2  -2  -5  850.99   15.90   0
  -2   2   5  832.65   15.77   0
  -2  -2   5  852.32   21.60   0
  -1  -2   5  639.65   19.32   0
   1   2  -5  639.99   19.47   0
   1  -2  -5  628.00   14.39   0
  -1   2   5  642.89   14.19   0
   0   2  -5   92.82   13.57   0
   0  -2   5   86.19   11.76   0
   0   2   5   95.08    9.91   0
   0  -2  -5   89.97   10.03   0
  -1  -2  -5  745.61   14.00   0
  -1   2  -5  767.91   17.21   0
   1   2   5  784.97   14.03   0
   1  -2   5  774.04   17.07   0
  -2   2  -5 1842.30   23.16   0
  -2  -2  -5 1824.14   18.31   0
   2  -2   5 1865.53   25.63   0
   2   2   5 1848.21   18.44   0
   2   2   5 1738.50   30.84   0
  -3  -2  -5 1062.20   14.50   0
   3   2   5 1056.32   32.84   0
   3  -2   5 1088.86   21.01   0
  -3   2  -5 1067.22   17.87   0
  -4   2  -5  287.18   12.47   0
  -4  -2  -5  284.20   10.40   0
  -5   2  -5  131.50   11.92   0
  -5  -2  -5  114.29   10.19   0
  -6   2  -5    2.99   11.38   0
  -6  -2  -5    2.36   10.45   0
  -7  -2  -5   76.19   10.00   0
  -7   2  -5   92.38   11.40   0
  -7  -2  -5   84.36    9.77   0
  -8  -2  -5   48.79   10.16   0
  -8  -2  -5   62.27    9.42   0
  -8   2  -5   59.73   13.08   0
  -9   2  -5   15.76   12.45   0
  -9  -2  -5    5.35   11.31   0
  -9  -2  -5   -6.25   10.53   0
 -10  -2  -5  104.74   11.83   0
 -10  -2  -5   96.87   11.22   0
 -10   2  -5   93.22   13.24   0
 -11  -2  -5    8.08   12.96   0
 -11   2  -5   -3.63   13.10   0
  13  -3  -5    7.61   12.89   0
 -13  -3   5    3.87   14.32   0
 -13   3   5   -4.63   13.56   0
  12  -3  -5   52.63   12.25   0
 -12  -3   5   34.79   16.96   0
 -12   3   5   58.08   12.48   0
 -11  -3   5  100.71   16.20   0
  11  -3  -5  155.14   12.86   0
 -11   3   5  109.21   13.05   0
  10   3  -5    3.28   11.03   0
  10  -3  -5   -5.77   11.71   0
 -10  -3   5   -8.90   17.05   0
 -10   3   5   -4.38   11.00   0
   9   3  -5  360.23   15.28   0
   9  -3  -5  358.01   13.36   0
  -9  -3   5  380.12   18.80   0
  -9   3   5  358.66   13.73   0
   8   3  -5  718.68   15.77   0
  -8   3   5  695.54   15.75   0
  -8  -3   5  864.31   25.35   0
   8  -3  -5  767.48   16.35   0
   7   3  -5  523.74   16.49   0
   7  -3  -5  531.09   15.83   0
  -7   3   5  523.12   14.07   0
  -7  -3   5  624.34   25.85   0
   6   3  -5  203.17   15.89   0
   6  -3  -5  209.38   12.01   0
  -6  -3   5  247.35   23.20   0
  -6   3   5  185.97   11.92   0
  -5   3   5  291.17   11.45   0
   5   3  -5  245.50   16.66   0
   5  -3  -5  288.06   11.66   0
  -5  -3   5  276.08   20.59   0
  -4   3   5  503.82   13.08   0
   4   3  -5  474.52   20.83   0
   4  -3  -5  536.92   13.63   0
  -4  -3   5  529.40   20.76   0
  -3   3   5 2867.69   23.44   0
  -3  -3   5 2892.47   37.22   0
   3   3  -5 2759.42   38.27   0
   3  -3  -5 2924.40   24.28   0
  -2   3   5  464.41   12.89   0
  -2  -3   5  460.30   21.56   0
   2  -3  -5  462.38   13.08   0
   2   3  -5  449.30   22.22   0
  -1   3   5    1.09   10.79   0
   1  -3  -5   -1.93    9.45   0
   1   3  -5    0.66   15.53   0
  -1  -3   5    2.23   14.14   0
   0  -3  -5  557.27   13.19   0
   0   3  -5  570.69   18.23   0
   0   3   5  586.65   13.18   0
   0  -3   5  594.00   15.88   0
   1   3   5  575.46   18.42   0
   1   3   5  648.97   13.01   0
  -1   3  -5  632.94   18.36   0
   1  -3   5  622.49   15.33   0
  -1  -3  -5  609.28   12.95   0
  -2   3  -5   49.31   14.37   0
  -2   3  -5   56.94   14.12   0
  -2  -3  -5   55.65    9.05   0
   2   3   5   59.05   13.63   0
   2   3   5   33.29    8.86   0
   2  -3   5   43.91   13.50   0
  -3   3  -5  504.91   16.71   0
  -3  -3  -5  475.37   11.50   0
   3   3   5  495.09   20.17   0
   3  -3   5  494.99   15.56   0
  -4  -3  -5  410.96   11.67   0
  -4   3  -5  400.79   15.45   0
   4  -3   5  410.84   15.96   0
  -5   3  -5  232.04   13.19   0
  -5  -3  -5  234.27   12.16   0
  -6   3  -5  809.03   16.10   0
  -6  -3  -5  852.40   14.14   0
  -7  -3  -5   15.22   10.52   0
  -7   3  -5   -1.03   11.69   0
  -7  -3  -5   -0.83    9.98   0
  -8  -3  -5   77.10   11.05   0
  -8   3  -5   87.57   11.62   0
  -8  -3  -5   78.30   12.84   0
  -9  -3  -5  179.66   13.10   0
  -9  -3  -5  179.38   12.87   0
  -9   3  -5  217.46   15.64   0
 -10  -3  -5  327.36   14.41   0
 -10  -3  -5  336.88   13.40   0
 -10   3  -5  223.35   15.49   0
 -13  -4   5    6.34   15.89   0
 -13   4   5   11.15   12.60   0
  12  -4  -5  -24.68   11.98   0
 -12  -4   5   27.67   15.47   0
 -12   4   5   14.60   11.21   0
  11  -4  -5   87.24   12.79   0
 -11  -4   5   91.41   17.06   0
 -11   4   5   97.89   12.57   0
  10  -4  -5   95.19   13.10   0
 -10   4   5   54.62   11.88   0
 -10  -4   5   90.07   20.37   0
  -9  -4   5  411.60   19.94   0
  -9   4   5  362.06   13.14   0
   9  -4  -5  366.00   13.37   0
  -8   4   5  227.69   11.68   0
   8  -4  -5  206.20   12.36   0
  -8  -4   5  255.53   23.99   0
   7   4  -5    3.07   12.86   0
   7  -4  -5    1.07   10.74   0
  -7  -4   5    4.70   23.48   0
  -7   4   5    0.14   10.48   0
   6   4  -5  154.03   15.85   0
  -6  -4   5  223.08   24.43   0
   6  -4  -5  172.17   11.73   0
  -6   4   5  137.13   11.53   0
   5   4  -5  297.38   17.76   0
   5  -4  -5  300.50   12.56   0
  -5  -4   5  334.14   20.80   0
  -5   4   5  285.84   11.73   0
   4   4  -5   77.26   16.14   0
  -4  -4   5   75.04   17.57   0
  -4   4   5   72.85   11.02   0
   4  -4  -5   82.63   11.79   0
  -3  -4   5  752.13   28.14   0
   3   4  -5  704.27   30.11   0
  -3   4   5  743.79   15.08   0
   3  -4  -5  728.62   17.27   0
  -2  -4   5 1194.90   15.22   0
   2  -4  -5 1168.95   18.57   0
  -2   4   5 1200.58   16.89   0
   2   4  -5 1094.46   43.62   0
   1  -4  -5  342.91   12.64   0
   1   4  -5  322.88   24.40   0
  -1  -4   5  343.28   10.91   0
  -1   4   5  350.71   14.02   0
   0   4  -5  662.98   22.54   0
   0   4  -5  657.33   22.43   0
   0  -4  -5  657.83   14.32   0
   0   4   5  721.02   14.45   0
   0  -4   5  654.54   14.03   0
   0   4   5  620.07   15.66   0
  -1   4  -5   92.98   15.77   0
  -1  -4  -5   96.13   10.88   0
   1   4   5   94.48   12.55   0
  -1   4  -5   93.31   14.75   0
   1  -4   5   94.83   11.61   0
   1   4   5   94.25   12.51   0
  -2  -4  -5   26.88   11.65   0
  -2   4  -5   28.86   13.07   0
   2   4   5   28.20    9.93   0
   2   4   5   27.38   13.35   0
  -2   4  -5   31.81   13.76   0
   2  -4   5   37.28   11.71   0
  -3   4  -5  733.88   16.84   0
  -3  -4  -5  761.75   14.10   0
   3  -4   5  778.61   16.76   0
   3   4   5  769.30   20.14   0
   4  -4   5  852.49   18.70   0
  -4   4  -5  820.31   18.78   0
  -4  -4  -5  844.42   14.62   0
  -5   4  -5  183.77   13.04   0
  -5  -4  -5  203.43   12.82   0
  -6  -4  -5  142.54   10.84   0
  -6   4  -5  135.19   13.17   0
  -7   4  -5  117.71   14.77   0
  -7  -4  -5  140.06   12.33   0
  -8  -4  -5    5.56   12.80   0
  -8   4  -5    2.08   13.18   0
  -8  -4  -5   -0.30   10.19   0
  -9   4  -5   84.74   13.15   0
  -9  -4  -5   43.42   13.13   0
  -9  -4  -5   66.77   12.74   0
 -10  -4  -5    6.41   12.90   0
 -10   4  -5  -13.02   13.53   0
 -10  -4  -5   -3.09   11.79   0
  12  -5  -5   -5.67   13.20   0
 -12   5   5   -7.31   12.38   0
 -12  -5   5    4.33   18.44   0
 -11  -5   5  118.06   20.22   0
  11  -5  -5  161.72   15.39   0
 -11   5   5  141.17   13.06   0
  10  -5  -5  113.72   13.71   0
 -10  -5   5   67.99   20.21   0
 -10   5   5   82.71   13.06   0
  -9  -5   5    7.42   18.04   0
   9  -5  -5   14.05   13.62   0
  -9   5   5   -5.09   11.66   0
   8  -5  -5   84.86   13.95   0
  -8  -5   5   87.48   20.39   0
  -8   5   5   59.21   11.24   0
   7  -5  -5   85.45   12.98   0
  -7  -5   5   87.92   21.21   0
  -7   5   5   86.17   12.80   0
   6  -5  -5  629.45   15.91   0
  -6   5   5  566.24   15.24   0
  -6  -5   5  689.03   28.50   0
  -5   5   5  789.04   15.59   0
   5  -5  -5  831.74   16.50   0
  -5  -5   5  841.64   29.34   0
  -4  -5   5   54.74    9.25   0
  -4   5   5   40.03   11.30   0
  -4  -5   5   46.39   21.29   0
   4  -5  -5   27.32   12.51   0
  -3   5   5  126.11   11.67   0
  -3  -5   5  133.30    9.44   0
   3  -5  -5  126.24   14.46   0
   2  -5  -5   21.58   14.99   0
  -2  -5   5   28.28    8.89   0
  -2   5   5   17.54   11.24   0
  -2   5   5   16.13   10.08   0
   1  -5  -5  165.04   12.59   0
  -1   5   5  156.08   12.06   0
  -1   5   5  117.91   11.14   0
  -1  -5   5  157.27    9.58   0
   0   5  -5  198.68   20.77   0
   0   5  -5  172.18   23.14   0
   0  -5  -5  209.25   12.70   0
   0  -5   5  199.43   11.10   0
   0   5   5  213.62   12.04   0
   0   5   5  198.18   13.03   0
  -1   5  -5   12.38   14.81   0
  -1   5  -5   13.44   16.23   0
   1   5   5    6.83   10.38   0
  -1  -5  -5   15.39   12.74   0
   1  -5   5   17.51   10.35   0
   1   5   5    5.22   13.05   0
   2   5   5   66.93   13.17   0
  -2  -5  -5   53.78   11.08   0
  -2   5  -5   77.76   15.05   0
   2  -5   5   66.39   13.41   0
  -2   5  -5   73.64   16.16   0
   2   5   5   69.30   10.31   0
  -3   5  -5   31.99   14.54   0
   3   5   5   42.27   13.65   0
   3  -5   5   28.00   13.70   0
  -3  -5  -5   43.49   11.00   0
   4   5   5   46.18   14.19   0
  -4   5  -5   51.47   14.11   0
  -4  -5  -5   33.50   10.28   0
   4  -5   5   42.87   11.00   0
  -5   5  -5   55.35   14.44   0
  -5  -5  -5   59.25   11.09   0
  -6   5  -5    8.14   13.88   0
  -6  -5  -5   12.15   10.72   0
  -7   5  -5  160.03   13.19   0
  -7  -5  -5  196.21   12.98   0
  -8  -5  -5  171.11   12.49   0
  -8   5  -5  162.72   13.80   0
  -8  -5  -5  173.06   13.50   0
  -9  -5  -5   26.42   12.55   0
  -9  -5  -5   32.22   11.84   0
  -9   5  -5    6.12   13.10   0
  11  -6  -5   -0.53   14.87   0
 -11  -6   5    7.94   19.46   0
 -11  -6   5    5.37   13.33   0
 -11   6   5   32.79   12.68   0
 -11   6   5    6.73   11.86   0
  10  -6  -5   -1.68   13.84   0
 -10  -6   5    5.60   12.76   0
 -10   6   5  -12.38   14.16   0
 -10  -6   5    0.62   19.23   0
 -10   6   5   10.95   11.81   0
   9  -6  -5  135.63   13.06   0
  -9  -6   5   88.49   11.95   0
  -9  -6   5  113.80   18.71   0
  -9   6   5  108.96   11.98   0
  -8   6   5   96.05   11.88   0
  -8  -6   5   90.47   18.48   0
  -8  -6   5   99.80   12.81   0
   8  -6  -5   85.67   12.56   0
  -7  -6   5   11.36   10.66   0
  -7   6   5  -19.82   11.47   0
   7  -6  -5  -14.02   14.88   0
  -7  -6   5   -3.19   19.97   0
  -6   6   5  230.26   12.79   0
  -6  -6   5  266.25   11.71   0
   6  -6  -5  258.04   15.91   0
  -6  -6   5  259.91   22.70   0
  -5  -6   5  349.38   25.54   0
  -5  -6   5  325.99   28.01   0
  -5   6   5  304.93   13.12   0
   5  -6  -5  354.80   15.10   0
  -5  -6   5  329.71   12.02   0
  -5   6   5  301.41   11.49   0
   4  -6  -5   57.37   12.96   0
  -4   6   5   39.73   11.72   0
  -4  -6   5   52.62    9.29   0
  -4   6   5   28.03    9.83   0
  -3   6   5    1.49   12.62   0
  -3  -6   5    1.18    9.16   0
   3  -6  -5    3.20   11.64   0
  -3   6   5    1.87    9.56   0
  -2   6   5  199.12   11.56   0
  -2  -6   5  199.65   10.64   0
  -2   6   5  194.26   11.51   0
   2  -6  -5  189.78   12.94   0
   1  -6  -5   46.99   13.49   0
  -1   6   5   63.94   11.84   0
  -1  -6   5   48.26    9.79   0
  -1   6   5   51.71   12.72   0
   0  -6  -5   13.05   10.56   0
   0   6   5   19.42   10.38   0
   0  -6   5   22.74    9.59   0
   0   6   5   16.03   11.14   0
   1  -6   5  592.08   14.16   0
   1   6   5  591.84   14.26   0
  -1  -6  -5  583.99   14.20   0
  -1   6  -5  627.09   23.57   0
  -1   6  -5  552.46   24.29   0
   1   6   5  578.96   14.88   0
  -2  -6  -5  259.42   12.76   0
  -2   6  -5  248.15   18.52   0
   2   6   5  286.01   12.77   0
   2   6   5  267.28   14.02   0
  -2   6  -5  279.31   17.62   0
   2  -6   5  294.68   13.01   0
   3   6   5  444.49   15.94   0
  -3   6  -5   31.92   11.72   0
   3  -6   5  422.22   14.02   0
  -3  -6  -5  418.90   14.57   0
  -4  -6  -5  193.71   14.19   0
   4   6   5  187.31   13.87   0
  -4   6  -5  181.29   14.99   0
   4  -6   5  196.27   12.99   0
  -5  -6  -5   47.10   12.41   0
  -5   6  -5   40.40   13.82   0
  -6   6  -5   59.24   12.58   0
  -6  -6  -5   80.64   11.56   0
  -6   6  -5   85.89   14.65   0
  -7  -6  -5   29.31   12.36   0
  -7   6  -5   38.53   13.96   0
  -8   6  -5   11.65   13.85   0
  -8  -6  -5    2.68   13.79   0
  -8  -6  -5    4.78   12.71   0
  -9  -6  -5   16.52   13.40   0
  -9   6  -5   15.49   13.62   0
  -9  -6  -5   35.98   13.06   0
 -11  -7   5   -6.99   15.69   0
 -11   7   5    5.77   14.13   0
 -10   7   5    0.80   13.81   0
  10  -7  -5   26.51   14.07   0
 -10  -7   5   -6.36   14.22   0
 -10  -7   5   12.37   17.75   0
 -10  -7   5    4.31   11.03   0
 -10   7   5   10.32   11.80   0
  -9   7   5    1.05   14.21   0
   9  -7  -5   -1.01   15.66   0
  -9  -7   5   -3.97   12.25   0
  -9  -7   5   -0.82   17.44   0
  -9  -7   5   -3.31   13.35   0
  -9   7   5    1.68   12.00   0
  -8   7   5   17.16   11.85   0
   8  -7  -5   13.40   12.87   0
  -8  -7   5   16.19   18.01   0
  -8  -7   5   19.72   10.80   0
  -8  -7   5   25.45   14.13   0
  -8   7   5    4.74   11.74   0
  -7   7   5   20.22   12.02   0
   7  -7  -5   40.09   14.74   0
  -7  -7   5   31.63   11.70   0
  -7  -7   5   27.15   16.02   0
  -7  -7   5   22.93   20.98   0
  -7   7   5   14.66   10.21   0
  -6  -7   5  384.20   31.01   0
  -6  -7   5  422.69   14.12   0
  -6   7   5  373.91   15.17   0
  -6   7   5  398.14   12.01   0
   6  -7  -5  440.30   15.10   0
  -6  -7   5  400.61   28.58   0
  -5   7   5  529.22   16.58   0
   5  -7  -5  578.44   15.99   0
  -5  -7   5  538.94   12.58   0
  -5   7   5  548.41   13.08   0
  -4   7   5  128.95   13.52   0
   4  -7  -5  110.86   14.95   0
  -4  -7   5  115.66    9.73   0
  -4   7   5  127.52   10.56   0
  -3  -7   5   -4.17    9.96   0
  -3   7   5   22.63   12.78   0
   3  -7  -5  -10.26   13.00   0
  -3   7   5    2.05    9.28   0
  -2   7   5    2.36   12.00   0
  -2  -7   5   30.00   11.18   0
   2  -7  -5    9.05   14.38   0
  -2   7   5   29.29   10.92   0
   1  -7  -5    3.58   11.83   0
  -1   7   5    2.47   12.57   0
  -1  -7   5   19.10    9.94   0
  -1   7   5   -6.28   10.79   0
   0  -7  -5    5.21   10.98   0
   0   7   5    2.70   10.75   0
   0  -7   5   22.95    9.67   0
   0   7   5   17.03   10.49   0
  -1   7  -5   69.75   21.30   0
   1  -7   5   92.34   11.34   0
  -1   7  -5   67.16   22.25   0
  -1  -7  -5   65.76   13.91   0
   1   7   5   74.70   13.21   0
   1   7   5   75.51   12.86   0
   2   7   5  112.48   13.10   0
  -2   7  -5   92.10   16.23   0
  -2  -7  -5   82.13   13.01   0
  -2   7  -5   81.27   16.92   0
   2   7   5   76.98   11.32   0
   2  -7   5   98.25   11.59   0
   3   7   5   21.87   10.99   0
  -3  -7  -5   24.59   12.17   0
   3  -7   5   11.36   11.48   0
  -3   7  -5   19.85   15.54   0
  -4   7  -5  -11.75   10.50   0
   4   7   5   -9.72   11.95   0
  -4  -7  -5   14.86   12.61   0
  -5  -7  -5  102.53   11.75   0
  -5   7  -5  108.25   15.64   0
  -6  -7  -5   66.49   12.59   0
  -6   7  -5   59.24   15.23   0
  -7  -7  -5   69.06   11.44   0
  -7   7  -5   80.18   15.18   0
  -8  -7  -5  184.34   13.63   0
  -8  -7  -5  113.35   12.12   0
  -8   7  -5  143.79   14.65   0
 -10   8   5   29.01   14.51   0
  -9  -8   5   25.42   21.29   0
  -9   8   5    5.98   13.16   0
  -9  -8   5   35.55   16.95   0
   9  -8  -5   35.61   15.99   0
  -9  -8   5   42.84   13.44   0
  -9   8   5   20.42   12.29   0
   8  -8  -5   32.24   13.93   0
  -8   8   5   22.83   11.34   0
  -8  -8   5   31.08   13.40   0
  -8  -8   5   15.09   18.48   0
  -8  -8   5    3.58   22.90   0
  -8   8   5   15.28   13.72   0
  -7  -8   5  443.03   14.01   0
  -7  -8   5  413.38   32.83   0
  -7  -8   5  412.29   35.49   0
  -7   8   5  423.89   14.12   0
   7  -8  -5  443.36   16.36   0
  -7   8   5  429.45   14.12   0
  -6   8   5   80.17   12.01   0
   6  -8  -5   90.04   13.46   0
  -6  -8   5   84.60   10.87   0
  -6   8   5   91.92   11.47   0
  -5   8   5   10.65   11.04   0
   5  -8  -5   12.93   14.31   0
  -5  -8   5    2.91   10.60   0
  -5   8   5    2.02   10.14   0
   4  -8  -5  610.99   15.97   0
  -4   8   5  569.93   14.45   0
  -4  -8   5  622.65   13.89   0
  -4   8   5  570.31   12.80   0
  -3  -8   5   26.89    9.56   0
  -3   8   5   44.42    9.93   0
  -3   8   5   40.42   13.18   0
   3  -8  -5   28.88   15.17   0
  -2   8   5    8.59   10.63   0
   2  -8  -5   15.34   13.73   0
  -2  -8   5   -1.97    9.98   0
  -2   8   5    8.06   10.12   0
  -1   8   5   16.09   12.13   0
  -1   8   5    5.93   10.45   0
  -1  -8   5    9.96    9.76   0
   1  -8  -5   17.35   14.17   0
   0   8   5   82.54   11.04   0
   0  -8  -5   52.85   13.64   0
   0   8   5   60.40   11.12   0
   0  -8   5   80.51   10.19   0
  -1  -8  -5  759.53   17.98   0
   1  -8   5  744.98   15.08   0
   1   8   5  775.49   15.46   0
   1   8   5  837.65   17.79   0
  -2   8  -5  184.32   21.62   0
  -2   8  -5  200.49   21.81   0
   2   8   5  230.71   15.72   0
  -2  -8  -5  188.29   14.86   0
   2  -8   5  178.10   12.15   0
   2   8   5  234.91   14.28   0
   3   8   5   47.85   14.08   0
  -3   8  -5   27.52   16.23   0
  -3  -8  -5   41.12   11.66   0
   3  -8   5   54.95   12.59   0
  -4   8  -5    8.30   14.81   0
  -4  -8  -5   -3.01   12.22   0
  -5  -8  -5  430.99   15.07   0
  -5   8  -5    0.06   12.17   0
  -6   8  -5  242.78   17.17   0
  -6  -8  -5  254.87   15.07   0
  -7  -8  -5   11.32   14.32   0
  -7  -8  -5   23.01   14.00   0
  -7   8  -5   32.67   15.05   0
   8  -9  -5  108.21   15.49   0
  -8   9   5  123.41   13.32   0
  -8   9   5  108.51   12.85   0
  -8  -9   5  123.23   13.14   0
   7  -9  -5  192.96   16.87   0
  -7   9   5  153.54   14.56   0
  -7  -9   5  176.31   13.33   0
  -7   9   5  197.07   11.89   0
   6  -9  -5   16.33   13.72   0
  -6   9   5   31.14   10.69   0
  -6  -9   5   12.88   13.46   0
  -6   9   5    9.33   11.70   0
   5  -9  -5   -8.66   12.63   0
  -5   9   5   -2.71   10.86   0
  -5  -9   5    9.98   11.26   0
  -5   9   5   -7.73   11.41   0
   4  -9  -5   74.36   15.89   0
  -4  -9   5   83.64   10.88   0
  -4   9   5   79.38   13.65   0
  -4   9   5   62.13   11.15   0
  -3   9   5  202.28   12.02   0
  -3   9   5  205.39   11.89   0
   3  -9  -5  229.29   16.70   0
  -3  -9   5  228.18   12.20   0
  -2   9   5  162.71   11.60   0
  -2   9   5  147.00   12.19   0
   2  -9  -5  148.43   13.72   0
  -2  -9   5  149.39   12.20   0
  -1  -9   5   95.46   11.99   0
  -1   9   5  108.84   11.08   0
  -1   9   5   97.19   14.84   0
   1  -9  -5  114.09   16.89   0
   0   9   5    1.09   12.04   0
   0  -9   5    6.80   12.21   0
   0   9   5    2.67   10.61   0
   0  -9  -5   16.11   16.17   0
  -1  -9  -5    8.59   12.99   0
   1   9   5   23.44   10.94   0
   1   9   5   18.54   14.72   0
   1  -9   5   17.57   11.46   0
  -2  -9  -5   38.84   12.68   0
   2  -9   5   14.54   12.30   0
   2   9   5   43.63   12.61   0
  -3   9  -5   22.24   19.27   0
  -3  -9  -5   52.07   14.83   0
   3   9   5   34.18   11.62   0
  -3   9  -5   27.22   19.02   0
   3  -9   5   23.53   11.61   0
  -4  -9  -5  262.24   14.41   0
  -4   9  -5  234.29   20.07   0
  -5  -9  -5   45.83   14.64   0
  -5   9  -5   48.74   16.74   0
  -6  -9  -5   23.76   12.78   0
  -6   9  -5   -2.90   13.68   0
   6 -10  -5   45.93   17.59   0
  -6  10   5   58.82   13.87   0
  -6  10   5   44.77   12.33   0
  -6 -10   5   36.82   12.81   0
   5 -10  -5   -4.86   17.84   0
  -5  10   5   22.68   12.46   0
  -5  10   5  -12.75   12.09   0
  -5 -10   5    6.96   11.96   0
  -4  10   5   74.78   15.56   0
   4 -10  -5   74.16   16.58   0
  -4  10   5   63.78   10.96   0
  -4 -10   5   80.77   10.85   0
  -3  10   5   -1.41   13.85   0
   3 -10  -5   29.20   17.55   0
  -3  10   5    5.23   10.44   0
  -3 -10   5    6.09   10.58   0
  -2 -10   5   70.43   12.07   0
  -2  10   5  111.11   15.33   0
   2 -10  -5  103.19   16.82   0
  -2  10   5   64.69   13.14   0
  -1  10   5  117.63   14.86   0
  -1  10   5  138.51   12.52   0
   1 -10  -5  128.34   17.80   0
  -1 -10   5  111.81   12.24   0
   0  10   5   45.04   14.31   0
   0  10   5   63.87   14.02   0
   0 -10  -5   71.85   16.99   0
   0 -10   5   25.75   11.08   0
   1  10   5   -1.75   13.35   0
   1  10   5    5.71   12.05   0
   1 -10   5    5.19   11.02   0
  -1 -10  -5   -0.79   14.96   0
  -2 -10  -5   69.59   15.19   0
   2  10   5   80.51   13.66   0
   2 -10   5   16.01   13.87   0
  -3 -10  -5  223.23   15.88   0
  -3  10  -5  169.79   31.69   0
   3  10   5  223.00   15.99   0
  -3  10  -5  166.05   31.81   0
  -4  10  -5   77.17   20.74   0
  -4 -10  -5  107.80   14.38   0
  -4  10  -5   67.16   20.06   0
   2 -11  -5   17.73   16.24   0
  -2  11   5   27.88   13.45   0
  -2 -11   5    9.10   12.37   0
  -2  11   5   15.28   15.40   0
  -1  11   5   -3.62   12.54   0
   1 -11  -5    1.05   15.85   0
  -1  11   5    1.10   15.69   0
  -1 -11   5    0.04   12.33   0
   0  11   5   83.71   14.23   0
   0  11   5   79.51   16.28   0
   0 -11   5   -2.55   13.51   0
 -13   0   6  188.46   15.76   0
  13   0  -6  170.84   13.19   0
  12   0  -6   49.13   13.70   0
 -12   0   6   17.92   14.15   0
 -11   0   6  272.86   14.49   0
  11   0  -6  272.04   12.25   0
  10   0  -6   16.95   10.91   0
 -10   0   6    6.39   14.80   0
   9   0  -6   24.64   12.86   0
  -9   0   6    6.24   14.48   0
   8   0  -6  116.03   11.97   0
  -8   0   6  111.85   14.30   0
   7   0  -6  117.68   11.80   0
  -7   0   6  115.78   13.99   0
   6   0  -6   23.55   11.66   0
  -6   0   6   45.38   13.25   0
  -5   0   6 4572.60   32.26   0
   5   0  -6 4477.52   30.40   0
  -4   0   6  867.69   17.46   0
   4   0  -6  840.05   17.19   0
  -3   0   6 1337.11   21.53   0
   3   0  -6 1408.55   20.50   0
   2   0  -6  365.38   14.06   0
  -2   0   6  363.70   13.78   0
  -1   0   6 2016.60   22.12   0
   1   0  -6 1994.98   22.71   0
   0   0  -6   22.07   10.03   0
   0   0   6   29.97   11.38   0
  -1   0  -6  794.88   14.42   0
   1   0   6  797.84   14.43   0
  -2   0  -6   -6.00    8.86   0
   3   0   6   63.94   20.16   0
  -3   0  -6   67.36    8.78   0
  -4   0  -6  367.31   11.73   0
  -5   0  -6  431.79   12.02   0
  -6   0  -6  137.66   10.64   0
  -6   0  -6   95.43   10.67   0
  -7   0  -6  134.45   11.10   0
  -7   0  -6   90.00   12.43   0
  -8   0  -6  258.94   12.57   0
  -8   0  -6  243.15   11.96   0
  -9   0  -6  213.90   12.59   0
  -9   0  -6  215.04   12.67   0
 -10   0  -6   14.90   12.32   0
 -10   0  -6   27.59   12.83   0
  13   1  -6   71.22   12.66   0
 -13   1   6   63.94   15.84   0
  13  -1  -6   70.36   12.32   0
 -13  -1   6    0.61   17.16   0
  12   1  -6   21.18   13.73   0
 -12  -1   6    4.80   15.16   0
 -12   1   6   15.00   13.11   0
  12  -1  -6   19.10   11.41   0
  11   1  -6  162.74   12.14   0
  11  -1  -6  156.42   11.80   0
 -11  -1   6  145.19   16.93   0
 -11   1   6  176.98   13.11   0
  10   1  -6  182.78   14.61   0
  10  -1  -6  185.87   11.55   0
 -10  -1   6  220.50   17.26   0
 -10   1   6  169.71   14.18   0
   9   1  -6   70.99   11.88   0
   9  -1  -6   87.67   11.47   0
  -9  -1   6  103.92   17.67   0
  -9   1   6   78.23   12.97   0
  -8   1   6    1.33   11.92   0
   8   1  -6   10.25   12.00   0
   8  -1  -6    7.46   12.64   0
  -8  -1   6   11.64   18.66   0
  -7  -1   6  320.51   17.64   0
  -7   1   6  272.53   13.88   0
   7   1  -6  291.63   15.64   0
   7  -1  -6  294.41   12.77   0
   6   1  -6  474.21   15.82   0
   6  -1  -6  438.58   12.78   0
  -6  -1   6  498.77   21.52   0
  -6   1   6  443.47   13.43   0
   5   1  -6  192.72   15.37   0
  -5   1   6  214.59   12.02   0
   5  -1  -6  251.85   11.85   0
  -5  -1   6  242.69   15.74   0
   4  -1  -6   -2.49   10.27   0
  -4  -1   6   -0.83   12.09   0
  -4   1   6    3.80   10.65   0
   4   1  -6    2.93   12.05   0
   3   1  -6  109.42   15.08   0
  -3   1   6  118.05   11.13   0
  -3  -1   6  132.96   12.76   0
   3  -1  -6  126.15   11.21   0
   2   1  -6   56.45   12.01   0
   2  -1  -6   55.91   10.30   0
  -2   1   6   58.49   10.12   0
  -2  -1   6   41.04   13.44   0
  -1   1   6   73.44    9.95   0
   1  -1  -6   80.36   10.27   0
   1   1  -6   87.15   14.12   0
  -1  -1   6   83.79   11.46   0
   0   1  -6  163.27   12.08   0
   0  -1  -6  144.36   10.31   0
   0   1   6  159.67   10.37   0
   0  -1   6  149.24   13.40   0
   1   1   6 2163.54   19.74   0
  -1  -1  -6 2145.27   19.89   0
  -1   1  -6 2216.28   22.21   0
  -2   1  -6  326.26   12.66   0
   2  -1   6  349.53   16.04   0
  -2  -1  -6  315.11   11.56   0
  -3  -1  -6  171.99    9.28   0
   3  -1   6  152.26   17.90   0
  -3   1  -6  172.83   11.34   0
  -4  -1  -6   16.07    9.36   0
  -4   1  -6   18.76   10.92   0
  -5   1  -6  573.80   14.02   0
  -5  -1  -6  560.51   12.71   0
  -5   1  -6  607.79   14.96   0
  -6   1  -6  179.69   11.34   0
  -6  -1  -6  186.09   11.13   0
  -6   1  -6  161.98   11.85   0
  -7   1  -6  233.88   11.39   0
  -7   1  -6  263.09   11.89   0
  -7  -1  -6  232.13   12.32   0
  -7  -1  -6  240.50   12.60   0
  -8  -1  -6   37.73   10.97   0
  -8   1  -6   18.31   10.48   0
  -8   1  -6    2.58   10.99   0
  -8  -1  -6   12.58   10.43   0
  -9  -1  -6   46.59   12.02   0
  -9   1  -6   17.08   11.66   0
  -9   1  -6   70.51   12.01   0
  -9  -1  -6   59.08   12.48   0
 -10  -1  -6   14.20   12.32   0
 -10   1  -6   27.89   11.70   0
 -10   1  -6   -1.26   12.40   0
 -10  -1  -6   25.91   12.34   0
  13  -2  -6  -10.04   12.96   0
 -13   2   6   14.74   14.13   0
 -13  -2   6   61.53   15.48   0
  13   2  -6   25.41   12.61   0
  12   2  -6   15.64   13.95   0
 -12  -2   6   54.33   17.43   0
  12  -2  -6   27.21   11.91   0
 -12   2   6    9.57   14.65   0
  11   2  -6   53.68   11.97   0
  11  -2  -6   66.42   11.75   0
 -11  -2   6   56.38   19.12   0
 -11   2   6   32.10   12.73   0
  10   2  -6   15.31   11.50   0
  10  -2  -6   18.43   10.10   0
 -10  -2   6   35.53   16.18   0
 -10   2   6   23.84   11.75   0
   9   2  -6   19.19   11.67   0
   9  -2  -6   24.71   11.24   0
  -9  -2   6    4.89   19.87   0
  -9   2   6   14.30   12.67   0
  -8   2   6  215.00   13.19   0
   8   2  -6  222.24   12.92   0
   8  -2  -6  239.03   12.40   0
  -8  -2   6  261.37   21.96   0
   7   2  -6  928.23   18.95   0
   7  -2  -6  942.81   16.10   0
  -7  -2   6 1159.49   23.54   0
  -7   2   6  878.19   16.45   0
   6   2  -6  120.75   16.05   0
   6  -2  -6  122.00   10.48   0
  -6  -2   6  144.17   17.49   0
  -6   2   6  119.40   11.39   0
  -5  -2   6  570.97   21.06   0
  -5   2   6  517.30   13.10   0
   5   2  -6  536.72   16.75   0
   5  -2  -6  540.46   13.22   0
  -4   2   6  270.18   11.52   0
  -4  -2   6  272.10   17.66   0
   4   2  -6  260.45   17.47   0
   4  -2  -6  279.23   11.78   0
  -3   2   6 1393.88   17.74   0
  -3  -2   6 1351.70   23.17   0
   3   2  -6 1385.37   24.41   0
   3  -2  -6 1395.68   17.85   0
  -2  -2   6 1079.05   21.08   0
   2   2  -6 1086.67   20.94   0
   2  -2  -6 1100.68   16.20   0
  -2   2   6 1084.46   16.95   0
  -1   2   6  242.22   11.84   0
  -1  -2   6  235.91   15.25   0
   1  -2  -6  230.52   11.05   0
   1   2  -6  236.41   15.68   0
   0   2  -6   11.30   11.43   0
   0   2   6   16.49   10.21   0
   0  -2   6    7.00   13.10   0
   0  -2  -6    4.32    9.02   0
  -1  -2  -6   19.13    8.58   0
   1   2   6    5.87    8.42   0
  -1   2  -6   12.85   13.37   0
   1  -2   6   15.86   12.59   0
  -2  -2  -6  204.10    9.66   0
  -2   2  -6  203.48   15.02   0
   2  -2   6  237.47   14.60   0
   2   2   6  226.45    9.57   0
   3   2   6  772.32   30.11   0
  -3   2  -6  791.02   16.12   0
   3  -2   6  791.36   19.64   0
  -3  -2  -6  755.73   13.02   0
  -4   2  -6   72.97   11.44   0
  -4  -2  -6   70.31    9.84   0
  -4   2  -6   87.13   13.12   0
   4  -2   6   62.05   15.92   0
  -5   2  -6  890.88   15.86   0
  -5  -2  -6  837.86   14.18   0
  -5   2  -6  908.90   15.92   0
  -6   2  -6  284.67   13.22   0
  -6   2  -6  316.12   12.91   0
  -6  -2  -6  258.34   11.58   0
  -7  -2  -6   -6.50    9.72   0
  -7   2  -6   13.27   11.61   0
  -7  -2  -6   11.77    9.49   0
  -8  -2  -6   40.61   11.21   0
  -8  -2  -6   54.73   11.07   0
  -8   2  -6   74.59   13.63   0
  -9  -2  -6   15.97   10.94   0
  -9   2  -6   44.60   12.24   0
  -9  -2  -6   26.87   11.38   0
 -10  -2  -6   16.53   12.28   0
 -10   2  -6   26.16   13.07   0
 -10  -2  -6   19.42   12.10   0
  13  -3  -6   11.20   14.69   0
 -13  -3   6  -21.73   16.42   0
 -13   3   6   -0.03   15.36   0
  12  -3  -6    8.10   13.93   0
 -12  -3   6   42.87   15.48   0
 -12   3   6    2.22   12.76   0
  11   3  -6   -1.67   11.31   0
  11  -3  -6    6.07   12.04   0
 -11  -3   6   -0.67   15.83   0
 -11   3   6   24.84   12.67   0
  10   3  -6    8.92   13.70   0
 -10   3   6   -4.42   12.38   0
  10  -3  -6   -8.47   12.19   0
 -10  -3   6   13.60   19.14   0
   9   3  -6   38.28   11.47   0
   9  -3  -6   17.78   12.74   0
  -9  -3   6   13.78   18.83   0
  -9   3   6   43.97   11.89   0
   8   3  -6  116.82   13.47   0
   8  -3  -6  106.65   12.07   0
  -8  -3   6  139.78   19.94   0
  -8   3   6   94.29   13.53   0
   7   3  -6  431.77   16.42   0
   7  -3  -6  426.41   13.47   0
  -7  -3   6  548.23   25.19   0
  -7   3   6  397.57   13.42   0
  -6   3   6  253.52   12.33   0
   6   3  -6  238.14   16.19   0
   6  -3  -6  243.44   12.37   0
  -6  -3   6  310.01   21.26   0
  -5  -3   6   65.51   16.00   0
  -5   3   6   71.86    9.93   0
   5   3  -6   68.20   14.93   0
   5  -3  -6   56.84   10.01   0
  -4   3   6   42.54   10.88   0
  -4  -3   6   65.29   15.02   0
   4   3  -6   51.37   14.52   0
   4  -3  -6   39.16   11.45   0
  -3   3   6   73.88    9.61   0
   3   3  -6   57.12   16.53   0
  -3  -3   6   70.84   15.52   0
   3  -3  -6   84.21    9.88   0
   2  -3  -6   71.54    9.80   0
   2   3  -6   56.31   16.12   0
  -2   3   6   58.65    9.48   0
  -2  -3   6   67.80   13.15   0
  -1   3   6   18.24    8.75   0
   1  -3  -6   14.83    8.95   0
   1   3  -6   18.91   14.72   0
  -1  -3   6   12.79   13.63   0
   0   3  -6   19.52   12.72   0
   0  -3   6   25.41   10.52   0
   0  -3  -6    9.81    8.60   0
   0   3   6   20.63    9.94   0
   1   3   6 1046.32   14.29   0
   1  -3   6 1045.31   17.88   0
  -1   3  -6 1056.24   18.55   0
  -1  -3  -6  990.71   14.16   0
  -2  -3  -6   30.11    8.58   0
   2  -3   6   27.32   11.32   0
  -2   3  -6   37.92   13.87   0
   2   3   6   33.71   13.05   0
   2   3   6   27.65    8.43   0
  -3   3  -6  467.99   16.01   0
  -3   3  -6  473.74   14.39   0
  -3  -3  -6  455.61   13.32   0
   3  -3   6  477.29   17.66   0
   3   3   6  479.67   20.39   0
  -4   3  -6  270.10   12.35   0
  -4  -3  -6  258.38   10.84   0
   4  -3   6   -5.24    9.15   0
  -4   3  -6  262.71   14.90   0
  -5  -3  -6  106.51    9.90   0
  -5   3  -6  121.44   12.40   0
  -6   3  -6   -1.75   11.60   0
  -6  -3  -6   -1.90    9.20   0
  -7   3  -6   17.78   13.66   0
  -7  -3  -6   31.51   10.71   0
  -8  -3  -6   15.96   10.63   0
  -8   3  -6   10.04   12.91   0
  -8  -3  -6   15.56   11.73   0
  -9   3  -6   -5.09   14.61   0
  -9  -3  -6    8.33   12.56   0
  -9  -3  -6    2.47   10.58   0
 -10  -3  -6  -21.00   12.67   0
 -10   3  -6   -3.16   13.56   0
 -10  -3  -6   -5.12   13.05   0
 -13   4   6    3.32   13.16   0
 -13  -4   6    6.74   18.32   0
  12  -4  -6   15.21   13.32   0
 -12  -4   6    3.60   18.62   0
 -12   4   6   -4.38   13.24   0
  11  -4  -6   19.09   12.23   0
 -11  -4   6   -5.75   18.57   0
 -11   4   6   -4.09   12.15   0
  10  -4  -6  115.61   11.98   0
 -10  -4   6  130.78   18.42   0
 -10   4   6  110.57   11.78   0
   9   4  -6   12.79   11.49   0
   9  -4  -6   13.23   11.07   0
  -9  -4   6   24.95   21.84   0
  -9   4   6   22.25   10.81   0
   8   4  -6   22.23   12.75   0
   8  -4  -6   31.64   11.64   0
  -8  -4   6   31.56   22.20   0
  -8   4   6   26.96   10.83   0
  -7   4   6  682.49   14.84   0
   7   4  -6  711.96   18.61   0
  -7  -4   6  785.39   25.60   0
   7  -4  -6  705.14   15.13   0
  -6   4   6    9.61   10.62   0
   6   4  -6   17.54   15.18   0
   6  -4  -6    9.54   10.90   0
  -6  -4   6   24.99   18.74   0
  -5  -4   6  274.62   20.31   0
   5   4  -6  269.71   17.79   0
  -5   4   6  266.81   11.47   0
   5  -4  -6  276.92   12.37   0
   4   4  -6   12.12   16.71   0
  -4   4   6   23.69    9.73   0
  -4  -4   6    9.90   15.51   0
   4  -4  -6    8.00   10.16   0
   3   4  -6 1529.51   34.15   0
  -3  -4   6 1668.65   32.58   0
  -3   4   6 1632.08   17.88   0
   3  -4  -6 1694.71   18.65   0
   2  -4  -6 1739.27   19.92   0
   2   4  -6 1794.57   36.25   0
  -2   4   6 1835.88   18.44   0
  -2  -4   6 1874.74   34.56   0
  -1   4   6   28.11   10.02   0
   1  -4  -6   13.56   10.45   0
   1   4  -6   20.81   15.24   0
  -1  -4   6   23.49    9.87   0
   0   4  -6  389.37   17.96   0
   0  -4  -6  388.13   12.33   0
   0  -4   6  401.35   13.11   0
   0   4   6  386.39   11.84   0
  -1   4  -6   29.26   13.13   0
  -1   4  -6  -12.90    9.05   0
   1   4   6   27.32   11.09   0
   1  -4   6   17.97   14.07   0
  -1  -4  -6   21.84    9.75   0
   1   4   6   17.93   13.66   0
  -2   4  -6  366.30   16.34   0
  -2  -4  -6  366.67   12.35   0
  -2   4  -6  375.89   16.50   0
   2   4   6  396.77   12.25   0
   2  -4   6  381.24   13.69   0
   2   4   6  369.11   16.32   0
  -3   4  -6  531.46   16.62   0
   3   4   6  566.03   19.12   0
  -3  -4  -6  558.23   12.99   0
  -3   4  -6  564.74   16.94   0
   3  -4   6  547.42   17.62   0
  -4   4  -6    9.57   13.44   0
  -4   4  -6   21.73   11.07   0
  -4  -4  -6    6.34   10.31   0
   4   4   6   15.85   14.59   0
   4  -4   6   16.69   13.79   0
  -5   4  -6  457.54   16.81   0
  -5  -4  -6  468.35   12.91   0
  -6   4  -6   63.09   12.39   0
  -6  -4  -6   45.45   10.77   0
  -7  -4  -6   34.32   10.65   0
  -7   4  -6   44.48   12.27   0
  -8  -4  -6   23.08   12.01   0
  -8  -4  -6   38.02   11.23   0
  -8   4  -6   35.80   14.18   0
  -9  -4  -6   88.96   11.97   0
  -9   4  -6   90.43   13.40   0
  -9  -4  -6  103.30   12.28   0
  12  -5  -6   16.01   13.54   0
 -12  -5   6   27.38   18.03   0
 -12   5   6    5.88   14.59   0
  11  -5  -6   99.23   12.27   0
 -11  -5   6   72.32   20.88   0
 -11   5   6   92.11   12.08   0
  10  -5  -6   63.14   12.27   0
 -10  -5   6   27.50   19.11   0
 -10   5   6   -4.08   11.88   0
   9  -5  -6  612.82   16.91   0
  -9  -5   6  622.26   25.28   0
  -9   5   6  517.30   15.94   0
  -8   5   6  137.14   12.03   0
   8  -5  -6  164.94   12.48   0
  -8  -5   6  145.24   20.29   0
  -7   5   6   12.58   12.62   0
  -7  -5   6   28.93   17.38   0
   7  -5  -6   22.61   13.15   0
  -6   5   6   83.13   12.44   0
   6  -5  -6   91.08   12.59   0
  -6  -5   6   90.57   16.81   0
  -5   5   6  120.22   11.32   0
  -5  -5   6  113.85   19.30   0
   5  -5  -6  131.00   12.02   0
  -4  -5   6   59.80   21.09   0
  -4   5   6   47.95   10.89   0
   4  -5  -6   77.75   12.18   0
  -3  -5   6   78.68    9.10   0
  -3   5   6   75.84   12.84   0
   3  -5  -6   63.86   12.31   0
   2  -5  -6  205.97   14.13   0
  -2  -5   6  199.87   10.49   0
  -2   5   6  194.65   12.87   0
   1   5  -6  562.16   31.29   0
   1  -5  -6  562.47   14.19   0
  -1   5   6  611.30   13.91   0
   1   5  -6  554.40   32.58   0
  -1  -5   6  576.95   12.67   0
  -1   5   6  504.92   14.04   0
   0   5  -6  195.40   18.53   0
   0   5  -6  180.18   19.44   0
   0  -5   6  181.35   11.68   0
   0  -5  -6  174.18   12.39   0
   0   5   6  177.19   11.76   0
   0   5   6  176.24   11.94   0
  -1   5  -6   60.28   16.76   0
   1   5   6   53.57   10.69   0
  -1  -5  -6   62.90   13.21   0
   1  -5   6   60.16   11.47   0
   1   5   6   73.87   13.26   0
  -1   5  -6   53.41   13.77   0
  -2   5  -6    5.15   13.50   0
  -2   5  -6  -11.46   10.21   0
   2   5   6    9.52   12.57   0
   2  -5   6    5.88   11.16   0
  -2  -5  -6   19.66   10.11   0
   2   5   6    0.62    9.84   0
  -3  -5  -6 1617.69   17.80   0
  -3   5  -6 1601.79   23.43   0
  -3   5  -6 1696.81   23.76   0
   3   5   6 1735.18   24.30   0
   3  -5   6 1727.56   20.17   0
  -4   5  -6  220.79   13.25   0
  -4  -5  -6  241.54   11.54   0
   4   5   6  266.68   15.43   0
   4  -5   6  242.78   14.65   0
  -5   5  -6  286.21   15.92   0
  -5  -5  -6  333.11   12.78   0
  -6   5  -6   63.83   13.87   0
  -6  -5  -6   46.23   10.10   0
  -7   5  -6   25.19   14.13   0
  -7  -5  -6   10.61   11.13   0
  -8   5  -6   24.24   14.73   0
  -8  -5  -6   -1.23   12.38   0
  -8  -5  -6   -7.94   12.75   0
  -9  -5  -6  105.60   14.31   0
  -9   5  -6   98.18   15.10   0
  -9  -5  -6  104.72   13.39   0
 -11  -6   6    3.35   13.08   0
  11  -6  -6    9.41   13.77   0
 -11  -6   6   19.22   19.19   0
 -11   6   6   -3.73   13.19   0
 -10   6   6   40.92   12.92   0
  10  -6  -6   63.49   14.44   0
 -10  -6   6   47.99   12.02   0
 -10  -6   6   20.16   19.08   0
  -9   6   6  292.76   13.79   0
   9  -6  -6  318.07   15.06   0
  -9  -6   6  296.51   13.07   0
  -9  -6   6  288.04   21.20   0
  -8   6   6   -3.50   11.01   0
   8  -6  -6    0.57   11.89   0
  -8  -6   6   -0.02   10.39   0
  -8  -6   6   -9.01   18.59   0
  -7   6   6   64.40   11.37   0
  -7  -6   6   55.51   10.50   0
   7  -6  -6   67.82   12.84   0
  -7  -6   6   61.07   18.53   0
  -6  -6   6   92.83   20.55   0
  -6   6   6  108.26   13.18   0
   6  -6  -6  121.16   12.53   0
  -6  -6   6  120.49    9.96   0
  -5   6   6  845.34   16.49   0
   5  -6  -6  899.44   16.55   0
  -5  -6   6  894.96   13.85   0
  -4   6   6   99.45   13.08   0
  -4  -6   6  113.08   10.26   0
   4  -6  -6  102.83   13.16   0
  -3   6   6  -10.70    9.70   0
  -3  -6   6   -0.02    9.27   0
  -3   6   6    0.09   12.18   0
   3  -6  -6   -0.57   13.68   0
  -2  -6   6   21.74    9.59   0
  -2   6   6   38.63   10.55   0
   2  -6  -6   26.20   11.92   0
  -2   6   6   25.25   10.78   0
   1  -6  -6  966.54   16.73   0
  -1   6   6 1006.97   16.19   0
  -1  -6   6  940.65   14.50   0
  -1   6   6  964.28   15.78   0
   0  -6  -6 1403.94   19.34   0
   0   6  -6 1365.45   42.73   0
   0   6  -6 1400.14   40.44   0
   0   6   6 1470.59   19.81   0
   0   6   6 1342.50   20.28   0
   0  -6   6 1400.09   17.52   0
  -1   6  -6  600.53   24.35   0
  -1  -6  -6  681.12   16.47   0
  -1   6  -6  713.59   23.52   0
   1   6   6  717.17   16.18   0
   1  -6   6  668.11   14.38   0
   1   6   6  693.57   16.66   0
  -2   6  -6  105.21   16.55   0
  -2  -6  -6  110.34   11.20   0
  -2   6  -6  109.55   14.66   0
   2  -6   6  110.10   11.69   0
   2   6   6   89.26   13.44   0
   2   6   6  120.11   12.38   0
  -3   6  -6   -7.31   10.50   0
  -3   6  -6   13.23   14.32   0
   3   6   6   16.36   13.29   0
  -3  -6  -6   19.52   12.26   0
   3  -6   6   29.57   11.93   0
  -4  -6  -6   -2.44   10.57   0
  -4   6  -6    2.83   12.67   0
  -4   6  -6  -11.97   13.65   0
   4   6   6    2.64   12.81   0
   4  -6   6    3.86   12.88   0
  -5  -6  -6   74.74   11.41   0
  -5   6  -6   53.93   12.94   0
  -6   6  -6   79.12   14.14   0
  -6  -6  -6   62.95   10.64   0
  -7   6  -6  168.00   14.23   0
  -7  -6  -6  186.18   12.52   0
  -8  -6  -6   44.52   13.72   0
  -8   6  -6  131.66   16.31   0
  -8  -6  -6  135.32   12.44   0
 -10   7   6   67.81   13.13   0
  10  -7  -6   38.78   14.24   0
 -10  -7   6   65.59   13.48   0
 -10  -7   6   65.43   17.73   0
 -10   7   6   79.29   12.23   0
  -9   7   6   -5.02   11.77   0
   9  -7  -6   -0.52   14.72   0
  -9  -7   6    9.37   11.68   0
  -9  -7   6   -0.11   17.60   0
  -9  -7   6    3.88   13.47   0
  -9   7   6    3.74   11.56   0
  -8   7   6   -1.74   12.49   0
   8  -7  -6    0.86   13.77   0
  -8  -7   6    2.45   14.43   0
  -8  -7   6    7.69   12.87   0
  -8  -7   6    5.78   19.51   0
  -8   7   6    5.16   10.52   0
  -7  -7   6  251.69   23.57   0
  -7  -7   6  238.56   12.10   0
  -7  -7   6  248.00   26.15   0
  -7   7   6  254.83   12.96   0
   7  -7  -6  266.83   15.64   0
  -7   7   6  255.56   11.88   0
  -6   7   6   63.85   13.13   0
   6  -7  -6   89.13   12.88   0
  -6  -7   6   79.25   10.54   0
  -6   7   6   76.86   10.62   0
  -5  -7   6    1.57    9.00   0
  -5   7   6   -7.41   12.45   0
   5  -7  -6   -6.70   12.73   0
  -5   7   6    2.55    9.56   0
  -4   7   6    8.92    9.76   0
  -4   7   6    8.81   10.87   0
  -4  -7   6    1.76    9.51   0
   4  -7  -6   -6.57   12.44   0
  -3  -7   6   51.39   11.45   0
   3  -7  -6   64.25   14.18   0
  -3   7   6   42.07   11.24   0
  -3   7   6   54.79   11.53   0
  -2   7   6  127.31   11.58   0
  -2  -7   6   92.98   11.03   0
  -2   7   6   86.90   11.46   0
   2  -7  -6  104.76   14.52   0
   1  -7  -6   24.37   11.92   0
  -1   7   6   15.12   11.64   0
  -1   7   6   16.87   12.14   0
  -1  -7   6   16.66    9.13   0
   0  -7  -6   54.27   11.60   0
   0   7   6   42.25   11.64   0
   0  -7   6   65.11   10.69   0
   0   7   6   49.90   12.78   0
  -1  -7  -6  584.75   16.73   0
  -1   7  -6  623.99   27.84   0
   1   7   6  597.01   14.53   0
   1   7   6  651.36   14.80   0
  -1   7  -6  568.63   28.37   0
   1  -7   6  625.52   14.69   0
   2   7   6  415.56   15.76   0
  -2   7  -6  415.14   19.52   0
  -2  -7  -6  374.85   14.99   0
  -2   7  -6  349.89   19.64   0
   2   7   6  407.36   15.18   0
   2  -7   6  404.68   14.33   0
  -3   7  -6  115.15   16.05   0
   3   7   6  134.88   14.44   0
  -3  -7  -6  122.86   11.68   0
  -3   7  -6  131.85   16.60   0
   3  -7   6  105.67   14.77   0
   4   7   6    6.09   14.35   0
  -4   7  -6    0.70   10.07   0
  -4  -7  -6   -1.59   12.37   0
  -4   7  -6   -5.50   13.43   0
   4  -7   6    2.51   11.28   0
  -5  -7  -6   77.75   13.47   0
  -5   7  -6   53.51   14.97   0
  -6  -7  -6    7.66   13.11   0
  -6   7  -6   11.92   16.65   0
  -7  -7  -6  205.23   12.75   0
  -7   7  -6  214.90   15.90   0
  -9   8   6    1.89   12.31   0
   9  -8  -6   -1.06   13.88   0
  -9  -8   6    2.83   18.55   0
  -9  -8   6    6.15   12.28   0
  -9   8   6  -17.91   12.02   0
  -9  -8   6    7.61   22.15   0
  -8  -8   6   56.79   26.34   0
  -8   8   6   73.27   12.69   0
  -8   8   6   18.20   10.67   0
   8  -8  -6   47.55   14.01   0
  -8  -8   6   50.84   23.12   0
  -8  -8   6   65.22   13.80   0
  -7   8   6   28.18   12.73   0
   7  -8  -6   10.34   13.80   0
  -7  -8   6   10.13   12.07   0
  -7   8   6   12.40   10.81   0
  -6   8   6   22.69   12.57   0
   6  -8  -6   -4.56   13.04   0
  -6  -8   6  -11.64   11.21   0
  -6   8   6    9.98   11.02   0
   5  -8  -6   -3.50   12.46   0
  -5   8   6   -4.70   13.49   0
  -5  -8   6   21.05   11.51   0
  -5   8   6   27.80   10.10   0
   4  -8  -6  154.53   13.03   0
  -4  -8   6  163.15   11.19   0
  -4   8   6  161.67   11.81   0
  -4   8   6  179.26   11.10   0
  -3   8   6   75.71   12.97   0
   3  -8  -6   58.01   12.44   0
  -3  -8   6   87.24   10.17   0
  -3   8   6   58.58   11.14   0
   2  -8  -6  287.88   13.77   0
  -2   8   6  284.39   13.75   0
  -2  -8   6  272.94   11.90   0
  -2   8   6  272.46   13.30   0
  -1  -8   6    5.84   10.69   0
  -1   8   6    6.25   12.67   0
  -1   8   6   18.22   11.32   0
   1  -8  -6  -15.71   14.25   0
   0  -8  -6   73.86   12.14   0
   0   8   6   80.11   11.89   0
   0   8   6   95.09   11.23   0
   0  -8   6   59.63   11.50   0
  -1  -8  -6   53.89   13.71   0
   1   8   6   72.05   12.80   0
   1   8   6   73.01   11.65   0
   1  -8   6   63.93   11.07   0
  -2  -8  -6   97.25   11.95   0
   2   8   6   96.94   11.90   0
   2  -8   6  106.52   11.35   0
  -2   8  -6   88.61   21.71   0
  -2   8  -6   89.24   20.05   0
   2   8   6   90.97   12.33   0
  -3   8  -6   16.32   14.29   0
   3   8   6    6.00   12.39   0
   3  -8   6   -4.06   11.19   0
  -3  -8  -6   14.05   12.63   0
  -3   8  -6    7.33   15.11   0
  -4   8  -6   -6.98   14.37   0
  -4   8  -6   -0.65   14.98   0
  -4  -8  -6    9.61   10.98   0
  -5   8  -6   -3.38   11.78   0
  -5   8  -6    2.25   15.03   0
  -5  -8  -6    2.24   11.16   0
  -6   8  -6   -5.42   14.77   0
  -6  -8  -6   20.24   11.57   0
   8  -9  -6   -5.94   13.56   0
  -8   9   6  -11.11   13.02   0
  -8  -9   6   -0.10   12.67   0
  -8   9   6    1.30   12.05   0
   7  -9  -6   77.22   15.39   0
  -7   9   6   39.27   11.63   0
  -7  -9   6   52.01   11.79   0
  -7   9   6   23.71   11.82   0
   6  -9  -6   14.25   14.32   0
  -6   9   6  -16.18   11.22   0
  -6  -9   6   -3.76   11.37   0
  -6   9   6   -2.31   11.26   0
   5  -9  -6   -3.83   12.36   0
  -5   9   6   -2.73   10.25   0
  -5  -9   6    7.95   10.08   0
  -5   9   6    5.28   10.94   0
   4  -9  -6   20.05   14.84   0
  -4  -9   6   -7.95   12.23   0
  -4   9   6    9.37   10.50   0
  -4   9   6   17.32   11.95   0
  -3   9   6    6.06   12.54   0
   3  -9  -6    2.46   15.02   0
  -3  -9   6    0.92   11.58   0
  -3   9   6   -3.34   11.46   0
  -2   9   6   51.04   11.05   0
   2  -9  -6   34.98   14.92   0
  -2   9   6   17.65   11.34   0
  -2  -9   6   26.14   11.30   0
  -1   9   6  107.92   12.95   0
  -1   9   6  131.23   11.92   0
  -1  -9   6  114.30   11.87   0
   1  -9  -6  137.59   14.80   0
   0  -9  -6  114.47   12.80   0
   0  -9   6  123.93   11.78   0
   0   9   6  125.29   11.84   0
   0   9   6  120.18   12.03   0
  -1  -9  -6  205.34   13.40   0
   1   9   6  195.35   14.15   0
   1   9   6  188.03   12.75   0
   1  -9   6  187.99   14.42   0
  -2  -9  -6   67.08   14.96   0
   2   9   6   77.29   11.28   0
   2  -9   6   52.96   12.71   0
  -3   9  -6   29.45   20.02   0
  -3   9  -6   33.64   18.69   0
  -3  -9  -6   23.76   14.32   0
   3   9   6   38.76   13.17   0
   3  -9   6   22.88   13.83   0
  -4   9  -6   45.45   18.15   0
  -4  -9  -6   31.54   12.26   0
  -4   9  -6   38.06   17.54   0
  -5   9  -6   -1.50   15.26   0
  -5  -9  -6    1.49   12.42   0
  -5   9  -6    1.87   15.31   0
  -6  10   6   31.46   14.37   0
   6 -10  -6   -1.96   17.11   0
  -6  10   6   19.39   12.25   0
  -6 -10   6   17.23   12.21   0
   5 -10  -6   83.56   16.40   0
  -5 -10   6  103.86   13.76   0
  -5  10   6   95.04   12.16   0
  -5  10   6   74.36   15.30   0
  -4  10   6    8.86   13.55   0
   4 -10  -6   19.82   13.87   0
  -4  10   6   -1.07   11.00   0
  -4 -10   6    9.60   11.80   0
  -3  10   6   20.91   13.65   0
   3 -10  -6    2.63   15.58   0
  -3  10   6   16.57   11.10   0
  -3 -10   6    5.89   12.21   0
  -2  10   6   24.94   12.29   0
   2 -10  -6   33.03   13.76   0
  -2  10   6   49.50   11.27   0
  -2 -10   6   20.90   11.04   0
  -1  10   6  117.89   15.85   0
   1 -10  -6  105.75   16.18   0
  -1 -10   6   96.46   12.27   0
  -1  10   6  111.16   13.33   0
   0 -10  -6   -1.43   16.82   0
   0 -10   6   18.98   11.47   0
   0  10   6   14.63   14.00   0
   0  10   6   -6.51   11.56   0
  -1 -10  -6    3.86   15.15   0
   1  10   6   -1.75   13.47   0
   1  10   6   17.43   11.74   0
   1 -10   6    7.37   12.01   0
  -2 -10  -6    3.75   15.58   0
   2  10   6    7.58   13.93   0
   2 -10   6   -4.17   12.67   0
   3  10   6    1.53   15.74   0
  -3 -10  -6   16.17   15.43   0
  13   1  -7   47.53   13.11   0
  13  -1  -7   58.72   12.98   0
 -13  -1   7   60.91   16.59   0
 -13   1   7   64.81   14.77   0
  12   1  -7   75.48   12.98   0
  12  -1  -7  121.98   14.38   0
 -12  -1   7  105.96   16.83   0
 -12   1   7   94.19   15.43   0
  11   1  -7   57.57   12.29   0
  11  -1  -7   41.12   12.16   0
 -11  -1   7   61.67   17.51   0
 -11   1   7   45.93   14.18   0
  10   1  -7    4.53   14.06   0
  10  -1  -7   16.39   10.38   0
 -10  -1   7   27.09   17.90   0
 -10   1   7   33.66   14.35   0
   9   1  -7  366.86   15.72   0
   9  -1  -7  341.84   12.78   0
  -9  -1   7  383.31   21.16   0
  -9   1   7  353.27   14.48   0
   8   1  -7    4.93   11.94   0
   8  -1  -7   -1.53   10.91   0
  -8  -1   7   -1.72   16.36   0
  -8   1   7   13.32   12.23   0
   7   1  -7  339.17   13.55   0
   7  -1  -7  304.81   11.92   0
  -7  -1   7  347.11   17.24   0
  -7   1   7  328.58   13.54   0
  -6  -1   7   15.63   17.09   0
  -6   1   7    3.87   12.85   0
   6   1  -7    5.21   15.39   0
   6  -1  -7    4.86   10.29   0
  -5  -1   7 2846.58   27.60   0
  -5   1   7 2812.13   23.56   0
   5   1  -7 2868.99   26.60   0
   5  -1  -7 2862.03   23.35   0
   4   1  -7  762.07   19.07   0
  -4   1   7  761.81   14.67   0
  -4  -1   7  764.65   19.37   0
   4  -1  -7  780.03   14.73   0
   3   1  -7  495.68   15.60   0
   3  -1  -7  491.87   13.07   0
  -3   1   7  474.67   12.76   0
  -3  -1   7  514.70   14.89   0
  -2  -1   7  416.41   15.26   0
   2   1  -7  386.28   16.36   0
   2  -1  -7  375.02   13.52   0
  -2   1   7  418.34   11.85   0
  -1   1   7   96.62   11.26   0
   1  -1  -7  105.27    9.97   0
   1   1  -7  107.64   14.05   0
  -1  -1   7  126.46   11.45   0
   0   1  -7 1747.41   20.39   0
   0   1   7 1774.14   17.89   0
   0  -1   7 1796.68   21.47   0
   0  -1  -7 1698.79   18.38   0
   1   1   7 1654.57   17.10   0
  -1  -1  -7 1661.54   17.16   0
  -1   1  -7 1665.47   19.47   0
  -2  -1  -7  173.80    9.65   0
  -2   1  -7  192.07   11.66   0
  -3   1  -7  754.28   14.59   0
   3  -1   7  762.46   22.67   0
  -3  -1  -7  779.90   13.65   0
  -4  -1  -7   96.64   10.00   0
  -4   1  -7   87.99   11.01   0
   4  -1   7   98.70   20.18   0
  -5   1  -7  521.14   14.17   0
  -5  -1  -7  549.05   13.10   0
  -6   1  -7  102.42   10.58   0
  -6   1  -7  114.19   12.58   0
  -6  -1  -7   99.67   10.97   0
  -7  -1  -7  212.87   11.21   0
  -7   1  -7  231.53   12.11   0
  -7   1  -7  227.39   14.16   0
  -7  -1  -7  200.99   11.17   0
  -8  -1  -7  188.06   12.84   0
  -8  -1  -7  143.01   13.73   0
  -8   1  -7  159.28   12.61   0
  -8   1  -7  185.56   12.96   0
  -9  -1  -7  103.89   12.13   0
  -9  -1  -7   93.30   12.12   0
  -9   1  -7  100.50   11.96   0
  -9   1  -7  112.39   12.88   0
 -10  -1  -7    2.82   12.75   0
 -10  -1  -7    3.88   13.03   0
 -10   1  -7    2.39   13.21   0
 -10   1  -7   20.19   13.79   0
  13   2  -7   -2.13   13.95   0
  13  -2  -7   10.11   12.90   0
 -13  -2   7   -3.08   16.10   0
 -13   2   7   -5.60   13.07   0
  12   2  -7   50.17   12.67   0
  12  -2  -7    7.93   12.64   0
 -12  -2   7   27.88   16.88   0
 -12   2   7   42.89   12.72   0
 -11   2   7   94.74   12.41   0
  11   2  -7   98.67   12.46   0
  11  -2  -7   50.95   11.50   0
 -11  -2   7   77.88   17.74   0
  10   2  -7  223.25   13.23   0
  10  -2  -7  246.34   12.19   0
 -10  -2   7  229.60   18.93   0
 -10   2   7  191.54   13.94   0
   9   2  -7  104.49   12.13   0
  -9  -2   7  119.11   19.15   0
   9  -2  -7  102.11   11.42   0
  -9   2   7  102.48   12.50   0
   8   2  -7  735.52   16.96   0
   8  -2  -7  779.86   15.83   0
  -8  -2   7  968.70   26.47   0
  -8   2   7  707.78   16.27   0
  -7   2   7  339.49   13.41   0
   7   2  -7  348.62   16.42   0
   7  -2  -7  371.38   13.08   0
  -7  -2   7  444.93   18.71   0
  -6  -2   7  122.83   14.78   0
  -6   2   7  132.68   10.80   0
   6   2  -7   99.40   12.65   0
   6  -2  -7  119.18   10.92   0
  -5  -2   7    8.08   12.52   0
  -5   2   7    2.61    9.46   0
   5   2  -7   -6.12   13.91   0
   5  -2  -7   18.41    9.71   0
  -4   2   7  163.67   11.92   0
  -4  -2   7  164.52   14.72   0
   4   2  -7  165.94   15.70   0
   4  -2  -7  156.92   10.49   0
  -3   2   7   39.59    9.40   0
   3  -2  -7   31.14    9.33   0
  -3  -2   7   32.51   11.16   0
   3   2  -7   34.16   15.07   0
   2   2  -7   -0.86   14.35   0
   2  -2  -7    1.42    8.99   0
  -2   2   7    9.22    8.71   0
  -2  -2   7   -1.83   10.61   0
  -1   2   7    1.08    8.34   0
  -1  -2   7    1.15   12.89   0
   1  -2  -7    0.05    8.83   0
   1   2  -7    8.99   13.68   0
   0   2  -7  275.32   12.88   0
   0  -2   7  272.05   14.84   0
   0  -2  -7  258.95   11.62   0
   0   2   7  291.01   10.05   0
  -1  -2  -7  140.39    9.26   0
  -1   2  -7  146.93   12.17   0
   1   2   7  147.95    9.24   0
  -2   2  -7    4.56   11.10   0
  -2  -2  -7    7.03    8.86   0
   2  -2   7   22.61   12.01   0
   2   2   7    2.87    8.32   0
  -3   2  -7  677.47   15.82   0
  -3  -2  -7  683.31   13.06   0
   3  -2   7  718.16   19.81   0
   3   2   7  690.81   27.77   0
  -4   2  -7  352.83   13.11   0
  -4  -2  -7  352.68   11.30   0
   4  -2   7  389.19   19.71   0
  -5   2  -7  242.04   12.09   0
  -5  -2  -7  257.90   11.08   0
  -5   2  -7  261.68   12.52   0
  -6   2  -7  110.06   14.23   0
  -6   2  -7  130.73   11.86   0
  -6  -2  -7  128.57   10.38   0
  -7   2  -7  521.86   14.64   0
  -7   2  -7  512.51   13.72   0
  -7  -2  -7  492.30   14.14   0
  -7  -2  -7  499.31   13.00   0
  -8  -2  -7  232.78   12.87   0
  -8   2  -7  240.83   13.22   0
  -8   2  -7  236.65   14.63   0
  -8  -2  -7  220.34   12.64   0
  -9  -2  -7   -8.05   11.56   0
  -9   2  -7    6.56   12.24   0
  -9   2  -7   -4.96   13.53   0
  -9  -2  -7   11.85   11.09   0
 -10  -2  -7    6.47   11.92   0
 -10   2  -7    8.66   14.87   0
 -10   2  -7  -12.51   16.11   0
  13  -3  -7    8.09   13.30   0
 -13  -3   7    0.71   16.32   0
 -13   3   7  -11.13   13.75   0
  12   3  -7    7.24   13.31   0
  12  -3  -7    1.35   12.48   0
 -12   3   7   19.20   14.49   0
 -12  -3   7   19.88   16.08   0
  11   3  -7    8.38   11.78   0
  11  -3  -7   12.02   12.54   0
 -11  -3   7   26.08   19.32   0
 -11   3   7    6.40   13.59   0
  10   3  -7  160.76   14.04   0
  10  -3  -7  121.00   12.27   0
 -10  -3   7  193.95   20.17   0
 -10   3   7  147.64   12.76   0
   9   3  -7   26.54   12.36   0
   9  -3  -7   16.95   11.77   0
  -9  -3   7   18.10   20.34   0
  -9   3   7  -23.43   12.04   0
   8   3  -7   13.30   13.06   0
  -8  -3   7   32.26   17.52   0
   8  -3  -7   25.14   12.02   0
  -8   3   7   13.62   12.54   0
  -7   3   7  951.09   16.04   0
   7   3  -7  971.78   20.54   0
   7  -3  -7  993.06   15.78   0
  -7  -3   7 1198.29   25.99   0
  -6  -3   7   72.60   17.39   0
  -6   3   7   88.15   11.22   0
   6   3  -7   89.84   15.54   0
   6  -3  -7   98.59   11.18   0
  -5   3   7   -2.62    9.36   0
  -5  -3   7    5.88   14.87   0
   5   3  -7    5.33   14.13   0
   5  -3  -7  -13.82    9.73   0
  -4   3   7   87.09   10.09   0
   4   3  -7   93.03   14.60   0
  -4  -3   7   89.91   13.97   0
   4  -3  -7   93.81   10.58   0
   3  -3  -7 1254.98   15.88   0
  -3  -3   7 1241.39   23.05   0
  -3   3   7 1264.16   15.76   0
   3   3  -7 1226.83   23.29   0
  -2  -3   7 1335.41   22.37   0
   2   3  -7 1241.37   22.70   0
   2  -3  -7 1289.20   15.89   0
  -2   3   7 1270.57   16.50   0
  -1   3   7  876.33   13.54   0
  -1  -3   7  890.59   18.98   0
   1  -3  -7  878.46   13.85   0
   1   3  -7  890.70   19.57   0
   0   3  -7  230.25   14.34   0
   0  -3  -7  226.65    9.89   0
   0   3   7  210.90    9.60   0
   1  -3   7   38.61   11.16   0
   1   3   7   30.38    8.43   0
  -1   3  -7   38.22   10.97   0
  -1  -3  -7   42.39   10.10   0
  -2  -3  -7  264.28   10.87   0
  -2   3  -7  261.90   14.25   0
   2   3   7  253.64   12.05   0
   2  -3   7  269.88   14.99   0
   2   3   7  245.42   16.48   0
  -3   3  -7  851.19   17.61   0
  -3  -3  -7  834.02   13.61   0
  -3   3  -7  882.36   16.10   0
   3   3   7  911.41   26.16   0
   3  -3   7  929.93   19.46   0
  -4   3  -7  421.92   14.14   0
  -4   3  -7  366.16   14.40   0
  -4  -3  -7  365.95   11.53   0
   4  -3   7  429.32   16.28   0
  -5   3  -7  127.94   13.98   0
  -5   3  -7  127.29   12.66   0
  -5  -3  -7  129.47    9.68   0
  -6   3  -7   22.85   11.97   0
  -6   3  -7   13.64   12.83   0
  -6  -3  -7   15.88    9.49   0
  -7   3  -7   29.99   12.68   0
  -7  -3  -7   51.16   10.60   0
  -7   3  -7   55.72   13.24   0
  -8  -3  -7    2.16   10.68   0
  -8   3  -7   33.43   13.70   0
  -8   3  -7   35.83   12.37   0
  -8  -3  -7   30.91   10.35   0
  -9  -3  -7   44.35   11.70   0
  -9   3  -7   16.83   15.69   0
  -9   3  -7   50.87   13.00   0
  -9  -3  -7   55.44   11.08   0
  12  -4  -7   59.18   13.98   0
 -12  -4   7   88.80   20.76   0
 -12   4   7   64.36   13.80   0
 -11  -4   7   12.12   17.94   0
  11  -4  -7    1.73   11.76   0
 -11   4   7   -2.65   11.66   0
  11   4  -7   -2.86   11.80   0
  10   4  -7   -0.89   13.42   0
  10  -4  -7   12.15   12.02   0
 -10  -4   7   34.73   23.00   0
 -10   4   7   25.81   14.06   0
   9   4  -7  113.71   13.70   0
   9  -4  -7   96.82   11.13   0
  -9  -4   7   99.12   21.40   0
  -9   4   7   69.80   11.20   0
  -8   4   7  122.07   11.75   0
   8   4  -7  148.33   14.33   0
   8  -4  -7  139.98   11.93   0
  -8  -4   7  170.93   19.05   0
  -7   4   7   91.06   11.44   0
   7   4  -7   94.34   13.67   0
   7  -4  -7   90.97   11.87   0
  -7  -4   7  112.74   18.00   0
  -6  -4   7  469.85   19.55   0
   6   4  -7  469.48   17.90   0
  -6   4   7  473.59   13.01   0
   6  -4  -7  492.95   13.44   0
   5   4  -7   63.61   17.22   0
  -5   4   7   78.99   10.70   0
  -5  -4   7   96.08   17.38   0
   5  -4  -7   86.75   12.51   0
  -4  -4   7   75.47   15.86   0
   4   4  -7   79.27   17.09   0
  -4   4   7   73.85   10.29   0
   4  -4  -7   72.04   10.92   0
   3   4  -7  216.91   18.67   0
  -3   4   7  225.65   12.24   0
  -3  -4   7  240.41   17.12   0
   3  -4  -7  224.12   12.08   0
   2   4  -7  383.39   19.77   0
   2  -4  -7  347.78   12.11   0
  -2  -4   7  363.11   18.36   0
  -2   4   7  381.16   13.20   0
  -1   4   7  801.70   13.65   0
   1  -4  -7  754.81   13.97   0
  -1  -4   7  801.39   14.16   0
   1   4  -7  774.86   22.04   0
   0   4  -7  455.41   17.66   0
   0  -4  -7  456.54   13.47   0
   0  -4   7  477.17   13.45   0
   0   4   7  462.84   12.78   0
   1   4   7  229.77   10.27   0
  -1   4  -7  214.46   13.94   0
   1  -4   7  215.93   13.72   0
  -1  -4  -7  204.69   12.34   0
   1   4   7  192.11   15.33   0
  -2   4  -7   11.01   13.65   0
  -2   4  -7    4.09   13.37   0
   2  -4   7   -2.38   10.56   0
  -2  -4  -7   18.77   11.12   0
   2   4   7   11.44   14.92   0
   2   4   7    5.61   10.93   0
  -3   4  -7  107.51   13.85   0
  -3  -4  -7  105.97   12.10   0
   3   4   7   97.44   15.36   0
   3  -4   7  101.93   13.97   0
  -3   4  -7  102.93   11.36   0
  -4   4  -7   22.95   13.19   0
  -4  -4  -7   15.63    9.78   0
  -4   4  -7   39.52   11.70   0
   4   4   7   25.05   15.77   0
   4  -4   7   26.01   13.57   0
  -5   4  -7  382.26   14.67   0
  -5   4  -7  387.47   15.82   0
  -5  -4  -7  410.60   11.93   0
  -6   4  -7  168.25   12.98   0
  -6  -4  -7  167.80   11.91   0
  -6   4  -7  174.16   13.58   0
  -7   4  -7   12.71   14.90   0
  -7   4  -7   21.26   11.73   0
  -7  -4  -7   11.25   11.02   0
  -8  -4  -7   12.36   11.75   0
  -8   4  -7    0.55   14.75   0
  -8   4  -7   14.18   14.66   0
  -8  -4  -7   18.95   11.34   0
  -9  -4  -7  213.23   13.99   0
  -9  -4  -7  203.99   13.40   0
  -9   4  -7  220.07   14.95   0
  -9   4  -7  262.02   19.06   0
  12  -5  -7   40.88   13.56   0
 -12  -5   7   -6.31   18.56   0
 -12   5   7    2.51   13.44   0
  11  -5  -7  -11.16   12.32   0
 -11  -5   7   14.61   21.26   0
 -11   5   7  -20.95   11.97   0
 -10   5   7   49.33   12.86   0
  10  -5  -7   37.97   12.27   0
 -10  -5   7   26.23   17.13   0
  -9   5   7   24.74   11.26   0
   9  -5  -7   23.16   11.37   0
  -9  -5   7   70.69   19.44   0
   8   5  -7    3.74   12.87   0
  -8   5   7   11.82   11.53   0
   8  -5  -7   -3.83   11.95   0
  -8  -5   7   11.97   16.88   0
   7   5  -7   80.73   14.37   0
  -7  -5   7   73.70   17.09   0
  -7   5   7   62.66   10.26   0
   7  -5  -7   67.25   11.50   0
   6   5  -7    6.20   14.61   0
  -6   5   7   19.83   10.90   0
  -6  -5   7   15.08   15.34   0
   6  -5  -7   -1.67   11.68   0
   5   5  -7   73.96   17.47   0
  -5   5   7   57.30   11.11   0
   5  -5  -7   61.55   13.88   0
  -5  -5   7   72.36   17.51   0
   4   5  -7  496.53   27.01   0
  -4   5   7  508.10   13.35   0
   4  -5  -7  511.74   14.41   0
  -4  -5   7  515.41   25.89   0
   3   5  -7  304.71   30.33   0
  -3  -5   7  318.54   11.05   0
  -3   5   7  334.04   13.63   0
   3  -5  -7  328.03   13.18   0
  -2   5   7   24.47   10.34   0
   2  -5  -7   29.31   11.04   0
  -2  -5   7   38.22    9.59   0
   2   5  -7   28.43   22.32   0
   1   5  -7   22.03   18.16   0
   1   5  -7   20.59   18.07   0
   1  -5  -7   21.51   12.52   0
  -1   5   7   18.09   10.11   0
  -1  -5   7   17.16   10.06   0
   0   5  -7  104.27   18.23   0
   0  -5  -7  110.06   11.07   0
   0  -5   7   97.89   10.89   0
   0   5   7  122.18   10.69   0
   0   5  -7  113.59   16.78   0
   0   5   7   94.01   11.25   0
  -1   5  -7  417.58   17.86   0
   1   5   7  431.78   15.64   0
   1   5   7  454.86   12.50   0
  -1   5  -7  453.13   17.02   0
  -1  -5  -7  419.66   12.90   0
   1  -5   7  429.37   13.67   0
  -2   5  -7   -7.77   10.13   0
  -2   5  -7  157.73   14.40   0
   2   5   7  166.41   14.49   0
   2   5   7  155.72   11.17   0
   2  -5   7  154.08   13.85   0
  -2  -5  -7  136.12   11.15   0
  -3  -5  -7  161.89   11.31   0
  -3   5  -7  143.01   13.08   0
   3   5   7  155.14   14.34   0
  -3   5  -7  177.93   12.80   0
   3  -5   7  176.92   14.72   0
  -4  -5  -7  163.95   11.20   0
  -4   5  -7  151.04   14.71   0
  -4   5  -7  157.09   12.91   0
   4   5   7  162.70   15.68   0
   4  -5   7  155.41   12.38   0
  -5   5  -7    1.44   14.28   0
  -5  -5  -7   11.42   10.01   0
  -5   5  -7    2.93   16.28   0
  -6   5  -7  173.33   13.94   0
  -6  -5  -7  168.72   11.42   0
  -6   5  -7  168.44   14.48   0
  -7   5  -7   18.94   12.96   0
  -7   5  -7   18.50   13.95   0
  -7  -5  -7   21.91   12.05   0
  -8   5  -7   39.68   14.70   0
  -8   5  -7   12.67   14.25   0
  -8  -5  -7   30.27   11.67   0
  -8  -5  -7   37.72   12.47   0
 -11   6   7   39.63   13.15   0
  11  -6  -7   43.15   15.33   0
 -11  -6   7   55.94   19.29   0
 -10   6   7   34.14   13.00   0
  10  -6  -7   29.34   13.74   0
 -10  -6   7   55.78   18.20   0
  -9   6   7    8.71   12.13   0
   9  -6  -7   77.06   13.42   0
  -9  -6   7   57.97   17.78   0
  -8  -6   7   54.97   18.23   0
  -8   6   7   25.70   11.23   0
   8  -6  -7   69.49   11.72   0
  -7  -6   7    3.36   16.28   0
  -7   6   7   -4.99   12.48   0
   7  -6  -7   -9.65   13.36   0
  -6   6   7    0.44   10.55   0
   6  -6  -7   -4.54   13.02   0
  -6  -6   7    8.23    8.96   0
  -6  -6   7   -0.73   18.80   0
  -5   6   7   19.34   10.52   0
  -5  -6   7    2.84    9.25   0
   5  -6  -7    6.62   11.55   0
   4  -6  -7   87.22   14.29   0
  -4  -6   7  103.76   10.37   0
  -4   6   7   97.60   12.70   0
  -3  -6   7  224.51   10.68   0
  -3   6   7  233.66   11.37   0
   3  -6  -7  225.37   14.12   0
   2  -6  -7   64.72   11.83   0
  -2   6   7   71.98   10.86   0
  -2  -6   7   57.90    9.64   0
  -2   6   7   68.74   10.47   0
   1  -6  -7  859.79   15.32   0
  -1   6   7  863.22   16.10   0
  -1  -6   7  845.53   14.76   0
  -1   6   7  782.10   15.63   0
   0  -6   7    9.24   10.75   0
   0  -6  -7    3.63   12.85   0
   0   6  -7    4.44   19.03   0
   0   6  -7    6.26   17.44   0
   0   6   7   13.48   14.23   0
   0   6   7   18.14   10.02   0
  -1   6  -7   83.04   16.49   0
  -1   6  -7   82.67   14.53   0
  -1  -6  -7   71.44   11.75   0
   1   6   7   83.63   13.00   0
   1  -6   7   77.07   13.25   0
   1   6   7   90.51   13.36   0
  -2   6  -7  122.49   14.45   0
  -2   6  -7  109.62   14.54   0
  -2  -6  -7  112.38   13.10   0
   2   6   7  106.04   14.17   0
   2  -6   7  115.22   12.32   0
   2   6   7  122.16   11.34   0
  -3   6  -7   -6.85   10.71   0
   3   6   7   84.13   13.49   0
  -3   6  -7   93.72   14.32   0
  -3  -6  -7   89.57   13.20   0
   3  -6   7   95.77   14.25   0
  -4  -6  -7    0.99   12.10   0
   4   6   7    5.40   12.48   0
  -4   6  -7   -4.05   14.42   0
  -4   6  -7   14.32   14.16   0
   4  -6   7    0.96   11.90   0
  -5   6  -7   19.84   13.63   0
  -5  -6  -7    9.39   10.70   0
  -5   6  -7   38.22   16.25   0
  -6  -6  -7   -0.57   11.26   0
  -6   6  -7    2.01   13.36   0
  -6   6  -7   11.62   15.40   0
  -7   6  -7  125.13   17.48   0
  -7   6  -7   92.02   15.13   0
  -7  -6  -7   92.22   11.77   0
  -8  -6  -7    5.62   13.45   0
  -8   6  -7    9.24   15.99   0
  -8   6  -7   20.20   16.06   0
  -8  -6  -7   -3.44   13.86   0
 -10   7   7   19.79   12.69   0
  10  -7  -7    4.00   14.03   0
 -10  -7   7    0.64   13.04   0
 -10  -7   7    2.93   18.34   0
 -10   7   7    6.90   12.28   0
  -9  -7   7   18.08   18.07   0
  -9   7   7   22.47   14.17   0
   9  -7  -7   25.01   13.41   0
  -9  -7   7   -3.33   11.84   0
  -9   7   7   -1.78   10.47   0
  -8  -7   7  137.83   21.32   0
  -8   7   7  118.24   13.16   0
  -8  -7   7  129.34   18.37   0
   8  -7  -7   90.91   14.34   0
  -8  -7   7  141.15   11.49   0
  -8   7   7  136.61   10.59   0
  -7   7   7   30.48   11.84   0
  -7  -7   7   35.73   22.95   0
   7  -7  -7   32.58   12.44   0
  -7  -7   7   28.15   12.09   0
  -7  -7   7   31.64   24.37   0
  -7   7   7   28.15   10.76   0
  -6   7   7   37.81   11.37   0
   6  -7  -7   21.06   12.28   0
  -6  -7   7   14.37    9.61   0
  -6   7   7   33.07   10.77   0
  -5   7   7   81.91   11.92   0
  -5  -7   7   64.29    9.51   0
   5  -7  -7   95.94   13.01   0
  -5   7   7   54.05    9.72   0
  -4  -7   7  402.14   11.69   0
   4  -7  -7  388.20   14.57   0
  -4   7   7  392.08   13.27   0
  -4   7   7  346.26   11.60   0
  -3   7   7  138.20   11.35   0
  -3  -7   7  140.38   10.88   0
   3  -7  -7  137.35   14.95   0
  -3   7   7  118.88   12.05   0
  -2   7   7   16.11   12.15   0
  -2  -7   7   10.38    9.67   0
  -2   7   7   15.73   11.33   0
   2  -7  -7   16.49   11.77   0
   1  -7  -7    6.49   11.12   0
  -1   7   7    7.47   10.26   0
  -1  -7   7    5.89    9.50   0
  -1   7   7   -9.42   11.39   0
   0   7   7  451.74   13.17   0
   0  -7  -7  410.53   13.49   0
   0  -7   7  412.31   13.01   0
   0   7   7  406.66   14.15   0
  -1   7  -7   59.04   20.13   0
  -1  -7  -7   65.69   11.11   0
  -1   7  -7   53.72   20.38   0
   1   7   7   64.90   11.12   0
   1   7   7   62.27   13.96   0
   1  -7   7   70.18   11.46   0
   2   7   7   15.90   11.35   0
  -2   7  -7   22.11   16.69   0
  -2  -7  -7   13.22   13.07   0
   2   7   7   31.78   12.94   0
  -2   7  -7   32.65   15.14   0
   2  -7   7   24.51   11.95   0
  -3   7  -7   96.05   16.43   0
  -3   7  -7   93.54   14.22   0
   3  -7   7   95.60   12.77   0
   3   7   7   93.24   14.18   0
  -3  -7  -7  108.07   12.86   0
  -4   7  -7    4.64   13.72   0
  -4   7  -7   -5.79   10.93   0
   4   7   7   14.57   12.13   0
  -4  -7  -7   20.40   12.20   0
   4  -7   7   23.34   13.14   0
  -5   7  -7  -17.29   15.90   0
  -5   7  -7   -4.86   15.94   0
  -5  -7  -7   -6.65   10.99   0
  -6  -7  -7  122.05   12.23   0
  -6   7  -7   92.85   16.70   0
  -6   7  -7  125.57   18.93   0
  -7   7  -7   -3.60   17.69   0
  -7  -7  -7   11.27   12.83   0
  -7   7  -7    3.61   16.29   0
  -9   8   7   21.20   13.74   0
  -9  -8   7    7.43   22.88   0
  -9  -8   7    4.74   20.53   0
   9  -8  -7   -7.11   15.40   0
  -9  -8   7   21.03   12.73   0
  -9   8   7    0.01   12.28   0
  -8   8   7   -0.01   13.72   0
   8  -8  -7  -12.16   15.57   0
  -8  -8   7  -17.63   13.04   0
  -8   8   7   21.53   10.51   0
  -7   8   7   58.24   12.68   0
   7  -8  -7   55.12   15.46   0
  -7  -8   7   72.48   11.90   0
  -7   8   7   69.96   11.62   0
   6  -8  -7   31.38   16.30   0
  -6   8   7  417.97   14.06   0
  -6  -8   7  421.30   13.34   0
  -6   8   7  375.29   13.83   0
   5  -8  -7  195.83   13.65   0
  -5   8   7  209.93   12.14   0
  -5  -8   7  203.27   11.26   0
  -5   8   7  177.39   11.79   0
   4  -8  -7    9.12   12.42   0
  -4  -8   7    9.52    9.95   0
  -4   8   7   12.82   11.03   0
  -4   8   7   12.44   10.51   0
  -3   8   7  239.00   12.57   0
  -3  -8   7  236.75   11.24   0
   3  -8  -7  227.89   13.80   0
  -3   8   7  229.28   12.02   0
  -2   8   7   -2.04   12.23   0
  -2  -8   7    1.79   10.17   0
  -2   8   7    5.79   10.30   0
   2  -8  -7   22.08   13.56   0
   1  -8  -7  181.87   14.04   0
  -1  -8   7  169.56   11.80   0
  -1   8   7  174.18   13.00   0
  -1   8   7  158.30   12.36   0
   0  -8  -7   33.36   13.14   0
   0   8   7   41.48   10.89   0
   0   8   7   42.84   11.79   0
   0  -8   7   36.32   12.69   0
   1   8   7  597.81   14.84   0
  -1  -8  -7  584.92   16.53   0
   1   8   7  537.34   15.28   0
   1  -8   7  564.60   15.46   0
   2   8   7  109.02   13.39   0
  -2  -8  -7   93.38   14.50   0
  -2   8  -7   96.99   20.52   0
   2   8   7  128.73   14.30   0
  -2   8  -7   80.70   21.65   0
   2  -8   7  121.95   12.76   0
  -3   8  -7   30.07   15.47   0
  -3  -8  -7   35.44   11.36   0
   3   8   7   18.44   13.37   0
  -3   8  -7   32.08   16.36   0
   3  -8   7   29.73   13.66   0
  -4   8  -7    8.42   14.86   0
   4   8   7    6.20   14.98   0
  -4  -8  -7   10.55   12.53   0
  -4   8  -7    0.17   13.88   0
   4  -8   7    2.84   11.65   0
  -5   8  -7   18.11   14.84   0
  -5   8  -7  -11.53   14.81   0
  -5  -8  -7   15.85   11.91   0
  -6   8  -7   36.60   17.56   0
  -6   8  -7   27.84   17.29   0
  -6  -8  -7   19.00   11.83   0
   8  -9  -7   28.79   14.95   0
  -8   9   7   48.21   13.62   0
  -8  -9   7   35.15   12.73   0
  -8   9   7   54.41   11.85   0
   7  -9  -7  105.06   13.90   0
  -7   9   7  110.77   12.55   0
  -7  -9   7  108.29   13.09   0
  -7   9   7  108.79   13.06   0
   6  -9  -7   63.91   12.92   0
  -6   9   7   32.91   11.87   0
  -6  -9   7   50.18   12.56   0
  -6   9   7   63.06   12.54   0
   5  -9  -7   18.80   14.04   0
  -5  -9   7   29.04   10.65   0
  -5   9   7   10.70   12.57   0
  -5   9   7   14.51   10.62   0
  -4   9   7    0.92   10.81   0
   4  -9  -7   14.22   12.15   0
  -4  -9   7    6.75   10.04   0
  -4   9   7    6.92   11.18   0
  -3   9   7   95.70   12.40   0
  -3   9   7   84.29   11.84   0
   3  -9  -7   76.88   13.74   0
  -3  -9   7   78.71   11.63   0
  -2   9   7  411.11   13.56   0
  -2  -9   7  392.15   13.71   0
  -2   9   7  390.61   13.66   0
   2  -9  -7  421.95   15.66   0
  -1   9   7   57.62   11.93   0
  -1   9   7   31.22   11.65   0
  -1  -9   7   44.28   10.88   0
   1  -9  -7   44.92   12.00   0
   0  -9  -7   14.92   11.43   0
   0   9   7    6.11   11.88   0
   0   9   7    8.78   13.24   0
   0  -9   7    0.62   13.21   0
  -1  -9  -7   22.68   12.92   0
   1   9   7   41.07   10.71   0
   1   9   7   40.47   11.14   0
   1  -9   7   10.71   12.38   0
  -2  -9  -7  220.63   14.77   0
   2   9   7  218.67   13.47   0
   2  -9   7  211.59   13.20   0
  -3  -9  -7   63.64   13.05   0
   3   9   7   95.58   13.96   0
  -3   9  -7   65.29   20.20   0
  -3   9  -7   63.64   21.40   0
   3  -9   7   58.80   14.21   0
  -4   9  -7   33.34   17.91   0
  -4  -9  -7   67.47   13.35   0
  -4   9  -7   24.54   17.14   0
   5 -10  -7    6.87   15.05   0
  -5 -10   7   35.14   12.29   0
  -5  10   7   -0.11   12.18   0
  -5  10   7   22.92   13.33   0
  -4  10   7    7.53   12.40   0
   4 -10  -7   15.55   15.90   0
  -4 -10   7    1.68   11.93   0
  -4  10   7   -8.36   12.43   0
  -3  10   7   78.63   13.80   0
  -3  10   7   69.56   12.45   0
  -3 -10   7   30.22   12.49   0
   3 -10  -7  -14.51   15.89   0
   2 -10  -7    0.07   13.04   0
  -2  10   7    3.44   12.22   0
  -2  10   7   19.65   14.38   0
  -2 -10   7   20.58   11.59   0
  -1  10   7   96.15   14.26   0
  -1  10   7   82.01   12.56   0
  -1 -10   7   72.11   12.11   0
   1 -10  -7   81.03   16.99   0
   0 -10   7   16.09   12.74   0
   0  10   7   15.30   11.85   0
   0 -10  -7   12.36   15.44   0
   0  10   7    8.90   14.03   0
  -1 -10  -7   20.23   14.10   0
   1  10   7   18.12   13.03   0
   1  10   7   24.55   12.53   0
   1 -10   7    1.98   13.04   0
   2  10   7   27.34   16.44   0
   2 -10   7   12.38   13.83   0
  13   0  -8  118.36   13.75   0
 -13   0   8  124.09   17.01   0
  12   0  -8   91.18   15.24   0
 -12   0   8   63.21   18.44   0
  11   0  -8  146.65   12.09   0
 -11   0   8  143.49   17.01   0
 -10   0   8    1.19   14.81   0
  10   0  -8    8.58   11.91   0
   9   0  -8  349.76   13.37   0
  -9   0   8  383.35   16.70   0
   8   0  -8    1.40   13.69   0
  -8   0   8   17.23   16.41   0
  -7   0   8  528.27   16.19   0
   7   0  -8  477.20   14.62   0
  -6   0   8  193.92   14.21   0
   6   0  -8  213.71   13.17   0
  -5   0   8   30.25   11.61   0
   5   0  -8   19.46   11.64   0
  -4   0   8  311.93   13.28   0
   4   0  -8  304.07   15.33   0
   3   0  -8 1100.12   17.29   0
  -3   0   8 1075.87   18.23   0
  -2   0   8  885.96   16.64   0
   2   0  -8  864.75   16.02   0
   1   0  -8  286.75   12.37   0
  -1   0   8  286.94   13.24   0
   0   0   8 1391.57   17.44   0
   0   0  -8 1405.11   17.62   0
  -1   0  -8 3435.82   23.67   0
   1   0   8 3490.30   23.81   0
  -2   0  -8 2362.70   20.69   0
   3   0   8  247.91   19.72   0
  -3   0  -8  213.30   10.48   0
  -4   0  -8    8.53    9.70   0
  -5   0  -8   92.25   10.22   0
  -6   0  -8  263.90   11.36   0
  -7   0  -8  102.05   10.87   0
  -7   0  -8  122.52   11.45   0
  -8   0  -8   17.50   11.12   0
  -8   0  -8   12.74   11.32   0
  -9   0  -8  143.17   12.94   0
  -9   0  -8  134.52   14.05   0
  13   1  -8    4.94   12.68   0
  13  -1  -8    4.81   13.01   0
 -13  -1   8  -18.13   16.46   0
 -13   1   8    1.84   14.54   0
  12   1  -8   97.57   13.28   0
  12  -1  -8   71.15   12.55   0
 -12  -1   8   56.75   18.11   0
 -12   1   8   75.65   14.90   0
  11   1  -8   87.15   11.96   0
  11  -1  -8   53.00   12.43   0
 -11  -1   8   53.94   18.24   0
 -11   1   8   58.63   14.58   0
  10   1  -8  348.46   15.72   0
  10  -1  -8  341.78   15.07   0
 -10  -1   8  397.59   19.95   0
 -10   1   8  344.80   16.12   0
   9   1  -8    3.63   12.21   0
   9  -1  -8   12.25   10.57   0
  -9  -1   8    0.97   20.41   0
  -9   1   8   14.19   12.51   0
  -8   1   8  194.55   14.50   0
   8   1  -8  201.87   13.76   0
   8  -1  -8  180.20   13.01   0
  -8  -1   8  222.25   17.79   0
  -7  -1   8  -10.26   16.13   0
  -7   1   8   -3.79   12.27   0
   7   1  -8   11.25   11.70   0
   7  -1  -8  -11.24   11.11   0
  -6  -1   8  497.09   15.93   0
  -6   1   8  479.36   15.40   0
   6  -1  -8  529.89   14.27   0
   6   1  -8  482.72   16.06   0
  -5   1   8  416.63   12.77   0
  -5  -1   8  395.87   17.21   0
   5   1  -8  407.08   14.99   0
   5  -1  -8  380.03   14.19   0
  -4   1   8  489.49   13.00   0
  -4  -1   8  497.09   17.04   0
   4   1  -8  520.76   15.96   0
   4  -1  -8  495.37   14.46   0
   3   1  -8   72.90   15.45   0
   3  -1  -8   57.24    9.40   0
  -3   1   8   72.80    9.11   0
  -3  -1   8   73.99   11.78   0
  -2   1   8  153.86    9.74   0
   2   1  -8  157.00   13.00   0
   2  -1  -8  163.96    9.87   0
  -2  -1   8  167.76   12.14   0
  -1  -1   8  266.70   14.25   0
   1  -1  -8  280.94   10.50   0
  -1   1   8  282.21   10.25   0
   1   1  -8  280.21   13.18   0
   0   1   8   10.93    8.32   0
   0  -1   8   11.52   12.49   0
   0  -1  -8   10.21    8.49   0
   0   1  -8    9.03   11.55   0
  -1  -1  -8   42.26    8.88   0
  -1   1  -8   18.68   11.12   0
   1   1   8   45.04   10.43   0
  -2  -1  -8  180.38   10.59   0
  -2   1  -8  226.61   12.09   0
  -3  -1  -8  135.61   10.52   0
   3  -1   8  140.52   17.48   0
  -3   1  -8  144.95   11.64   0
  -4   1  -8  273.79   12.33   0
  -4  -1  -8  275.28   11.50   0
   4  -1   8  289.30   23.02   0
  -5  -1  -8   15.21   11.23   0
  -5   1  -8   15.66   10.53   0
  -6   1  -8  131.49   11.03   0
  -6  -1  -8  137.36   11.30   0
  -6   1  -8  152.23   11.64   0
  -7  -1  -8   11.86   10.99   0
  -7   1  -8   19.23   11.18   0
  -7  -1  -8   27.75   11.09   0
  -7   1  -8   15.74   12.24   0
  -8  -1  -8   86.12   12.42   0
  -8   1  -8   90.82   12.92   0
  -8   1  -8   76.97   12.59   0
  -8  -1  -8   85.35   11.96   0
  -9  -1  -8   10.11   12.49   0
  -9   1  -8    7.44   14.08   0
  -9   1  -8   16.42   12.81   0
  -9  -1  -8   34.44   12.70   0
  13   2  -8    1.72   13.98   0
  13  -2  -8    4.30   12.88   0
 -13  -2   8   -6.37   18.61   0
 -13   2   8    7.03   14.15   0
  12   2  -8   -2.25   14.15   0
  12  -2  -8   16.09   11.52   0
 -12  -2   8    1.91   17.78   0
 -12   2   8    3.13   14.51   0
  11   2  -8    5.49   13.72   0
  11  -2  -8    3.09   11.38   0
 -11  -2   8   18.96   17.80   0
 -11   2   8    6.96   13.95   0
  10   2  -8    9.20   11.81   0
  10  -2  -8   19.79   10.39   0
 -10  -2   8   27.44   18.28   0
 -10   2   8   25.72   11.69   0
   9   2  -8  412.50   14.81   0
   9  -2  -8  453.94   13.52   0
  -9  -2   8  582.91   24.88   0
  -9   2   8  443.23   15.83   0
  -8   2   8   52.92   14.01   0
   8   2  -8   32.84   12.47   0
   8  -2  -8   36.26   11.40   0
  -8  -2   8   32.56   17.19   0
  -7  -2   8  544.78   18.55   0
  -7   2   8  446.67   13.68   0
   7   2  -8  489.87   16.27   0
   7  -2  -8  498.46   13.71   0
  -6  -2   8  319.96   15.13   0
  -6   2   8  297.01   12.57   0
   6   2  -8  300.43   15.41   0
   6  -2  -8  306.88   13.79   0
   5  -2  -8   -0.43   10.49   0
  -5   2   8   12.11   10.35   0
  -5  -2   8   -6.30   14.75   0
   5   2  -8    4.76   11.62   0
  -4   2   8    7.31    9.18   0
  -4  -2   8    4.75   13.85   0
   4   2  -8    6.44   11.70   0
   4  -2  -8    3.08    9.41   0
   3   2  -8   94.61   15.01   0
   3  -2  -8   62.86   11.20   0
  -3  -2   8  105.25   13.38   0
  -3   2   8  105.14    9.34   0
  -2   2   8  276.78   11.23   0
   2  -2  -8  267.70   10.34   0
   2   2  -8  279.45   16.02   0
  -2  -2   8  278.33   14.43   0
  -1   2   8 1498.16   16.16   0
   1  -2  -8 1465.00   16.08   0
   1   2  -8 1472.74   19.94   0
  -1  -2   8 1534.25   21.48   0
   0   2   8  130.18    9.43   0
   0  -2   8  132.16   11.45   0
   0  -2  -8  115.74    9.62   0
   0   2  -8  129.18   14.31   0
  -1   2  -8  758.61   15.59   0
   1   2   8  796.67   13.29   0
  -1  -2  -8  720.77   13.19   0
  -2  -2  -8   21.85    9.39   0
   2   2   8   11.52    9.23   0
   2  -2   8   21.47   11.55   0
  -2   2  -8    8.48   10.50   0
  -3   2  -8  798.23   15.40   0
  -3  -2  -8  803.04   13.43   0
   3  -2   8  818.88   21.22   0
   3   2   8  806.63   27.84   0
   4  -2   8  508.48   20.09   0
  -4   2  -8  523.61   15.86   0
  -4  -2  -8  497.90   14.32   0
  -5   2  -8   86.32   13.66   0
  -5   2  -8   74.91   12.47   0
  -5  -2  -8   80.21   11.74   0
  -6  -2  -8   31.40    9.92   0
  -6   2  -8   22.05   10.81   0
  -6   2  -8   19.48   11.11   0
  -7   2  -8   24.49   11.70   0
  -7  -2  -8   55.34   11.20   0
  -7   2  -8   41.71   12.29   0
  -8  -2  -8    3.60   12.53   0
  -8   2  -8   -9.39   13.76   0
  -8  -2  -8   29.29   11.17   0
  -8   2  -8   -7.25   14.92   0
  -9  -2  -8   62.51   12.60   0
  -9   2  -8   44.29   13.15   0
  -9  -2  -8   48.94   12.25   0
  -9   2  -8   53.57   14.86   0
  13   3  -8    2.60   12.57   0
  13  -3  -8   24.24   13.50   0
 -13  -3   8   52.34   20.17   0
 -13   3   8    5.30   13.87   0
  12   3  -8    7.86   11.59   0
  12  -3  -8  -11.77   13.02   0
 -12  -3   8   22.46   17.99   0
 -12   3   8   -2.49   14.25   0
  11   3  -8   94.06   13.43   0
  11  -3  -8   93.81   12.86   0
 -11  -3   8  113.78   21.80   0
 -11   3   8  105.95   15.13   0
  10   3  -8   41.19   11.82   0
  10  -3  -8    7.87   11.22   0
 -10  -3   8   33.39   21.32   0
 -10   3   8   35.37   12.20   0
  -9   3   8   80.41   13.41   0
   9   3  -8   93.48   14.67   0
   9  -3  -8   75.23   11.38   0
  -9  -3   8  102.03   21.37   0
  -8   3   8  192.82   12.51   0
   8   3  -8  197.13   13.03   0
   8  -3  -8  198.57   12.58   0
  -8  -3   8  218.55   20.07   0
  -7  -3   8  144.38   14.57   0
  -7   3   8  103.45   11.94   0
   7   3  -8  106.55   14.23   0
   7  -3  -8  120.63   11.96   0
  -6   3   8   83.18   10.89   0
  -6  -3   8   73.42   15.58   0
   6   3  -8   59.37   13.73   0
   6  -3  -8   74.42   10.91   0
  -5   3   8  266.92   11.84   0
  -5  -3   8  275.12   13.77   0
   5   3  -8  253.33   16.12   0
   5  -3  -8  259.71   12.19   0
  -4   3   8   12.24    9.95   0
   4   3  -8   11.29   14.01   0
  -4  -3   8    6.18   13.70   0
   4  -3  -8   13.31    9.88   0
   3  -3  -8  233.54   11.06   0
  -3  -3   8  227.08   15.39   0
  -3   3   8  228.96   11.75   0
   3   3  -8  221.68   16.17   0
  -2   3   8  136.88    9.10   0
   2   3  -8  119.95   14.65   0
   2  -3  -8   99.36   10.97   0
  -2  -3   8  120.04   13.58   0
   1  -3  -8  590.17   12.44   0
  -1   3   8  587.44   12.42   0
   1   3  -8  578.30   17.77   0
  -1  -3   8  586.25   16.21   0
   0   3   8   21.68    9.10   0
   0  -3  -8   42.52    9.35   0
   0   3  -8   31.48   13.41   0
  -1   3  -8  252.05   14.20   0
   1  -3   8  249.56   13.80   0
   1   3   8  262.76   10.45   0
  -1  -3  -8  226.14   10.72   0
  -2  -3  -8  110.12    9.86   0
   2   3   8  114.94    9.65   0
   2  -3   8  113.20   13.79   0
  -2   3  -8  114.89   11.93   0
   2   3   8  121.86   14.48   0
  -3   3  -8   83.61   11.54   0
  -3  -3  -8  103.91   10.33   0
   3  -3   8  113.61   13.26   0
   3   3   8   92.87   18.41   0
  -4   3  -8   16.79   11.38   0
  -4  -3  -8   22.11    9.50   0
  -4   3  -8   10.10   11.76   0
   4  -3   8    7.37   14.24   0
  -5   3  -8   69.25   13.73   0
  -5   3  -8   79.34   13.12   0
  -5  -3  -8   79.53    9.87   0
  -6   3  -8    6.93   13.21   0
  -6   3  -8   42.56   12.16   0
  -6  -3  -8    8.71    9.89   0
  -7   3  -8  -11.59   12.18   0
  -7   3  -8   -4.38   13.36   0
  -7  -3  -8    0.34    9.94   0
  -8  -3  -8    3.93   10.44   0
  -8   3  -8   17.50   13.88   0
  -8   3  -8    3.66   13.59   0
  -8  -3  -8   -2.19   10.20   0
  -9  -3  -8   -1.04   11.65   0
  -9  -3  -8   11.49   13.79   0
  -9   3  -8   -9.96   14.61   0
  -9   3  -8   -6.30   16.42   0
  12  -4  -8  -20.09   13.61   0
 -12  -4   8    1.50   17.78   0
 -12   4   8   -7.41   13.79   0
  12   4  -8   -5.78   14.03   0
 -11   4   8   31.16   12.76   0
  11   4  -8   33.98   14.99   0
  11  -4  -8   23.44   14.41   0
 -11  -4   8   17.60   19.18   0
 -10   4   8   60.26   12.51   0
  10   4  -8   82.20   14.27   0
  10  -4  -8   58.64   11.95   0
 -10  -4   8   96.86   21.21   0
  -9   4   8  234.55   12.27   0
   9   4  -8  277.02   15.50   0
  -9  -4   8  310.16   19.89   0
   9  -4  -8  273.86   13.17   0
  -8  -4   8    3.86   16.19   0
  -8   4   8    4.67   10.90   0
   8   4  -8   -1.58   12.25   0
   8  -4  -8   30.02   11.19   0
  -7  -4   8  311.12   16.93   0
   7   4  -8  293.98   16.01   0
  -7   4   8  304.32   12.40   0
   7  -4  -8  315.57   12.68   0
   6  -4  -8   96.65   11.75   0
   6   4  -8   98.88   16.43   0
  -6   4   8   82.67   11.19   0
  -6  -4   8   96.65   15.40   0
   5   4  -8  381.40   19.34   0
  -5   4   8  347.45   11.99   0
  -5  -4   8  401.97   18.92   0
   5  -4  -8  395.99   12.70   0
  -4  -4   8   91.49   14.42   0
   4   4  -8   93.77   17.17   0
  -4   4   8   91.16   10.19   0
   4  -4  -8  102.73   11.22   0
   3  -4  -8   26.69   10.40   0
  -3  -4   8   11.93   14.72   0
   3   4  -8    9.08   15.98   0
  -3   4   8    7.51    9.76   0
   2   4  -8 1483.78   27.10   0
  -2   4   8 1536.85   16.85   0
   2  -4  -8 1475.56   16.99   0
  -2  -4   8 1522.17   24.79   0
  -1  -4   8  379.16   12.55   0
   1  -4  -8  363.95   13.25   0
  -1   4   8  400.49   11.58   0
   1   4  -8  380.53   18.61   0
   0   4   8  108.90   11.11   0
   0  -4  -8   80.47   10.13   0
   0  -4   8   83.89   10.50   0
   0   4  -8   78.94   14.29   0
  -1   4  -8  307.45   15.14   0
   1  -4   8  338.62   12.90   0
   1   4   8  338.69   10.77   0
  -1  -4  -8  300.14   12.18   0
   1   4   8  280.21   14.96   0
  -2   4  -8  244.16   14.49   0
   2  -4   8  221.13   13.66   0
  -2   4  -8  229.00   12.67   0
   2   4   8  225.57   15.39   0
   2   4   8  225.10   10.66   0
  -2  -4  -8  232.47   11.07   0
  -3   4  -8  491.09   14.74   0
  -3  -4  -8  478.50   12.83   0
  -3   4  -8  468.80   16.52   0
   3   4   8  502.47   18.73   0
   3  -4   8  514.73   16.31   0
  -4   4  -8  107.22   12.75   0
  -4  -4  -8   92.79    9.73   0
   4   4   8  103.55   18.64   0
  -4   4  -8   95.16   14.45   0
   4  -4   8   90.51   13.66   0
  -5   4  -8   21.12   11.94   0
  -5   4  -8   35.26   13.58   0
  -5  -4  -8   15.39   10.01   0
  -6   4  -8   47.94   12.89   0
  -6   4  -8   64.89   13.36   0
  -6  -4  -8   34.40   10.93   0
  -7   4  -8    1.70   12.30   0
  -7   4  -8  -12.37   13.75   0
  -7  -4  -8   -0.11   11.14   0
  -8  -4  -8   -0.23   12.16   0
  -8   4  -8    2.37   13.81   0
  -8  -4  -8    9.58   11.51   0
  -8   4  -8    1.69   16.54   0
 -12   5   8    8.73   12.99   0
  12  -5  -8    4.51   13.31   0
 -12  -5   8   41.85   19.44   0
 -11   5   8   21.82   11.56   0
  11  -5  -8   15.38   11.71   0
 -11  -5   8   11.81   19.19   0
 -10   5   8  102.87   13.17   0
  10  -5  -8  104.15   13.87   0
 -10  -5   8  107.24   19.01   0
   9   5  -8   91.73   14.55   0
  -9   5   8   89.80   11.81   0
   9  -5  -8  105.44   13.01   0
  -9  -5   8   95.33   18.39   0
   8   5  -8  377.88   16.24   0
  -8  -5   8  394.85   19.20   0
  -8   5   8  380.71   12.42   0
   8  -5  -8  392.97   13.00   0
   7   5  -8  252.80   15.76   0
  -7   5   8  246.11   12.97   0
  -7  -5   8  256.43   18.32   0
   7  -5  -8  248.10   11.90   0
   6   5  -8  130.69   16.01   0
   6  -5  -8  155.91   11.18   0
  -6   5   8  157.89   10.54   0
  -6  -5   8  158.77   15.60   0
  -5  -5   8    5.31   14.69   0
   5   5  -8    6.66   16.83   0
  -5   5   8   16.02    9.94   0
   5  -5  -8   19.49   12.54   0
  -4  -5   8  103.65   17.89   0
   4   5  -8   92.87   20.53   0
  -4   5   8   85.14   11.42   0
   4  -5  -8  109.62   12.15   0
   3  -5  -8  593.68   15.51   0
   3   5  -8  522.73   25.26   0
  -3   5   8  546.60   13.19   0
   2  -5  -8  131.05   13.31   0
  -2   5   8  141.04   11.24   0
  -2  -5   8  132.58   10.73   0
   2   5  -8  134.96   20.33   0
   1  -5  -8  115.92   11.46   0
   1   5  -8  122.92   16.86   0
  -1   5   8  129.07   12.38   0
  -1  -5   8  123.58   11.02   0
   0   5  -8    1.68   14.37   0
   0  -5  -8    1.06   11.03   0
   0  -5   8    4.06   11.14   0
   0   5  -8    5.35   13.97   0
   0   5   8    4.91    9.71   0
   0   5   8   -6.30   10.60   0
  -1   5  -8    5.91   12.83   0
  -1   5  -8   -5.15   12.55   0
  -1  -5  -8    0.65   10.88   0
   1   5   8    3.26   10.44   0
   1  -5   8    5.27   12.59   0
   1   5   8  -11.70   12.23   0
  -2   5  -8   14.27   14.00   0
   2  -5   8   10.70   11.92   0
  -2  -5  -8    5.78   10.26   0
  -2   5  -8   13.24   13.51   0
   2   5   8    9.82   13.88   0
   2   5   8    8.05    9.88   0
  -3   5  -8   -0.58   13.56   0
  -3   5  -8   22.56   12.70   0
   3   5   8   11.65   14.24   0
   3  -5   8   19.66   11.35   0
  -3  -5  -8   28.54   10.64   0
  -4  -5  -8    2.61    9.76   0
  -4   5  -8   15.89   14.42   0
   4   5   8   24.20   16.22   0
  -4   5  -8   33.04   13.29   0
   4  -5   8   11.69   11.56   0
  -5   5  -8  396.62   15.01   0
  -5   5  -8  397.26   16.28   0
  -5  -5  -8  397.87   14.16   0
  -6   5  -8  285.11   13.52   0
  -6   5  -8  306.08   14.22   0
  -6  -5  -8  295.85   13.11   0
  -7   5  -8  -16.03   15.18   0
  -7  -5  -8    3.56   11.12   0
  -7   5  -8    3.92   13.25   0
  -8  -5  -8  120.55   14.94   0
  -8   5  -8   85.01   13.76   0
  -8  -5  -8  137.77   12.89   0
  -8   5  -8  134.93   17.33   0
 -11   6   8    0.57   15.80   0
  11  -6  -8  110.00   14.77   0
 -11  -6   8  109.40   19.35   0
 -10  -6   8   13.78   16.26   0
 -10   6   8   12.26   11.88   0
  10  -6  -8    2.03   13.00   0
  -9  -6   8   11.92   16.47   0
  -9   6   8    6.63   11.95   0
   9  -6  -8  -25.70   12.66   0
  -8  -6   8    4.10   16.29   0
  -8   6   8   -1.20   11.26   0
   8  -6  -8    0.96   12.13   0
  -7   6   8  105.09   12.56   0
  -7  -6   8   93.20   18.72   0
   7  -6  -8  112.95   11.79   0
  -6  -6   8    0.98   20.16   0
  -6   6   8    3.06   10.48   0
   6  -6  -8   -3.40   11.54   0
  -5   6   8  264.23   11.85   0
  -5  -6   8  232.24   11.02   0
   5  -6  -8  285.75   13.25   0
  -4  -6   8  983.94   14.55   0
  -4   6   8  994.14   15.48   0
   4  -6  -8 1078.71   16.58   0
  -3   6   8   31.08   11.65   0
  -3  -6   8    8.50    9.14   0
   3  -6  -8   21.00   11.36   0
   2  -6  -8   18.40   12.67   0
  -2   6   8  -10.44   10.17   0
  -2  -6   8   10.95    9.31   0
  -2   6   8    4.42   12.49   0
   1   6  -8    5.10   21.98   0
   1  -6  -8   -0.76   10.48   0
   1   6  -8    4.32   22.68   0
  -1  -6   8   -5.02   10.36   0
  -1   6   8   -0.23   10.03   0
  -1   6   8   -1.94   10.98   0
   0   6   8  808.99   14.80   0
   0   6  -8  755.41   25.64   0
   0  -6  -8  771.66   14.52   0
   0   6  -8  806.91   24.53   0
   0  -6   8  782.77   15.37   0
   0   6   8  767.54   16.00   0
  -1   6  -8  258.24   16.81   0
  -1   6  -8  230.85   17.32   0
  -1  -6  -8  241.72   13.66   0
   1  -6   8  262.45   14.29   0
   1   6   8  247.34   12.14   0
   1   6   8  260.11   15.17   0
   2   6   8  302.90   13.38   0
  -2   6  -8  263.72   16.09   0
  -2   6  -8  276.33   16.72   0
   2   6   8  229.56   14.03   0
   2  -6   8  311.19   13.78   0
  -2  -6  -8  279.34   12.40   0
  -3   6  -8   -8.12   13.09   0
  -3   6  -8   -5.07   12.54   0
   3  -6   8    4.45   11.99   0
   3   6   8    7.06   12.64   0
  -3  -6  -8    1.32   10.02   0
  -4   6  -8  129.80   16.21   0
  -4   6  -8  120.82   16.47   0
   4   6   8  132.70   15.68   0
   4  -6   8  144.85   14.35   0
  -4  -6  -8  134.80   11.20   0
  -5  -6  -8  126.46   11.36   0
  -5   6  -8  146.92   17.86   0
  -5   6  -8  122.63   14.94   0
  -6  -6  -8  172.03   12.50   0
  -6   6  -8  196.84   15.92   0
  -6   6  -8  193.24   16.81   0
  -7  -6  -8   11.50   12.38   0
  -7   6  -8   16.29   15.48   0
  -7   6  -8    2.30   17.64   0
 -10  -7   8   17.78   19.59   0
 -10   7   8    7.05   12.71   0
  10  -7  -8   11.30   13.91   0
 -10  -7   8    7.79   12.36   0
  -9   7   8   25.75   12.37   0
  -9  -7   8   36.58   20.24   0
   9  -7  -8   49.35   13.59   0
  -9  -7   8   58.67   11.41   0
  -8   7   8   95.53   12.68   0
   8  -7  -8   98.51   13.97   0
  -8  -7   8   93.63   21.49   0
  -8  -7   8  118.54   11.96   0
  -7  -7   8   19.65   10.27   0
  -7   7   8   18.38   11.54   0
   7  -7  -8    3.19   11.87   0
  -6   7   8   32.80   10.30   0
   6  -7  -8   -4.26   12.05   0
  -6  -7   8   39.26    9.79   0
  -5  -7   8  256.72   10.95   0
   5  -7  -8  274.31   13.74   0
  -5   7   8  296.29   12.28   0
  -5   7   8  244.06   11.54   0
  -4  -7   8  292.06   11.32   0
   4  -7  -8  289.12   13.91   0
  -4   7   8  284.60   12.71   0
  -4   7   8  243.04   11.71   0
  -3   7   8   27.77   11.17   0
  -3  -7   8   30.15   10.59   0
   3  -7  -8   25.49   11.77   0
  -3   7   8   23.26   10.55   0
   2  -7  -8    3.05   11.96   0
  -2  -7   8   12.86    9.21   0
  -2   7   8   15.61   11.01   0
  -2   7   8   29.71   11.54   0
   1  -7  -8   17.31   11.71   0
  -1   7   8   27.06   10.36   0
  -1  -7   8   18.24   10.50   0
  -1   7   8   30.15   11.67   0
   0   7   8   65.65   12.51   0
   0  -7  -8   75.05   11.93   0
   0  -7   8   68.67   10.92   0
   0   7   8   95.38   13.30   0
  -1  -7  -8   25.76   13.00   0
  -1   7  -8   14.48   19.61   0
   1  -7   8   22.25   12.93   0
   1   7   8   30.17   11.61   0
  -1   7  -8   22.61   18.41   0
   1   7   8   33.29   11.18   0
   2   7   8   37.53   10.82   0
  -2   7  -8   32.08   16.16   0
  -2   7  -8   37.52   14.53   0
  -2  -7  -8   37.26   11.32   0
   2   7   8   22.81   15.02   0
   2  -7   8   31.30   13.50   0
  -3   7  -8  257.89   16.63   0
  -3  -7  -8  278.78   13.96   0
   3   7   8  263.11   15.88   0
   3  -7   8  285.69   14.31   0
  -3   7  -8  281.09   17.42   0
  -4   7  -8   -7.96   12.89   0
  -4   7  -8   77.85   15.37   0
   4   7   8   97.61   14.16   0
  -4  -7  -8   96.82   13.29   0
   4  -7   8   82.19   12.34   0
  -5   7  -8   47.94   15.93   0
  -5   7  -8   64.59   14.65   0
  -5  -7  -8   65.59   13.60   0
  -6   7  -8   13.84   15.42   0
  -6   7  -8   -6.42   15.12   0
  -6  -7  -8    3.50   11.77   0
  -9  -8   8    5.01   27.10   0
   9  -8  -8    4.52   14.36   0
  -9   8   8    5.59   13.22   0
  -9  -8   8   -4.80   13.11   0
  -9  -8   8   -3.10   30.28   0
  -9   8   8   -6.68   12.37   0
   8  -8  -8   10.56   13.80   0
  -8   8   8  -13.14   12.04   0
  -8  -8   8  -18.17   11.76   0
  -8   8   8  -11.15   11.71   0
   7  -8  -8    3.96   15.16   0
  -7   8   8   10.21   12.29   0
  -7  -8   8   24.45   11.05   0
  -7   8   8   10.42   12.36   0
   6  -8  -8   42.84   13.36   0
  -6   8   8   57.07   11.77   0
  -6  -8   8   67.68   10.61   0
  -6   8   8   18.60   11.13   0
   5  -8  -8    5.31   12.16   0
  -5  -8   8    6.35   10.96   0
  -5   8   8    8.41   11.36   0
  -5   8   8    9.71   10.55   0
  -4  -8   8   42.72   11.49   0
   4  -8  -8   56.86   12.23   0
  -4   8   8   17.89   11.76   0
  -4   8   8   45.72   11.04   0
  -3   8   8    4.32   10.65   0
  -3  -8   8    4.36   10.40   0
   3  -8  -8    0.63   13.61   0
  -3   8   8  -15.51   11.51   0
  -2   8   8  152.60   11.47   0
  -2  -8   8  119.17   11.02   0
  -2   8   8  101.51   11.77   0
   2  -8  -8  120.99   14.91   0
   1  -8  -8  164.91   12.68   0
  -1  -8   8  153.51   12.39   0
  -1   8   8  144.92   13.59   0
  -1   8   8  186.47   12.07   0
   0  -8  -8   35.34   13.13   0
   0   8   8   53.45   12.78   0
   0   8   8   22.92   11.75   0
   0  -8   8   32.24   12.80   0
   1   8   8   73.55   12.55   0
  -1  -8  -8   72.52   11.94   0
   1   8   8   47.05   13.04   0
   1  -8   8   51.48   13.73   0
  -2   8  -8   14.79   18.57   0
   2   8   8   26.47   11.58   0
  -2  -8  -8   12.14   13.23   0
  -2   8  -8   18.44   20.62   0
   2   8   8    1.27   15.80   0
   2  -8   8    9.00   12.34   0
  -3  -8  -8   25.09   12.03   0
  -3   8  -8   15.60   17.28   0
   3   8   8   18.26   14.44   0
  -3   8  -8   10.52   15.51   0
   3  -8   8   12.56   12.44   0
  -4   8  -8   26.49   15.66   0
  -4   8  -8   13.41   16.67   0
   4   8   8   37.83   14.22   0
  -4  -8  -8   30.79   13.04   0
   4  -8   8   28.98   13.20   0
  -5   8  -8  -12.93   15.69   0
  -5   8  -8   -7.80   14.72   0
  -5  -8  -8  -10.66   11.69   0
   7  -9  -8   14.91   13.68   0
  -7   9   8   29.89   12.35   0
  -7  -9   8   32.39   12.59   0
  -7   9   8   46.74   12.19   0
   6  -9  -8   25.33   13.12   0
  -6  -9   8   23.59   11.05   0
  -6   9   8   34.98   11.83   0
  -6   9   8   32.84   13.50   0
   5  -9  -8   45.47   14.23   0
  -5  -9   8   46.05   11.51   0
  -5   9   8   56.90   10.93   0
  -5   9   8   62.99   12.96   0
  -4   9   8   16.49   12.65   0
   4  -9  -8    4.06   14.31   0
  -4  -9   8   11.68   11.15   0
  -4   9   8   14.36   12.27   0
  -3   9   8  113.26   12.18   0
  -3  -9   8  133.03   11.71   0
   3  -9  -8  128.35   13.04   0
  -3   9   8  131.28   13.04   0
  -2   9   8   41.42   11.09   0
  -2  -9   8   21.65   10.61   0
  -2   9   8   34.88   13.90   0
   2  -9  -8   45.98   13.63   0
  -1   9   8   26.06   10.88   0
  -1   9   8   14.11   13.38   0
  -1  -9   8   19.52   11.15   0
   1  -9  -8   21.81   12.21   0
   0  -9  -8   82.09   12.02   0
   0   9   8   83.47   11.29   0
   0   9   8   67.03   14.14   0
   0  -9   8   85.66   13.66   0
   1   9   8   50.88   11.66   0
  -1  -9  -8   31.79   12.27   0
   1   9   8   16.72   12.48   0
   1  -9   8   12.78   12.08   0
  -2  -9  -8   19.17   13.73   0
   2   9   8   20.50   14.63   0
   2  -9   8    8.12   12.38   0
  -3   9  -8   11.24   20.32   0
  -3  -9  -8   24.80   12.92   0
   3   9   8   -8.77   15.20   0
  -3   9  -8   15.27   21.44   0
   3  -9   8   11.54   14.49   0
  -4  10   8    8.60   13.88   0
   4 -10  -8   19.28   14.02   0
  -4 -10   8  -10.39   12.25   0
  -4  10   8   14.92   13.75   0
  -3  10   8    1.27   15.34   0
   3 -10  -8   16.21   16.12   0
  -3 -10   8   -2.63   12.07   0
  -3  10   8   10.23   13.82   0
  -2  10   8   82.22   13.43   0
   2 -10  -8   91.16   16.34   0
  -2 -10   8   73.96   12.77   0
  -2  10   8  114.50   13.86   0
  -1  10   8    7.39   13.23   0
  -1  10   8    3.44   12.04   0
  -1 -10   8   15.73   12.25   0
   1 -10  -8    2.04   15.76   0
   0  10   8   72.58   14.90   0
   0  10   8   86.93   12.77   0
   0 -10   8   69.23   12.70   0
   0 -10  -8   74.78   15.87   0
  13   1  -9   29.05   13.13   0
  13  -1  -9   23.87   14.51   0
 -13  -1   9   10.28   19.73   0
 -13   1   9   11.96   15.87   0
  12   1  -9   10.72   14.61   0
  12  -1  -9   18.82   12.90   0
 -12  -1   9   11.87   18.50   0
 -12   1   9   -6.10   15.42   0
  11   1  -9  463.74   14.85   0
  11  -1  -9  414.23   14.85   0
 -11  -1   9  574.79   22.91   0
 -11   1   9  427.43   17.83   0
  10   1  -9   21.69   12.60   0
  10  -1  -9   21.39   11.55   0
 -10  -1   9   29.20   21.19   0
 -10   1   9   17.94   13.46   0
  -9  -1   9   80.39   20.26   0
  -9   1   9   76.91   12.77   0
   9   1  -9   60.15   14.00   0
   9  -1  -9   79.30   12.87   0
  -8  -1   9   12.14   15.15   0
  -8   1   9   17.98   12.72   0
   8   1  -9   15.14   12.00   0
   8  -1  -9   24.52   13.09   0
  -7  -1   9  747.77   18.06   0
  -7   1   9  661.83   17.77   0
   7   1  -9  666.48   16.28   0
   7  -1  -9  656.25   15.37   0
  -6   1   9   96.88   12.34   0
  -6  -1   9   73.11   12.87   0
   6   1  -9   85.97   12.62   0
   6  -1  -9   77.57   11.70   0
  -5   1   9    3.83   11.34   0
  -5  -1   9   -1.33   12.89   0
   5   1  -9   -3.99   13.15   0
   5  -1  -9  -14.72   13.35   0
  -4   1   9  586.74   14.49   0
  -4  -1   9  560.09   15.25   0
   4   1  -9  562.70   17.28   0
   4  -1  -9  572.11   15.02   0
   3   1  -9 1141.92   20.11   0
  -3  -1   9 1214.10   17.84   0
   3  -1  -9 1151.10   15.97   0
  -3   1   9 1132.50   16.17   0
  -2   1   9   10.58    8.85   0
   2  -1  -9    1.92    9.27   0
   2   1  -9   14.33   13.67   0
  -2  -1   9   18.11   10.93   0
  -1  -1   9  519.49   13.79   0
   1  -1  -9  464.17   12.42   0
   1   1  -9  489.93   14.12   0
  -1   1   9  482.36   12.10   0
   0  -1   9   27.73   10.46   0
   0   1   9   57.64    9.44   0
   0  -1  -9   45.86    9.73   0
   0   1  -9   46.89   10.69   0
  -1   1  -9  659.12   14.50   0
   1   1   9  665.81   12.65   0
  -1  -1  -9  587.67   12.59   0
  -2  -1  -9   26.89   10.44   0
  -2   1  -9   14.10   11.88   0
   3  -1   9    4.25   14.35   0
  -3  -1  -9   18.78    9.80   0
  -3   1  -9   -0.43   10.70   0
  -4  -1  -9    0.24    9.20   0
   4  -1   9    1.27   18.90   0
  -4   1  -9   -7.41   10.34   0
  -5   1  -9   42.77   11.40   0
  -5  -1  -9   38.86    9.80   0
  -6   1  -9  103.38   11.41   0
  -6   1  -9  103.91   11.75   0
  -6  -1  -9  107.64   11.37   0
  -7  -1  -9  375.81   13.71   0
  -7   1  -9  393.31   14.40   0
  -7  -1  -9  365.24   14.55   0
  -7   1  -9  397.19   16.25   0
  -8  -1  -9   -2.89   11.47   0
  -8   1  -9    1.54   11.86   0
  -8  -1  -9   -5.49   12.05   0
  -8   1  -9  -11.02   12.87   0
  13   2  -9   11.08   13.86   0
  13  -2  -9   -1.41   13.53   0
 -13  -2   9    8.65   17.77   0
 -13   2   9   -0.05   16.56   0
  12   2  -9    1.38   14.18   0
  12  -2  -9   12.53   11.54   0
 -12  -2   9   17.23   19.78   0
 -12   2   9    6.72   13.44   0
 -11   2   9   56.27   13.47   0
  11   2  -9   35.37   12.50   0
  11  -2  -9   54.26   12.61   0
 -11  -2   9  100.21   24.06   0
 -10   2   9   -6.70   12.19   0
  10   2  -9   -5.11   11.72   0
  10  -2  -9  -17.44   12.89   0
 -10  -2   9   -8.89   22.46   0
  -9  -2   9   93.43   19.62   0
  -9   2   9   66.14   12.04   0
   9   2  -9   74.08   14.03   0
   9  -2  -9   83.97   11.08   0
  -8  -2   9  420.81   19.38   0
  -8   2   9  351.25   13.06   0
   8   2  -9  361.51   16.62   0
   8  -2  -9  374.98   12.49   0
  -7  -2   9  115.56   13.98   0
  -7   2   9  102.96   11.53   0
   7   2  -9   92.59   14.22   0
   7  -2  -9  111.99   11.39   0
  -6   2   9  144.41   11.47   0
  -6  -2   9  148.29   15.27   0
   6   2  -9  136.37   14.76   0
   6  -2  -9  156.66   11.39   0
  -5   2   9  810.59   16.25   0
  -5  -2   9  761.21   17.99   0
   5   2  -9  786.62   18.33   0
   5  -2  -9  791.59   14.78   0
  -4   2   9  508.03   13.02   0
   4   2  -9  522.13   15.63   0
  -4  -2   9  508.00   14.82   0
   4  -2  -9  503.56   12.78   0
   3   2  -9  557.69   15.54   0
   3  -2  -9  542.44   12.77   0
  -3  -2   9  580.18   16.21   0
  -3   2   9  534.31   13.69   0
  -2   2   9   12.78    9.23   0
   2  -2  -9    4.43    9.11   0
   2   2  -9    8.53   13.77   0
  -2  -2   9   17.21   12.00   0
  -1  -2   9    4.46   12.51   0
   1  -2  -9    8.55   11.22   0
   1   2  -9   -1.40   10.73   0
  -1   2   9   15.61    8.74   0
   0   2   9   22.80    9.30   0
   0  -2   9   40.80   12.11   0
   0  -2  -9   13.09   11.19   0
   0   2  -9   20.46   10.60   0
  -1   2  -9  354.79   12.43   0
   1   2   9  356.74   12.54   0
  -1  -2  -9  375.48   12.87   0
  -2  -2  -9    1.61    9.52   0
   2  -2   9   -5.73    9.90   0
   2   2   9  -12.40    9.38   0
  -2   2  -9    7.18   11.05   0
  -3  -2  -9  -12.96    9.78   0
   3  -2   9    5.86   13.39   0
  -3   2  -9    5.42   12.63   0
   3   2   9   -1.93   17.81   0
  -4   2  -9   12.43   12.12   0
  -4  -2  -9   26.77   11.38   0
   4  -2   9   29.06   15.76   0
  -5   2  -9   88.82   11.96   0
  -5   2  -9  107.33   12.45   0
  -5  -2  -9   88.18   10.51   0
  -6   2  -9  116.84   11.50   0
  -6   2  -9  100.77   13.51   0
  -6  -2  -9   86.74   11.32   0
  -7   2  -9   86.59   13.45   0
  -7   2  -9  111.28   13.56   0
  -7  -2  -9  115.18   11.99   0
  -8  -2  -9   20.29   13.72   0
  -8   2  -9  226.96   14.81   0
  -8   2  -9  209.58   16.97   0
  -8  -2  -9  194.20   13.47   0
 -12   3   9   32.44   13.62   0
  12   3  -9    5.80   13.04   0
  12  -3  -9   38.69   12.74   0
 -12  -3   9  -10.40   23.05   0
 -11   3   9  -14.34   12.42   0
  11   3  -9   -3.17   11.52   0
  11  -3  -9    2.75   11.75   0
 -11  -3   9   26.24   19.75   0
 -10   3   9   31.87   12.98   0
  10   3  -9   32.86   13.92   0
  10  -3  -9   31.30   11.77   0
 -10  -3   9   26.66   20.52   0
  -9  -3   9  751.12   25.09   0
  -9   3   9  653.98   14.65   0
   9   3  -9  656.81   18.55   0
   9  -3  -9  628.80   14.27   0
  -8  -3   9  155.96   15.19   0
  -8   3   9  149.22   12.13   0
   8   3  -9  137.62   15.14   0
   8  -3  -9  138.85   11.88   0
  -7   3   9   14.08   11.61   0
  -7  -3   9   -1.50   12.84   0
   7   3  -9   -5.61   13.99   0
   7  -3  -9   22.74   11.16   0
  -6   3   9  173.74   11.73   0
  -6  -3   9  162.26   15.55   0
   6   3  -9  164.96   15.25   0
   6  -3  -9  170.24   12.18   0
  -5  -3   9   32.39   13.34   0
  -5   3   9   17.46   11.91   0
   5   3  -9   35.27   13.58   0
   5  -3  -9   28.11   10.25   0
  -4  -3   9    3.67   12.64   0
  -4   3   9    6.09    9.81   0
   4   3  -9   13.05   13.90   0
   4  -3  -9   11.80   10.34   0
   3   3  -9  561.06   17.59   0
   3  -3  -9  547.95   13.16   0
  -3  -3   9  573.59   17.13   0
  -3   3   9  579.54   12.91   0
  -2  -3   9  663.92   16.87   0
  -2   3   9  622.06   12.92   0
   2   3  -9  625.70   17.91   0
   2  -3  -9  579.40   13.23   0
   1  -3  -9 1247.14   15.57   0
   1   3  -9 1308.83   21.13   0
  -1   3   9 1320.11   16.39   0
  -1  -3   9 1288.62   18.68   0
   0   3   9  853.65   13.53   0
   0  -3  -9  797.62   13.46   0
   0   3  -9  836.25   17.81   0
  -1   3  -9  148.93   11.60   0
   1  -3   9  161.68   11.38   0
  -1  -3  -9  109.93   10.55   0
   1   3   9  150.66   10.42   0
  -2   3  -9  134.27   13.74   0
   2  -3   9   98.22   13.89   0
   2   3   9  135.39    9.96   0
  -2  -3  -9   93.38   10.52   0
  -3  -3  -9  280.68   11.18   0
   3  -3   9   -8.79   10.71   0
   3   3   9  285.61   20.74   0
  -3   3  -9  278.09   15.05   0
  -4   3  -9  805.68   16.39   0
  -4   3  -9  802.74   16.43   0
  -4  -3  -9  699.91   13.80   0
   4  -3   9  742.91   20.33   0
  -5   3  -9  444.83   14.47   0
  -5   3  -9  402.05   14.59   0
  -5  -3  -9  358.59   12.20   0
  -6   3  -9   -8.17   11.24   0
  -6  -3  -9    4.30   10.46   0
  -6   3  -9    4.74   13.79   0
  -7   3  -9   28.00   12.74   0
  -7  -3  -9    6.98   10.49   0
  -7   3  -9   17.00   13.60   0
  -8  -3  -9   20.34   12.26   0
  -8   3  -9   -5.29   13.33   0
  -8  -3  -9   19.87   11.62   0
  -8   3  -9   -2.83   15.22   0
  12   4  -9   -5.94   16.22   0
 -12   4   9   18.63   14.22   0
  12  -4  -9    9.89   13.85   0
 -12  -4   9   14.86   22.76   0
  11   4  -9   49.15   14.88   0
 -11   4   9   28.84   12.53   0
  11  -4  -9   29.37   12.70   0
 -11  -4   9   16.65   21.23   0
 -10  -4   9  157.78   20.71   0
  10   4  -9  163.96   15.79   0
 -10   4   9   18.84   13.58   0
  10  -4  -9  145.45   13.15   0
  -9  -4   9   -2.55   17.38   0
   9   4  -9  -11.78   14.24   0
  -9   4   9   -7.90   11.15   0
   9  -4  -9    0.07   12.86   0
   8   4  -9   46.01   12.24   0
  -8  -4   9   59.19   14.84   0
  -8   4   9   22.67   11.70   0
   8  -4  -9   22.29   10.78   0
   7   4  -9  279.44   16.93   0
  -7   4   9  312.72   12.70   0
  -7  -4   9  310.74   17.42   0
   7  -4  -9  298.39   12.83   0
   6   4  -9  166.30   15.74   0
  -6   4   9  173.89   11.35   0
  -6  -4   9  167.22   15.39   0
   6  -4  -9  185.49   12.78   0
   5   4  -9    7.48   15.88   0
  -5   4   9    9.21   10.25   0
   5  -4  -9    6.87   10.78   0
  -5  -4   9   13.60   14.27   0
  -4  -4   9   -5.53   12.58   0
   4   4  -9   -0.57   13.90   0
  -4   4   9   16.59    9.91   0
   4  -4  -9    1.58   10.70   0
  -3   4   9  321.72   12.66   0
   3  -4  -9  281.58   11.74   0
  -3  -4   9  311.78   15.73   0
   3   4  -9  301.47   16.84   0
   2   4  -9  222.70   17.15   0
   2  -4  -9  200.13   11.05   0
  -2   4   9  214.07   10.47   0
  -2  -4   9  235.46   15.84   0
   1  -4  -9  779.17   13.42   0
   1   4  -9  825.31   19.76   0
  -1  -4   9  827.32   14.90   0
  -1   4   9  847.50   14.63   0
   0   4   9   38.80   11.30   0
   0  -4  -9   52.46   10.21   0
   0  -4   9   40.25   11.30   0
   0   4  -9   49.98   13.31   0
  -1   4  -9   -0.21   12.70   0
   1  -4   9   19.45   12.33   0
  -1  -4  -9   18.38   11.33   0
   1   4   9    5.77   10.84   0
   2   4   9   44.19    8.77   0
  -2   4  -9   28.64   13.38   0
   2  -4   9   41.39   13.70   0
  -2  -4  -9   36.20    8.96   0
   2   4   9   30.41   14.15   0
  -3   4  -9  114.12   12.05   0
  -3  -4  -9  106.58   11.19   0
   3   4   9  103.79   15.16   0
   3  -4   9  103.25   13.09   0
  -3   4  -9   97.63   13.30   0
  -4   4  -9   75.15   12.09   0
  -4  -4  -9   63.46   10.53   0
  -4   4  -9   71.86   14.50   0
   4   4   9   82.36   21.63   0
   4  -4   9   80.79   13.55   0
  -5   4  -9  269.32   14.27   0
  -5  -4  -9  277.41   11.98   0
  -5   4  -9  272.27   14.48   0
  -6   4  -9   93.41   14.06   0
  -6  -4  -9   80.17   10.38   0
  -6   4  -9   98.29   13.46   0
  -7   4  -9    3.34   13.76   0
  -7  -4  -9    0.73   10.66   0
  -7   4  -9    6.40   15.16   0
 -11  -5   9   31.88   19.84   0
 -11   5   9   -0.71   13.22   0
  11  -5  -9   20.71   13.89   0
  10   5  -9    8.60   14.18   0
 -10  -5   9   22.92   18.39   0
 -10   5   9    1.54   11.46   0
  10  -5  -9   18.98   11.91   0
   9   5  -9    2.20   13.12   0
  -9  -5   9    1.34   15.15   0
  -9   5   9   -7.50   11.73   0
   9  -5  -9   19.61   12.34   0
   8   5  -9   53.27   14.61   0
  -8   5   9   59.01   11.19   0
  -8  -5   9   57.03   15.99   0
   8  -5  -9   46.87   11.36   0
   7   5  -9   15.91   14.60   0
  -7   5   9   17.79   10.14   0
  -7  -5   9   11.69   14.98   0
   7  -5  -9    4.65   10.53   0
   6   5  -9   63.64   15.73   0
  -6   5   9   54.84   10.18   0
  -6  -5   9   57.35   15.49   0
   6  -5  -9   60.01   10.46   0
   5   5  -9   85.46   17.57   0
  -5  -5   9   97.94   15.13   0
  -5   5   9  104.35   10.28   0
   5  -5  -9  126.92   11.20   0
   4   5  -9   28.15   17.37   0
  -4  -5   9   28.07   15.67   0
  -4   5   9   17.70    9.50   0
   4  -5  -9   27.04   12.03   0
   3  -5  -9  404.23   12.28   0
  -3   5   9  387.68   11.66   0
   3   5  -9  414.19   20.99   0
   2  -5  -9    3.39   10.91   0
  -2  -5   9   15.34   10.05   0
  -2   5   9    0.80    9.47   0
   2   5  -9    3.37   15.51   0
   1  -5  -9   94.73   10.89   0
   1   5  -9   92.81   15.16   0
  -1  -5   9  102.30   10.59   0
  -1   5   9   90.56   10.16   0
   0   5   9   55.16   10.07   0
   0  -5  -9   47.48   10.24   0
   0   5  -9   52.48   13.83   0
   0  -5   9   49.32   11.04   0
   0   5   9   49.25   13.25   0
  -1   5  -9  -15.15   10.52   0
  -1   5  -9  622.63   18.23   0
  -1  -5  -9  653.82   13.11   0
   1  -5   9  638.39   16.12   0
   1   5   9  612.30   17.31   0
   1   5   9  632.47   13.96   0
  -2   5  -9  552.59   16.91   0
   2   5   9  591.02   12.86   0
  -2   5  -9  623.14   16.93   0
  -2  -5  -9  569.83   12.95   0
   2  -5   9  597.93   15.33   0
   2   5   9  575.49   18.15   0
  -3   5  -9   72.19   13.37   0
   3   5   9   74.31   15.13   0
  -3   5  -9   96.53   12.30   0
   3  -5   9  102.52   14.00   0
  -3  -5  -9   91.77   10.65   0
  -4  -5  -9  140.50   11.82   0
  -4   5  -9  108.97   14.88   0
  -4   5  -9  120.06   14.65   0
   4   5   9  135.37   18.55   0
   4  -5   9  130.11   15.20   0
  -5  -5  -9   13.86   11.05   0
  -5   5  -9    9.03   14.10   0
  -5   5  -9    7.94   12.64   0
  -6   5  -9   37.67   14.59   0
  -6  -5  -9   51.74   12.56   0
  -6   5  -9   67.05   13.53   0
  -7   5  -9   97.69   14.50   0
  -7  -5  -9   75.75   12.47   0
  -7   5  -9   82.67   16.75   0
 -11  -6   9   16.32   19.50   0
 -11   6   9    8.51   13.14   0
  11  -6  -9   11.29   13.78   0
 -10  -6   9    2.62   15.93   0
 -10   6   9   12.15   11.85   0
  10  -6  -9    3.18   12.83   0
  -9   6   9   42.45   11.86   0
  -9  -6   9   60.15   15.87   0
   9  -6  -9   62.71   12.94   0
  -8   6   9   61.94   12.28   0
  -8  -6   9   58.88   16.74   0
   8  -6  -9   88.57   13.02   0
  -7   6   9  104.27   12.38   0
   7  -6  -9  116.10   14.28   0
  -7  -6   9  130.00   18.98   0
  -6   6   9   51.91   12.17   0
  -6  -6   9   33.50   20.37   0
   6  -6  -9   53.92   11.67   0
  -5  -6   9  292.01   10.96   0
  -5   6   9  296.15   12.12   0
   5  -6  -9  273.80   12.67   0
  -4  -6   9    7.39    9.12   0
   4  -6  -9   15.86   11.30   0
  -4   6   9    0.18   10.41   0
  -3   6   9  345.26   13.11   0
  -3  -6   9  348.58   11.20   0
   3  -6  -9  329.59   14.37   0
   2  -6  -9   19.66   10.84   0
   2   6  -9   19.02   22.99   0
  -2   6   9   23.08   10.23   0
  -2  -6   9   17.36    9.94   0
   2   6  -9   19.05   25.04   0
   1   6  -9   16.41   18.24   0
   1   6  -9   16.38   18.39   0
   1  -6  -9   14.93   12.35   0
  -1  -6   9   27.13   10.57   0
  -1   6   9   15.79   10.76   0
  -1   6   9    6.43   11.37   0
   0   6  -9   51.86   16.70   0
   0   6   9   66.19   10.78   0
   0  -6  -9   58.54   11.05   0
   0   6  -9   62.35   15.63   0
   0  -6   9   49.59   13.11   0
   0   6   9   53.66   14.31   0
  -1   6  -9   -0.79   13.20   0
  -1  -6  -9   14.22   10.45   0
   1  -6   9   -4.34   13.36   0
   1   6   9   11.29   13.47   0
   1   6   9   -6.93   10.62   0
  -1   6  -9    0.62   13.80   0
   2   6   9   20.54   10.15   0
  -2   6  -9    1.61   13.35   0
  -2   6  -9    6.38   13.96   0
  -2  -6  -9    5.32   10.03   0
   2   6   9   17.09   13.84   0
   2  -6   9    6.73   11.24   0
  -3   6  -9  138.53   15.87   0
   3   6   9  140.06   15.20   0
  -3   6  -9  131.98   15.23   0
  -3  -6  -9  148.56   11.20   0
   3  -6   9  149.58   14.42   0
  -4   6  -9   15.67   12.65   0
  -4   6  -9   11.35   16.01   0
   4   6   9   33.80   14.33   0
  -4  -6  -9   21.71   12.59   0
   4  -6   9   11.85   13.01   0
  -5   6  -9   96.70   16.49   0
  -5   6  -9  101.45   16.40   0
  -5  -6  -9   88.05   12.13   0
  -6  -6  -9   15.20   12.42   0
  -6   6  -9    8.50   14.08   0
  -6   6  -9   11.22   16.22   0
 -10   7   9   -6.45   12.75   0
 -10  -7   9    3.46   18.23   0
  10  -7  -9   11.43   13.76   0
 -10  -7   9  -37.22   14.21   0
  -9   7   9   32.47   12.31   0
   9  -7  -9   31.22   13.52   0
  -9  -7   9    9.22   19.50   0
  -9  -7   9    1.02   11.68   0
  -8  -7   9   33.42   22.94   0
  -8   7   9   29.10   12.11   0
   8  -7  -9   25.77   13.41   0
  -8  -7   9   68.62   11.22   0
  -7   7   9   14.58   11.96   0
   7  -7  -9   17.58   13.26   0
  -7  -7   9   15.45    9.87   0
  -6  -7   9   90.38   10.58   0
   6  -7  -9   97.69   13.46   0
  -6   7   9   88.58   13.39   0
  -5  -7   9   68.07   10.89   0
   5  -7  -9   36.00   11.59   0
  -5   7   9   54.22   11.14   0
  -4  -7   9  107.64   10.54   0
   4  -7  -9   97.21   11.66   0
  -4   7   9  116.87   11.03   0
  -4   7   9  108.40   10.48   0
  -3   7   9    0.97    9.93   0
  -3  -7   9   -3.00    9.70   0
   3  -7  -9   -9.86   11.15   0
  -3   7   9   -6.21   10.82   0
   2  -7  -9   -8.84   12.89   0
  -2   7   9    7.69   10.57   0
  -2  -7   9    2.95   10.33   0
  -2   7   9   -7.94   12.76   0
  -1  -7   9   58.92   10.76   0
   1  -7  -9   22.38   11.41   0
  -1   7   9   54.43   10.80   0
  -1   7   9   32.21   11.61   0
   0  -7  -9   14.01   11.04   0
   0   7  -9   12.57   21.84   0
   0   7   9   28.27   10.49   0
   0   7  -9    6.51   23.73   0
   0  -7   9   25.40   10.78   0
   0   7   9    7.99   14.28   0
   1   7   9  282.61   12.15   0
  -1   7  -9  229.14   21.52   0
  -1  -7  -9  249.65   12.28   0
  -1   7  -9  239.37   19.65   0
   1  -7   9  261.95   12.84   0
   1   7   9  255.66   14.22   0
  -2   7  -9  384.70   18.95   0
  -2   7  -9  364.56   19.44   0
  -2  -7  -9  433.57   13.98   0
   2   7   9  438.31   13.96   0
   2   7   9  419.26   17.33   0
   2  -7   9  382.97   14.42   0
  -3   7  -9   18.78   14.32   0
  -3   7  -9   39.55   12.81   0
  -3  -7  -9   39.06   11.96   0
   3   7   9   33.74   14.56   0
   3  -7   9   37.71   12.71   0
  -4   7  -9  -14.14   13.60   0
   4   7   9   59.24   14.09   0
  -4  -7  -9   44.69   12.06   0
  -4   7  -9   60.43   13.83   0
   4  -7   9   49.95   14.30   0
  -5   7  -9   19.96   16.19   0
  -5   7  -9    8.68   16.69   0
  -5  -7  -9   -7.84   12.37   0
   8  -8  -9    1.10   13.54   0
  -8   8   9   18.31   12.50   0
  -8  -8   9   -6.68   12.03   0
  -8   8   9   10.30   12.10   0
   7  -8  -9   10.13   12.67   0
  -7   8   9   15.26   13.25   0
  -7  -8   9    8.90   11.85   0
  -7   8   9    3.62   11.12   0
   6  -8  -9  116.94   15.29   0
  -6  -8   9  125.00   11.28   0
  -6   8   9  109.28   13.58   0
  -6   8   9  106.47   11.22   0
  -5  -8   9  456.02   14.97   0
   5  -8  -9  527.04   15.67   0
  -5   8   9  472.81   14.38   0
  -5   8   9  432.96   14.12   0
  -4   8   9    7.94   11.16   0
  -4  -8   9   32.90   11.58   0
   4  -8  -9   36.18   12.31   0
  -4   8   9   15.79   11.18   0
  -3   8   9    4.11   11.35   0
  -3  -8   9   15.54   10.10   0
   3  -8  -9   -4.14   13.82   0
  -3   8   9    2.38   11.62   0
  -2   8   9    5.52   11.03   0
  -2  -8   9   10.29   10.81   0
  -2   8   9  -15.48   12.01   0
   2  -8  -9   -7.71   12.07   0
  -1   8   9  179.73   12.38   0
   1  -8  -9  158.48   12.98   0
  -1  -8   9  144.88   12.55   0
  -1   8   9  160.94   14.21   0
   0  -8  -9   88.29   14.06   0
   0   8   9   88.80   11.76   0
   0  -8   9   94.11   13.60   0
   0   8   9   85.53   11.67   0
  -1  -8  -9   93.57   12.52   0
  -1   8  -9   82.16   28.98   0
   1   8   9   93.49   13.38   0
   1   8   9   93.28   12.42   0
  -1   8  -9   76.52   30.68   0
   1  -8   9   87.95   14.36   0
   2   8   9   21.00   11.79   0
  -2  -8  -9   14.55   13.36   0
  -2   8  -9   24.86   18.99   0
   2   8   9   24.09   14.60   0
   2  -8   9   12.99   12.53   0
  -2   8  -9   26.01   17.85   0
  -3   8  -9   54.19   16.84   0
  -3  -8  -9   58.40   12.50   0
  -3   8  -9   58.52   17.36   0
   3   8   9   56.17   14.17   0
   3  -8   9   28.16   13.28   0
  -4   8  -9   27.30   17.42   0
   4   8   9   39.95   15.99   0
  -4  -8  -9   20.70   11.92   0
  -4   8  -9   26.08   15.23   0
   4  -8   9    7.57   17.16   0
   6  -9  -9   68.83   13.69   0
  -6  -9   9  109.90   12.14   0
  -6   9   9   19.85   12.30   0
  -6   9   9   88.40   12.46   0
  -5   9   9   11.73   11.73   0
   5  -9  -9    4.14   12.76   0
  -5  -9   9    5.69   12.12   0
  -5   9   9    7.84   13.78   0
  -4   9   9    7.50   11.46   0
   4  -9  -9   25.89   12.56   0
  -4  -9   9    5.70   13.11   0
  -4   9   9    3.41   11.86   0
  -3   9   9   55.50   11.07   0
  -3  -9   9   41.07   11.20   0
   3  -9  -9   13.95   12.50   0
  -3   9   9   26.92   13.40   0
  -2  -9   9  205.29   12.16   0
  -2   9   9  255.81   14.18   0
  -2   9   9  225.39   13.64   0
   2  -9  -9  211.33   13.66   0
   1  -9  -9   -1.21   13.67   0
  -1   9   9   18.15   10.82   0
  -1  -9   9   14.23   11.51   0
  -1   9   9   16.58   13.06   0
   0  -9  -9    4.40   12.10   0
   0   9   9   24.65   13.73   0
   0   9   9   47.47   11.51   0
   0  -9   9   36.43   14.33   0
  -1  -9  -9    9.97   13.23   0
   1   9   9    3.05   13.80   0
   1  -9   9  -17.78   14.41   0
   1   9   9   -7.74   12.66   0
  -2  -9  -9    1.95   12.10   0
   2   9   9   -0.21   14.29   0
   2  -9   9    7.47   13.79   0
  13   0 -10   23.17   14.42   0
 -13   0  10   -0.46   18.83   0
 -12   0  10   44.53   18.88   0
  12   0 -10   14.97   14.52   0
 -11   0  10  670.92   21.05   0
  11   0 -10  546.95   16.01   0
 -10   0  10  230.67   18.22   0
  10   0 -10  186.05   14.00   0
  -9   0  10  111.48   17.55   0
   9   0 -10  120.59   12.65   0
  -8   0  10  -10.13   14.42   0
   8   0 -10   -8.83   13.83   0
  -7   0  10   45.53   13.36   0
   7   0 -10   31.06   14.12   0
  -6   0  10  133.75   12.86   0
   6   0 -10  127.93   12.76   0
  -5   0  10  972.46   16.49   0
   5   0 -10  990.14   16.97   0
  -4   0  10   -0.21   11.44   0
   4   0 -10   29.91   11.49   0
   3   0 -10 1114.42   16.91   0
  -3   0  10 1165.82   16.93   0
   2   0 -10    4.43   11.10   0
  -2   0  10   -1.25   10.22   0
  -1   0  10 1108.92   15.99   0
   1   0 -10 1064.88   16.12   0
   0   0  10   27.52   11.89   0
   0   0 -10   43.36   10.55   0
   1   0  10  861.20   14.53   0
  -1   0 -10  784.56   14.76   0
  -2   0 -10 1429.63   17.48   0
  -3   0 -10 1443.89   16.90   0
   3   0  10 1509.86   29.67   0
  -4   0 -10   24.98   10.64   0
  -5   0 -10    2.26   11.33   0
  -6   0 -10   96.33   12.52   0
  -7   0 -10   21.50   17.03   0
  -7   0 -10  663.26   15.45   0
  -8   0 -10   15.39   13.27   0
  -8   0 -10   22.66   12.77   0
 -13   1  10   33.77   15.93   0
  13   1 -10   18.16   13.29   0
  13  -1 -10   41.31   13.80   0
 -13  -1  10   20.64   19.61   0
 -12  -1  10  -16.22   19.25   0
 -12   1  10  -40.60   15.44   0
  12   1 -10   -0.31   14.70   0
  12  -1 -10   -2.12   12.67   0
 -11  -1  10   25.05   18.93   0
 -11   1  10  -10.98   15.62   0
  11   1 -10   -5.68   12.58   0
  11  -1 -10    1.76   14.49   0
 -10  -1  10   53.97   17.40   0
 -10   1  10   -0.30   14.41   0
  10   1 -10   49.43   13.93   0
  10  -1 -10   40.96   11.77   0
  -9  -1  10   51.67   15.54   0
  -9   1  10   38.21   12.93   0
   9   1 -10   30.75   12.62   0
   9  -1 -10   40.28   12.21   0
  -8  -1  10   -8.19   13.70   0
  -8   1  10   19.51   12.03   0
   8   1 -10   -3.60   14.86   0
   8  -1 -10   -2.14   11.07   0
  -7   1  10  126.21   13.40   0
  -7  -1  10   85.59   13.70   0
   7   1 -10   78.57   14.83   0
   7  -1 -10   95.54   12.32   0
  -6   1  10  228.96   12.97   0
  -6  -1  10  200.51   15.60   0
   6   1 -10  210.31   13.88   0
   6  -1 -10  183.44   12.88   0
  -5   1  10  319.25   12.63   0
  -5  -1  10  353.19   14.80   0
   5   1 -10  343.69   15.79   0
   5  -1 -10  347.64   13.05   0
   4  -1 -10   26.15   11.29   0
  -4   1  10   13.00   10.46   0
   4   1 -10    0.44   13.68   0
  -4  -1  10   14.46   10.14   0
  -3   1  10  239.53   11.87   0
   3   1 -10  226.19   12.47   0
   3  -1 -10  228.27   12.32   0
  -3  -1  10  245.64   13.41   0
   2  -1 -10  102.22   11.17   0
   2   1 -10   95.52   11.35   0
  -2   1  10  105.09   10.58   0
  -2  -1  10  115.26   10.58   0
  -1   1  10  763.46   14.61   0
   1  -1 -10  713.24   13.73   0
   1   1 -10  722.85   14.76   0
  -1  -1  10  733.11   16.71   0
   0   1  10  125.73    9.85   0
   0  -1 -10  127.76   10.30   0
   0   1 -10  134.48   13.44   0
   0  -1  10  130.88   12.90   0
  -1   1 -10  274.67   12.91   0
  -1  -1 -10  291.93   11.40   0
   1   1  10  290.95   11.20   0
  -2  -1 -10   16.58    9.39   0
  -2   1 -10   21.71   10.87   0
  -3  -1 -10   33.65    9.31   0
  -3   1 -10   28.93   12.48   0
   3  -1  10    9.07   14.61   0
  -4  -1 -10   -5.54    9.33   0
  -4   1 -10   -2.50   10.75   0
   4  -1  10    3.12   19.24   0
  -5  -1 -10   -0.91    9.72   0
  -5   1 -10    9.68   12.27   0
  -6   1 -10   27.06   11.57   0
  -6  -1 -10   18.09   11.10   0
  -6   1 -10   25.51   12.12   0
  -7   1 -10   -7.07   12.28   0
  -7   1 -10   24.50   12.52   0
  -7  -1 -10   -3.74   11.71   0
  -7  -1 -10   14.47   10.48   0
  -8  -1 -10    9.28   12.20   0
  -8   1 -10    5.93   12.95   0
  -8   1 -10  -12.55   14.38   0
  -8  -1 -10   22.48   12.27   0
 -12  -2  10    1.97   20.22   0
 -12   2  10  -16.58   16.25   0
  12   2 -10   -2.66   13.83   0
  12  -2 -10   15.50   13.91   0
 -11  -2  10   49.28   19.44   0
 -11   2  10    9.45   13.86   0
  11   2 -10   16.14   13.40   0
  11  -2 -10   10.53   11.66   0
 -10  -2  10   26.04   20.98   0
 -10   2  10  -10.79   12.82   0
  10   2 -10   11.30   14.07   0
  10  -2 -10   -1.29   12.48   0
  -9  -2  10  109.50   15.30   0
  -9   2  10   94.99   11.90   0
   9   2 -10  100.77   13.03   0
   9  -2 -10  103.29   11.88   0
  -8  -2  10  138.89   14.24   0
  -8   2  10  124.87   11.68   0
   8   2 -10  115.50   14.65   0
   8  -2 -10  138.15   11.02   0
  -7   2  10  110.07   11.43   0
  -7  -2  10  159.76   15.27   0
   7   2 -10  128.95   14.83   0
   7  -2 -10  124.46   11.32   0
  -6   2  10   20.10   10.87   0
  -6  -2  10   12.69   13.30   0
   6   2 -10   11.20   14.19   0
   6  -2 -10   11.16   10.46   0
  -5   2  10  387.45   12.30   0
   5   2 -10  422.11   14.40   0
  -5  -2  10  391.60   13.20   0
   5  -2 -10  386.32   12.58   0
   4  -2 -10  166.30   11.15   0
  -4  -2  10  154.25   13.83   0
  -4   2  10  155.31   10.60   0
   4   2 -10  184.99   13.16   0
   3   2 -10  387.87   14.01   0
  -3   2  10  356.91   12.63   0
   3  -2 -10  348.57   12.02   0
  -3  -2  10  365.59   14.54   0
  -2  -2  10    2.92   10.26   0
   2  -2 -10   16.03    9.83   0
   2   2 -10   11.85   12.67   0
  -2   2  10   -1.91    9.45   0
  -1  -2  10 1402.27   19.30   0
   1  -2 -10 1348.91   16.22   0
   1   2 -10 1359.14   17.98   0
  -1   2  10 1449.14   16.08   0
   0   2  10  186.07   10.28   0
   0  -2 -10  159.60   10.74   0
   0   2 -10  169.53   12.05   0
  -1   2 -10   11.09   11.20   0
   1   2  10   17.72    9.56   0
  -1  -2 -10   14.82    9.92   0
  -2  -2 -10  128.12   11.89   0
  -2   2 -10  106.67   13.17   0
   2  -2  10  -11.12    9.95   0
   2   2  10  126.32   10.36   0
  -3  -2 -10   30.23   11.37   0
  -3   2 -10   38.55   11.60   0
   3  -2  10   49.15   14.54   0
  -4  -2 -10  164.18   10.52   0
  -4   2 -10  160.19   12.59   0
   4  -2  10  155.34   17.46   0
  -5   2 -10  404.61   14.60   0
  -5  -2 -10  368.79   12.84   0
  -5   2 -10  415.49   13.85   0
  -6   2 -10  -10.87   12.12   0
  -6   2 -10    2.45   14.24   0
  -6  -2 -10    3.93   11.34   0
  -7   2 -10   44.84   12.48   0
  -7   2 -10   62.56   13.70   0
  -7  -2 -10   56.70   12.38   0
 -12  -3  10   19.72   23.02   0
 -12   3  10   25.14   13.82   0
  12   3 -10   21.65   13.66   0
  12  -3 -10   14.77   13.07   0
 -11  -3  10   -1.18   19.71   0
 -11   3  10   -6.38   12.44   0
  11   3 -10    3.33   14.51   0
  11  -3 -10   -6.34   13.13   0
 -10  -3  10   40.43   19.12   0
 -10   3  10   41.25   12.61   0
  10   3 -10   29.42   13.80   0
  10  -3 -10    1.92   12.86   0
  -9  -3  10   81.21   17.03   0
  -9   3  10   88.35   11.68   0
   9   3 -10   85.52   14.73   0
   9  -3 -10   93.69   11.94   0
  -8   3  10   94.63   11.20   0
  -8  -3  10   74.24   13.85   0
   8   3 -10   80.80   13.93   0
   8  -3 -10   64.02   10.99   0
  -7   3  10   14.65   10.90   0
   7   3 -10   32.21   13.36   0
  -7  -3  10   46.12   13.72   0
   7  -3 -10   26.32   11.01   0
  -6   3  10   38.44   11.01   0
   6   3 -10   33.36   13.74   0
  -6  -3  10   27.06   13.78   0
   6  -3 -10   29.43   11.02   0
  -5   3  10   71.15   10.99   0
   5   3 -10   51.90   13.82   0
   5  -3 -10   71.89   11.42   0
  -5  -3  10   64.61   13.48   0
  -4  -3  10  185.43   13.81   0
   4   3 -10  205.02   15.42   0
  -4   3  10  189.08   11.25   0
   4  -3 -10  219.44   11.71   0
   3   3 -10   91.23   14.41   0
  -3   3  10   93.65   11.92   0
   3  -3 -10  100.57   10.90   0
  -3  -3  10  104.96   12.62   0
  -2  -3  10   35.32   12.64   0
   2   3 -10   39.48   13.92   0
   2  -3 -10   27.41   10.30   0
  -2   3  10   32.30   10.11   0
   1  -3 -10   16.45    9.79   0
   1   3 -10    9.72   13.42   0
  -1  -3  10   12.75   10.25   0
  -1   3  10   19.55    9.39   0
   0   3  10  170.83   10.64   0
   0  -3 -10  199.02   10.79   0
   0   3 -10  186.18   13.89   0
  -1   3 -10  220.56   13.64   0
   1   3  10  204.07   10.70   0
   1  -3  10  195.20   13.70   0
  -1  -3 -10  195.31   11.61   0
  -2   3 -10    8.99   12.63   0
   2   3  10    5.50    9.62   0
   2  -3  10    5.20   11.83   0
  -2  -3 -10    9.03    9.80   0
  -3  -3 -10   50.08    9.78   0
  -3   3 -10   42.77   12.83   0
   3  -3  10   -4.34    9.93   0
   3   3  10   54.82   17.55   0
  -4   3 -10   16.02   11.10   0
  -4  -3 -10   10.56    9.78   0
  -4   3 -10   -7.99   11.60   0
   4  -3  10    8.00   14.93   0
  -5   3 -10   33.65   11.23   0
  -5   3 -10   28.36   14.20   0
  -5  -3 -10   25.83   11.30   0
  -6   3 -10   35.72   12.56   0
  -6   3 -10   24.21   14.70   0
  -6  -3 -10   11.92   11.71   0
  -7   3 -10    5.01   12.56   0
  -7   3 -10   -1.86   13.21   0
  -7  -3 -10   -5.83   11.85   0
 -12  -4  10   -1.70   16.92   0
  12   4 -10    3.83   15.64   0
 -12   4  10  -14.02   13.57   0
  12  -4 -10    2.61   13.09   0
  11   4 -10    9.00   16.66   0
 -11  -4  10  -16.78   21.43   0
 -11   4  10   13.00   12.67   0
  11  -4 -10  -10.30   12.59   0
  10   4 -10   -2.39   14.99   0
 -10  -4  10   -3.91   19.66   0
 -10   4  10  -26.86   12.74   0
  10  -4 -10   10.53   12.69   0
   9   4 -10  264.43   16.53   0
  -9  -4  10  286.22   19.70   0
  -9   4  10  243.91   13.12   0
   9  -4 -10  281.92   13.41   0
   8   4 -10  119.37   15.20   0
  -8   4  10  118.68   11.43   0
  -8  -4  10  124.30   14.97   0
   8  -4 -10  114.20   11.69   0
   7   4 -10    0.78   13.59   0
  -7   4  10   11.81   10.31   0
  -7  -4  10   19.69   12.82   0
   7  -4 -10   17.00   10.34   0
   6   4 -10   67.82   15.91   0
  -6   4  10   85.63   11.02   0
   6  -4 -10   74.21   11.26   0
  -6  -4  10   86.96   13.89   0
  -5  -4  10   79.04   13.23   0
   5   4 -10   64.86   14.08   0
  -5   4  10   78.35   10.86   0
   5  -4 -10   69.36   11.25   0
   4   4 -10  234.29   15.68   0
  -4  -4  10  242.84   14.34   0
  -4   4  10  227.42   11.42   0
   4  -4 -10  244.52   12.02   0
   3  -4 -10  327.64   12.20   0
  -3   4  10  329.85   11.78   0
  -3  -4  10  305.23   15.26   0
   3   4 -10  307.01   16.27   0
   2   4 -10   14.72   13.40   0
   2  -4 -10   11.26   11.67   0
  -2   4  10    4.38   11.45   0
  -2  -4  10    8.10   12.01   0
   1  -4 -10  364.36   13.39   0
   1   4 -10  347.83   15.66   0
  -1   4  10  370.18   11.55   0
   0   4  10   41.56   10.82   0
   0  -4 -10   53.68   10.06   0
   0  -4  10   42.73   11.06   0
   0   4 -10   44.33   13.36   0
  -1   4 -10   35.25   11.12   0
   1   4  10   36.52    9.69   0
  -1  -4 -10   29.53   10.01   0
   1  -4  10   49.80   11.65   0
  -2   4 -10   -9.95   13.42   0
   2   4  10    6.43    9.16   0
   2  -4  10    7.58   10.95   0
  -2  -4 -10   -3.53    9.10   0
   2   4  10    3.44   14.33   0
  -3   4 -10   34.01   13.69   0
  -3   4 -10   51.23   13.83   0
   3  -4  10   30.35   13.94   0
   3   4  10   34.51   17.18   0
  -3  -4 -10   37.37   10.69   0
  -4   4 -10   62.20   12.04   0
  -4  -4 -10   66.43   10.71   0
   4   4  10   72.03   22.74   0
  -4   4 -10   57.93   11.80   0
   4  -4  10   -9.35   10.40   0
  -5   4 -10  287.24   15.04   0
  -5   4 -10  280.22   14.80   0
  -5  -4 -10  247.14   12.92   0
  -6   4 -10   -4.45   11.91   0
  -6   4 -10    5.19   14.24   0
  -6  -4 -10    0.22   11.06   0
  -7   4 -10    5.76   14.37   0
  -7   4 -10   17.95   13.70   0
  -7  -4 -10   -5.97   11.75   0
  11   5 -10   34.04   14.54   0
 -11  -5  10   -3.64   17.08   0
 -11   5  10   32.98   13.20   0
  11  -5 -10   28.04   13.10   0
  10   5 -10   15.17   14.59   0
 -10  -5  10   10.36   16.53   0
 -10   5  10   28.02   12.03   0
  10  -5 -10    3.86   12.18   0
   9   5 -10   53.08   14.74   0
  -9   5  10   34.65   11.57   0
  -9  -5  10   43.73   15.28   0
   9  -5 -10   22.76   12.10   0
   8   5 -10   22.66   14.95   0
  -8   5  10    1.58   11.03   0
  -8  -5  10   17.04   14.75   0
   8  -5 -10   -1.44   13.40   0
   7   5 -10  280.98   16.52   0
  -7   5  10  261.36   12.10   0
   7  -5 -10  275.30   12.58   0
  -7  -5  10  276.31   16.32   0
  -6  -5  10   15.30   15.06   0
   6   5 -10    5.42   15.21   0
  -6   5  10   25.56    9.84   0
   6  -5 -10    1.54   10.05   0
   5   5 -10   80.34   16.51   0
  -5   5  10   97.50    9.94   0
   5  -5 -10   79.17   10.91   0
  -5  -5  10   98.32   14.98   0
  -4  -5  10   61.34   15.40   0
   4   5 -10   51.02   17.04   0
   4  -5 -10   77.37   10.38   0
  -4   5  10   60.80    9.79   0
   3  -5 -10  354.19   12.27   0
  -3   5  10  358.05   11.43   0
   3   5 -10  349.37   19.39   0
   2   5 -10  264.73   17.16   0
   2  -5 -10  242.18   11.08   0
  -2   5  10  273.45   11.02   0
  -2  -5  10  265.89   11.92   0
   1  -5 -10  701.28   13.35   0
   1   5 -10  696.44   20.18   0
  -1  -5  10  711.12   15.23   0
  -1   5  10  776.30   14.28   0
   0   5  10   11.17    8.99   0
   0  -5 -10   14.61    9.38   0
   0   5 -10   10.69   13.08   0
   0  -5  10   10.86   12.58   0
  -1   5 -10   74.26   11.69   0
   1   5  10   83.14    9.60   0
  -1  -5 -10   78.03    9.95   0
   1  -5  10   86.64   11.46   0
   1   5  10   92.11   12.77   0
  -1   5 -10   83.14   12.92   0
  -2   5 -10    0.73   13.50   0
  -2   5 -10    3.62   12.68   0
   2   5  10    2.41   10.15   0
  -2  -5 -10   -1.89   10.38   0
   2  -5  10    2.49   14.13   0
   2   5  10   -1.30   14.30   0
  -3   5 -10  159.34   15.02   0
  -3   5 -10  150.15   16.55   0
   3   5  10  142.51   16.28   0
  -3  -5 -10  144.92   11.59   0
   3  -5  10  171.20   15.57   0
  -4   5 -10   16.69   14.56   0
   4   5  10   12.66   18.00   0
  -4   5 -10   12.61   15.57   0
   4  -5  10   24.36   15.59   0
  -4  -5 -10    5.14   10.90   0
  -5   5 -10   -2.75   14.12   0
  -5  -5 -10   -3.03   11.14   0
  -5   5 -10    0.52   12.77   0
  -6  -5 -10    7.62   11.77   0
  -6   5 -10   10.95   14.02   0
  -6   5 -10  -14.35   17.49   0
 -10   6  10   44.51   12.30   0
 -10  -6  10   52.01   16.28   0
  10  -6 -10   -1.42   13.56   0
  -9   6  10   -4.78   10.73   0
   9  -6 -10   10.65   12.81   0
  -9  -6  10    4.93   15.63   0
   8   6 -10   -4.39   15.52   0
  -8   6  10   -2.80   10.81   0
   8  -6 -10   25.45   13.22   0
  -8  -6  10    7.40   16.93   0
   7   6 -10  163.55   18.75   0
  -7  -6  10  147.38   18.66   0
  -7   6  10  109.50   11.74   0
   7  -6 -10  163.86   13.07   0
   6   6 -10  383.27   25.03   0
  -6  -6  10  389.91   25.36   0
  -6   6  10  383.12   13.68   0
   6  -6 -10  409.64   14.73   0
   5   6 -10  177.16   26.73   0
   5  -6 -10  212.25   12.63   0
  -5   6  10  185.62   11.81   0
  -4   6  10   54.59   10.41   0
   4   6 -10   36.94   25.65   0
  -4  -6  10   58.05    9.63   0
   4  -6 -10   49.16   11.34   0
   3  -6 -10   97.43   11.41   0
  -3   6  10   91.64   12.29   0
   3   6 -10   83.96   24.50   0
  -3  -6  10   69.90   10.41   0
   2   6 -10   82.39   19.95   0
   2  -6 -10   91.28   12.26   0
  -2   6  10   90.47   11.60   0
  -2  -6  10   97.00   10.62   0
   2   6 -10   73.10   21.39   0
   1   6 -10   -2.06   16.41   0
   1   6 -10   -7.55   16.41   0
   1  -6 -10   15.54    9.96   0
  -1  -6  10    4.08   12.16   0
  -1   6  10    3.71   11.45   0
  -1   6  10   21.18   10.88   0
   0   6 -10   15.84   15.34   0
   0   6  10   18.71   10.16   0
   0  -6 -10    4.26   10.39   0
   0   6 -10    9.24   14.98   0
   0  -6  10   38.53   11.36   0
   0   6  10    6.95   14.09   0
   1   6  10  173.72   11.43   0
  -1   6 -10  160.37   16.70   0
  -1  -6 -10  154.40   13.15   0
   1  -6  10  180.54   12.48   0
  -1   6 -10  165.24   16.07   0
   1   6  10  159.23   16.15   0
  -2   6 -10  158.87   14.00   0
  -2   6 -10  141.96   13.39   0
  -2  -6 -10  133.94   12.16   0
   2   6  10  182.33   11.88   0
   2   6  10  142.26   15.73   0
   2  -6  10  149.57   15.09   0
  -3   6 -10   78.56   15.20   0
  -3   6 -10   79.86   15.48   0
  -3  -6 -10   98.14   12.65   0
   3   6  10   84.49   13.96   0
   3  -6  10  102.33   15.44   0
  -4   6 -10   -4.35   16.19   0
   4   6  10    3.96   16.72   0
  -4   6 -10    3.52   14.74   0
  -4  -6 -10  -12.60   11.52   0
   4  -6  10    4.29   15.08   0
  -5   6 -10   30.37   14.15   0
  -5  -6 -10   40.59   13.46   0
  -5   6 -10   52.35   15.12   0
  -9   7  10  183.36   13.63   0
   9  -7 -10  165.51   16.23   0
  -9  -7  10  169.15   12.77   0
  -9  -7  10   97.85   22.23   0
  -8  -7  10   12.75   10.32   0
   8  -7 -10  -22.29   12.84   0
  -8   7  10   15.14   11.47   0
  -8  -7  10    7.47   24.55   0
   7  -7 -10    6.81   14.15   0
  -7  -7  10   22.46   10.30   0
  -7   7  10    3.05   11.74   0
   6  -7 -10   -5.87   12.54   0
  -6  -7  10   20.35   10.90   0
  -6   7  10  -12.29   11.31   0
  -5  -7  10  138.55   11.03   0
   5  -7 -10  159.30   13.45   0
  -5   7  10  131.29   12.36   0
  -4   7  10  175.61   12.08   0
  -4  -7  10  171.72   11.26   0
   4  -7 -10  195.40   14.14   0
  -3   7  10  259.88   12.85   0
  -3  -7  10  271.75   12.50   0
   3  -7 -10  272.41   13.05   0
  -3   7  10  274.55   13.83   0
   2  -7 -10    2.86   12.82   0
  -2   7  10   -4.05   10.48   0
  -2  -7  10    4.26   11.04   0
  -2   7  10    5.53   12.39   0
  -1   7  10   43.10   11.14   0
   1  -7 -10   30.18   12.62   0
  -1  -7  10   37.53   12.69   0
  -1   7  10   21.85   11.89   0
   0   7 -10   87.53   20.85   0
   0  -7 -10  119.36   13.85   0
   0   7 -10   66.35   20.61   0
   0   7  10   86.82   12.76   0
   0  -7  10  102.30   13.48   0
   0   7  10   87.95   14.58   0
   1   7  10  370.14   13.33   0
  -1   7 -10  320.76   20.86   0
  -1  -7 -10  328.01   13.23   0
  -1   7 -10  345.87   19.56   0
   1  -7  10  347.95   14.38   0
   1   7  10  345.87   17.84   0
  -2   7 -10   16.59   16.41   0
   2   7  10   21.75   11.28   0
  -2  -7 -10   18.32   11.67   0
   2   7  10   20.63   15.55   0
   2  -7  10   14.05   11.77   0
  -2   7 -10   25.22   14.25   0
  -3   7 -10   99.49   14.66   0
  -3   7 -10   96.17   15.97   0
  -3  -7 -10  103.55   13.29   0
   3   7  10  105.65   15.40   0
   3  -7  10  111.83   13.44   0
  -4   7 -10   12.46   15.60   0
  -4   7 -10    0.62   14.10   0
   4   7  10    5.55   15.64   0
  -4  -7 -10    3.47   12.66   0
   4  -7  10    0.26   13.94   0
   8  -8 -10   34.98   14.81   0
  -8   8  10   38.17   13.76   0
  -8  -8  10    7.59   12.31   0
  -8   8  10   61.12   12.23   0
   7  -8 -10   19.38   14.99   0
  -7  -8  10    4.66   10.99   0
  -7   8  10    6.51   13.98   0
  -7   8  10   -2.42   10.99   0
   6  -8 -10   77.67   14.40   0
  -6  -8  10   81.27   11.70   0
  -6   8  10   39.85   13.37   0
  -6   8  10   59.55   11.53   0
  -5   8  10   14.53   11.38   0
  -5  -8  10   14.68   10.90   0
   5  -8 -10   20.91   14.32   0
  -5   8  10   24.33   11.59   0
  -4   8  10   -8.88   11.47   0
  -4  -8  10   -3.21   10.25   0
   4  -8 -10   -2.85   12.79   0
  -4   8  10  -25.51   12.74   0
  -3   8  10    1.64   11.46   0
  -3  -8  10    4.25   10.47   0
   3  -8 -10   14.42   12.63   0
  -3   8  10   -0.48   12.32   0
  -2   8  10   54.65   11.77   0
  -2  -8  10   33.37   11.90   0
  -2   8  10   56.41   12.56   0
   2  -8 -10   35.01   12.75   0
   1  -8 -10   -3.34   12.72   0
  -1   8  10  -21.30   13.12   0
  -1  -8  10   -3.70   11.80   0
  -1   8  10    4.26   12.92   0
   0  -8 -10   53.28   14.29   0
   0   8  10   86.48   12.51   0
   0  -8  10   66.53   12.49   0
   0   8  10   71.61   12.42   0
  -1  -8 -10   -0.91   12.00   0
  -1   8 -10    3.87   23.02   0
  -1   8 -10    2.08   24.45   0
   1   8  10   -8.76   11.46   0
   1   8  10   -5.25   14.25   0
   1  -8  10    8.05   12.45   0
  -2  -8 -10    9.43   12.24   0
  -2   8 -10    9.25   19.57   0
   2   8  10   20.94   12.35   0
   2   8  10   11.62   15.06   0
  -2   8 -10    7.55   18.85   0
   2  -8  10   17.03   13.59   0
  -3   8 -10   30.53   16.04   0
  -3   8 -10   34.34   17.10   0
   3   8  10   40.85   14.33   0
   3  -8  10   19.01   15.04   0
  -5   9  10   65.01   12.57   0
   5  -9 -10   27.72   13.52   0
  -5  -9  10   71.39   11.83   0
  -5   9  10   70.96   14.52   0
  -4   9  10   47.07   13.13   0
  -4  -9  10   55.17   11.88   0
   4  -9 -10   39.28   13.18   0
  -4   9  10   67.53   14.84   0
  -3   9  10   95.46   13.52   0
  -3  -9  10  105.77   12.23   0
   3  -9 -10   71.61   14.71   0
  -3   9  10   77.83   14.56   0
  -2  -9  10   55.25   13.92   0
  -2   9  10   33.89   14.65   0
   2  -9 -10   75.10   14.70   0
  -2   9  10   82.43   13.35   0
   1  -9 -10   -1.41   12.54   0
  -1   9  10    7.56   11.74   0
  -1  -9  10   11.45   14.11   0
  -1   9  10   16.69   12.34   0
   0  -9 -10  -10.67   13.59   0
   0   9  10   -4.65   13.25   0
   0  -9  10   -0.70   13.38   0
   0   9  10   -2.52   11.53   0
 -12  -1  11  -20.04   20.72   0
 -12   1  11   -2.42   16.26   0
  12   1 -11   20.53   13.29   0
  12  -1 -11    9.18   13.38   0
 -11  -1  11  151.31   20.97   0
 -11   1  11  156.18   17.78   0
  11   1 -11  126.62   14.13   0
  11  -1 -11  116.53   13.44   0
 -10   1  11   45.69   14.67   0
 -10  -1  11   55.27   18.04   0
  10   1 -11   49.69   14.03   0
  10  -1 -11   63.00   14.10   0
  -9   1  11   10.25   13.00   0
  -9  -1  11   -0.23   14.71   0
   9   1 -11   11.19   12.31   0
   9  -1 -11    3.53   11.52   0
  -8   1  11    5.98   12.64   0
  -8  -1  11   20.28   13.19   0
   8   1 -11   12.51   14.58   0
   8  -1 -11   44.55   11.65   0
  -7   1  11   98.81   12.51   0
  -7  -1  11   83.86   12.99   0
   7   1 -11   66.86   14.91   0
   7  -1 -11   72.55   11.51   0
  -6   1  11  803.94   15.60   0
  -6  -1  11  766.02   16.40   0
   6   1 -11  781.97   16.32   0
   6  -1 -11  740.54   16.92   0
  -5   1  11  829.31   15.52   0
   5   1 -11  849.45   16.82   0
   5  -1 -11  816.59   16.02   0
  -5  -1  11  794.54   17.37   0
  -4   1  11  121.31   11.85   0
   4  -1 -11   99.23   12.26   0
  -4  -1  11  113.37   12.13   0
   4   1 -11  102.60   13.02   0
   3   1 -11  312.90   16.42   0
   3  -1 -11  352.35   13.01   0
  -3   1  11  373.50   12.48   0
  -3  -1  11  356.15   15.04   0
  -2  -1  11  -13.16   12.72   0
   2  -1 -11   19.42   11.12   0
   2   1 -11    4.90   14.34   0
  -2   1  11   -4.40    9.91   0
  -1   1  11   19.77   10.16   0
   1  -1 -11   13.58   10.69   0
   1   1 -11    3.26   11.69   0
  -1  -1  11   27.78   10.82   0
   0  -1  11   -7.41   10.86   0
   0  -1 -11    1.45   11.43   0
   0   1 -11   -1.61   12.45   0
   0   1  11    1.43    9.61   0
   1   1  11   46.30    9.30   0
  -1  -1 -11   36.11   10.38   0
  -1   1 -11   45.32   12.90   0
  -2   1 -11  240.52   12.74   0
  -2  -1 -11  184.17   10.20   0
  -3  -1 -11  402.16   11.85   0
  -3   1 -11  436.11   13.44   0
   3  -1  11  402.49   19.63   0
  -4  -1 -11  -15.40   10.23   0
  -4   1 -11    3.98   11.69   0
   4  -1  11    2.12   19.96   0
  -5  -1 -11  192.87   11.68   0
  -5   1 -11  222.87   13.15   0
  -6   1 -11   -0.27   12.28   0
  -6  -1 -11    6.47   11.16   0
  -6   1 -11   11.95   11.95   0
  -7   1 -11   68.21   12.97   0
  -7  -1 -11   43.52   13.03   0
  -7   1 -11   58.31   13.83   0
  -7  -1 -11   42.47   12.18   0
 -12  -2  11    7.77   20.42   0
 -12   2  11  -19.98   15.30   0
  12   2 -11   13.38   15.52   0
  12  -2 -11   11.64   13.85   0
 -11  -2  11   35.77   17.62   0
 -11   2  11   37.58   14.34   0
  11   2 -11   49.30   13.78   0
  11  -2 -11   56.80   12.59   0
 -10  -2  11   31.88   15.12   0
 -10   2  11   14.61   13.76   0
  10   2 -11   13.50   14.94   0
  10  -2 -11   40.72   12.59   0
  -9   2  11   30.23   13.23   0
  -9  -2  11   38.92   15.81   0
   9   2 -11   51.90   14.17   0
   9  -2 -11   50.19   13.75   0
  -8   2  11   -5.65   11.32   0
  -8  -2  11   -1.03   14.24   0
   8   2 -11    7.64   13.15   0
   8  -2 -11  -15.39   12.48   0
  -7   2  11   10.75   11.64   0
   7   2 -11   13.99   13.21   0
  -7  -2  11    1.51   13.58   0
   7  -2 -11   -8.07   10.13   0
  -6   2  11   47.58   10.32   0
   6   2 -11   49.73   14.20   0
  -6  -2  11   65.94   13.33   0
   6  -2 -11   56.31   10.43   0
  -5  -2  11   21.42   13.29   0
   5   2 -11   15.46   11.87   0
  -5   2  11    7.32   10.05   0
   5  -2 -11   16.03   10.22   0
  -4   2  11  517.80   12.61   0
   4  -2 -11  475.34   12.70   0
  -4  -2  11  490.97   15.79   0
   4   2 -11  517.11   16.28   0
   3   2 -11 1201.17   19.07   0
   3  -2 -11 1146.12   16.76   0
  -3   2  11 1221.88   15.50   0
  -3  -2  11 1217.77   18.60   0
   2  -2 -11   47.18    9.98   0
   2   2 -11   21.95   13.84   0
  -2  -2  11   66.28   12.38   0
  -2   2  11   64.36    9.46   0
  -1   2  11   12.62   10.41   0
   1  -2 -11   -2.66    9.76   0
   1   2 -11    5.32   13.77   0
  -1  -2  11   15.09   12.50   0
   0  -2 -11  217.24   11.02   0
   0   2  11  231.61   10.29   0
   0   2 -11  200.63   13.49   0
   1   2  11  302.84   11.29   0
  -1  -2 -11  270.67   11.34   0
  -1   2 -11  267.97   12.79   0
  -2   2 -11   74.40   11.70   0
   2  -2  11   -8.36    9.80   0
  -2  -2 -11   92.09    9.97   0
  -3  -2 -11   19.52    9.54   0
  -3   2 -11   29.68   11.60   0
   3  -2  11   32.76   13.13   0
  -4  -2 -11   38.77   10.72   0
  -4   2 -11   25.92   12.84   0
   4  -2  11   18.82   15.70   0
  -5  -2 -11  -13.60   10.57   0
  -5   2 -11   -4.18   12.57   0
  -5   2 -11    1.96   11.77   0
  -6   2 -11   84.62   13.76   0
  -6  -2 -11  109.33   12.61   0
  -6   2 -11   99.74   13.34   0
  -7   2 -11    2.58   16.06   0
  -7  -2 -11    5.13   12.17   0
 -12  -3  11   18.95   18.55   0
  12   3 -11   30.17   13.97   0
 -12   3  11    3.95   14.40   0
  12  -3 -11   22.90   13.67   0
 -11  -3  11   17.61   19.17   0
  11   3 -11   21.59   15.29   0
 -11   3  11    2.85   12.04   0
  11  -3 -11   20.84   11.48   0
  10   3 -11    4.40   14.02   0
 -10   3  11   -2.80   12.10   0
 -10  -3  11   -0.81   18.06   0
  10  -3 -11  -14.61   11.89   0
   9   3 -11   37.20   14.49   0
  -9   3  11   38.77   12.16   0
  -9  -3  11   43.61   16.55   0
   9  -3 -11   39.18   11.76   0
   8   3 -11  461.20   18.08   0
  -8   3  11  494.89   14.55   0
  -8  -3  11  502.96   18.99   0
   8  -3 -11  473.95   13.60   0
   7   3 -11  661.97   18.66   0
  -7   3  11  563.60   14.34   0
  -7  -3  11  673.75   19.06   0
   7  -3 -11  622.80   13.80   0
   6   3 -11   39.71   14.62   0
  -6   3  11   28.34   10.81   0
   6  -3 -11   54.13   11.05   0
  -6  -3  11   46.07   12.55   0
  -5  -3  11  315.55   14.82   0
   5   3 -11  316.82   16.50   0
  -5   3  11  313.56   12.58   0
   5  -3 -11  317.64   13.70   0
   4  -3 -11   60.47   10.72   0
  -4   3  11   64.18   10.04   0
  -4  -3  11   73.74   13.39   0
   4   3 -11   61.37   14.41   0
   3   3 -11  293.68   14.98   0
   3  -3 -11  266.61   11.88   0
  -3   3  11  242.70   11.15   0
  -3  -3  11  280.83   14.21   0
   2   3 -11  301.87   15.47   0
   2  -3 -11  314.19   12.20   0
  -2  -3  11  300.47   14.49   0
  -2   3  11  316.76   11.96   0
  -1   3  11  132.58   10.38   0
   1  -3 -11  160.79   10.92   0
   1   3 -11  136.73   13.56   0
   0  -3 -11  127.05   10.76   0
   0   3  11  113.33   10.51   0
   0   3 -11  133.12   11.87   0
   1   3  11  286.66   10.81   0
   1  -3  11  307.64   13.39   0
  -1  -3 -11  292.05   12.54   0
  -1   3 -11  295.90   14.47   0
  -2   3 -11  147.17   12.14   0
   2  -3  11  140.80   13.21   0
   2   3  11  169.51   10.49   0
  -2  -3 -11  129.81   10.52   0
  -3   3 -11    3.02   12.88   0
   3  -3  11   19.26   12.04   0
   3   3  11    9.46   18.79   0
  -3  -3 -11   14.94   10.75   0
  -4   3 -11  145.92   13.59   0
  -4  -3 -11  134.83   11.91   0
  -4   3 -11  167.62   12.45   0
   4  -3  11  159.93   16.99   0
  -5   3 -11  683.97   17.90   0
  -5  -3 -11  648.83   14.68   0
  -5   3 -11  711.25   18.61   0
  -6   3 -11    0.53   14.25   0
  -6  -3 -11   36.69   12.24   0
  -6   3 -11   15.85   14.98   0
  11   4 -11   11.25   14.95   0
 -11  -4  11    5.32   19.33   0
 -11   4  11    8.05   13.69   0
  11  -4 -11   15.04   13.78   0
  10   4 -11   56.11   16.77   0
 -10   4  11   44.00   12.51   0
 -10  -4  11   43.38   17.22   0
  10  -4 -11   49.59   12.48   0
   9   4 -11   25.77   15.59   0
  -9   4  11   34.36   12.30   0
  -9  -4  11   48.27   16.47   0
   9  -4 -11   12.29   13.89   0
   8   4 -11   29.02   14.98   0
  -8   4  11    9.73   11.22   0
  -8  -4  11   19.88   14.51   0
   8  -4 -11   21.01   11.85   0
   7   4 -11  172.70   15.49   0
  -7   4  11  185.17   11.74   0
   7  -4 -11  147.98   11.78   0
  -7  -4  11  206.49   15.50   0
  -6  -4  11  156.17   14.45   0
   6   4 -11  144.45   15.29   0
  -6   4  11  148.08   11.02   0
   6  -4 -11  181.87   11.59   0
  -5  -4  11  261.06   14.73   0
   5   4 -11  271.49   15.71   0
  -5   4  11  247.21   11.33   0
   5  -4 -11  256.29   11.87   0
  -4   4  11   -7.10   11.72   0
  -4  -4  11    5.80   12.10   0
   4   4 -11   -2.45   14.59   0
   4  -4 -11   12.82   10.64   0
   3  -4 -11   26.88   10.64   0
  -3   4  11   37.11   10.45   0
  -3  -4  11   63.83   13.13   0
   3   4 -11   50.92   14.54   0
   2   4 -11  124.36   14.50   0
   2  -4 -11  134.43   10.90   0
  -2   4  11  134.07   10.61   0
   1  -4 -11  284.14   11.54   0
   1   4 -11  346.76   15.22   0
  -1   4  11  325.45   11.65   0
   0  -4 -11   45.04    9.40   0
   0   4  11   11.29   10.20   0
   0  -4  11   21.35   10.70   0
   0   4 -11   16.23   13.31   0
   1   4  11    5.10   10.24   0
  -1  -4 -11    5.03    9.49   0
   1  -4  11    3.64   11.88   0
  -1   4 -11   -2.52   12.45   0
  -2   4 -11  236.67   15.57   0
   2   4  11  250.02   11.43   0
   2  -4  11  212.25   13.49   0
  -2  -4 -11  188.19   11.35   0
   2   4  11   55.05   16.71   0
  -3   4 -11  129.76   12.39   0
  -3   4 -11  143.52   13.76   0
   3  -4  11  148.25   15.92   0
   3   4  11  120.50   18.46   0
  -3  -4 -11  119.79   11.72   0
  -4  -4 -11  101.02   11.43   0
  -4   4 -11  100.97   12.51   0
  -4   4 -11   87.79   11.97   0
   4  -4  11   87.17   15.89   0
  -5  -4 -11   -2.10   11.28   0
  -5   4 -11   -5.79   12.50   0
  -5   4 -11   20.40   14.01   0
  -6   4 -11   13.28   15.58   0
  -6  -4 -11    4.63   11.79   0
  -6   4 -11   16.20   14.92   0
  11   5 -11    1.48   16.50   0
 -11   5  11   -2.22   12.97   0
 -11  -5  11    1.30   18.38   0
  11  -5 -11  -13.16   13.64   0
  10   5 -11   98.47   15.79   0
 -10   5  11  109.97   13.51   0
 -10  -5  11  117.55   17.02   0
  10  -5 -11  123.25   13.64   0
   9   5 -11   76.02   16.02   0
  -9   5  11   63.33   12.07   0
   9  -5 -11   71.32   12.39   0
  -9  -5  11   70.75   15.90   0
   8   5 -11    6.52   13.77   0
  -8   5  11    4.39   11.12   0
   8  -5 -11   -2.12   11.33   0
  -8  -5  11    9.83   13.46   0
  -7  -5  11   42.81   14.69   0
   7   5 -11   50.23   15.79   0
  -7   5  11   55.55   12.69   0
   7  -5 -11   16.23   11.65   0
   6   5 -11   48.92   14.31   0
  -6  -5  11   45.05   14.74   0
  -6   5  11   37.50   10.36   0
   6  -5 -11   36.94   11.24   0
  -5  -5  11  103.49   15.99   0
   5   5 -11   99.54   17.26   0
   5  -5 -11   98.92   10.78   0
  -5   5  11  114.98   11.18   0
  -4   5  11   -6.20    9.19   0
   4   5 -11   -2.52   16.07   0
  -4  -5  11   -6.27   14.00   0
   4  -5 -11  -20.61    9.72   0
   3  -5 -11  189.21   10.87   0
  -3   5  11  183.91   10.22   0
   3   5 -11  185.19   16.80   0
   2   5 -11   67.78   15.05   0
   2  -5 -11   80.99    9.88   0
  -2  -5  11   82.39   12.47   0
  -2   5  11   93.78    9.52   0
  -1   5  11   89.32    9.70   0
   1  -5 -11   79.93   10.28   0
   1   5 -11   89.57   13.76   0
  -1  -5  11   97.40   12.17   0
   0  -5 -11  184.60   11.97   0
   0   5  11  192.60   11.98   0
   0   5 -11  199.49   14.24   0
   0  -5  11  191.21   14.25   0
  -1   5 -11    0.99   13.80   0
   1   5  11   13.89    9.65   0
  -1  -5 -11    3.69   10.30   0
   1  -5  11   21.57   11.73   0
  -1   5 -11    0.71   13.81   0
   1   5  11   10.30   14.09   0
  -2   5 -11  249.74   14.36   0
  -2   5 -11  271.44   15.65   0
   2   5  11  282.36   11.76   0
  -2  -5 -11  254.39   11.85   0
   2  -5  11  260.17   17.07   0
   2   5  11  251.78   15.85   0
  -3   5 -11   63.14   13.61   0
  -3   5 -11   67.41   15.58   0
   3   5  11   85.32   16.59   0
  -3  -5 -11  104.60   11.57   0
   3  -5  11   98.31   16.30   0
  -4   5 -11  -17.38   15.78   0
  -4   5 -11    6.18   14.46   0
   4   5  11    1.00   19.72   0
  -4  -5 -11  -20.87   11.64   0
   4  -5  11    0.13   15.11   0
  -5   5 -11   11.46   15.36   0
  -5   5 -11   14.96   13.91   0
  -5  -5 -11   21.23   11.39   0
 -10   6  11   66.83   12.97   0
  10  -6 -11  122.29   13.82   0
 -10  -6  11   98.26   18.39   0
   9   6 -11   53.93   17.30   0
  -9   6  11   58.09   11.89   0
   9  -6 -11   51.80   12.80   0
  -9  -6  11   55.12   17.61   0
   8   6 -11    3.23   16.68   0
  -8  -6  11    0.89   16.69   0
  -8   6  11    1.99   10.30   0
   8  -6 -11    6.53   10.93   0
   7   6 -11   33.96   17.85   0
   7  -6 -11   24.88   11.50   0
  -7  -6  11   43.01   17.25   0
  -7   6  11   46.52   10.52   0
   6   6 -11    4.91   19.18   0
   6  -6 -11   -5.85   11.23   0
  -6  -6  11    6.13   17.68   0
  -6   6  11    2.26   10.29   0
   5   6 -11    8.98   20.54   0
   5  -6 -11   10.98   11.46   0
  -5   6  11   -0.10   10.53   0
  -4   6  11   42.18   10.45   0
   4   6 -11   40.37   21.89   0
  -4  -6  11   30.82   10.06   0
   4  -6 -11   30.03   11.71   0
   3  -6 -11  102.92   13.75   0
  -3   6  11  101.81   13.01   0
  -3  -6  11   96.88   10.91   0
   3   6 -11   86.52   21.54   0
   2  -6 -11   20.14   11.23   0
  -2  -6  11    1.34   11.57   0
  -2   6  11   28.84   10.28   0
   2   6 -11    4.19   18.01   0
   1   6 -11   72.36   15.60   0
  -1   6  11   84.89   11.21   0
   1   6 -11   65.37   16.19   0
   1  -6 -11   67.88   11.75   0
  -1  -6  11   86.72   11.08   0
  -1   6  11   75.09   13.47   0
   0   6 -11    4.87   15.26   0
   0  -6 -11    2.70   11.84   0
   0   6 -11   10.35   14.42   0
   0   6  11   -6.10   11.00   0
   0  -6  11   20.72   12.88   0
   0   6  11    6.76   12.90   0
  -1   6 -11   41.32   13.79   0
   1   6  11   57.85   11.07   0
  -1  -6 -11   51.17   11.70   0
  -1   6 -11   32.15   14.41   0
   1  -6  11   37.10   12.63   0
   1   6  11   44.76   12.58   0
  -2   6 -11   -2.42   11.74   0
   2   6  11   12.91   11.23   0
  -2  -6 -11   -0.68   11.25   0
   2   6  11   23.20   14.35   0
   2  -6  11   -0.31   13.38   0
  -2   6 -11   20.55   14.11   0
  -3   6 -11   -4.37   15.53   0
  -3   6 -11    2.12   14.73   0
  -3  -6 -11  -10.17   11.18   0
   3   6  11   -0.22   14.79   0
   3  -6  11    7.12   15.26   0
  -4   6 -11   21.65   15.18   0
  -4   6 -11   20.30   14.27   0
   4   6  11   22.14   18.57   0
  -4  -6 -11   30.98   12.16   0
   4  -6  11   28.67   14.63   0
   8  -7 -11    0.72   14.33   0
  -8  -7  11  -11.99   11.17   0
  -8   7  11   10.92   12.38   0
  -8  -7  11   -0.09   26.40   0
  -7  -7  11   -5.64   11.05   0
   7  -7 -11  -30.92   13.80   0
  -7   7  11    9.27   11.29   0
  -6  -7  11   87.93   11.06   0
   6  -7 -11  101.78   13.25   0
  -6   7  11   32.32   12.25   0
  -5   7  11   19.46   11.48   0
  -5  -7  11    6.51   10.08   0
   5  -7 -11   -8.11   14.09   0
  -4   7  11   30.26   11.45   0
  -4  -7  11   35.29   10.36   0
   4  -7 -11   17.07   12.71   0
  -3   7  11  133.79   11.84   0
  -3  -7  11  145.03   12.21   0
   3  -7 -11  114.34   13.13   0
  -3   7  11  134.06   12.27   0
   2  -7 -11   16.98   12.15   0
  -2  -7  11    1.13   11.48   0
  -2   7  11    9.50   12.79   0
  -2   7  11   17.05   11.34   0
  -1   7  11   53.58   12.16   0
   1  -7 -11   49.07   12.75   0
   1   7 -11   44.73   24.52   0
  -1  -7  11   51.23   12.16   0
   1   7 -11   45.76   23.79   0
  -1   7  11   12.12   13.58   0
   0   7 -11  220.32   22.33   0
   0  -7 -11  248.53   13.67   0
   0   7 -11  173.04   23.74   0
   0   7  11  292.26   13.56   0
   0  -7  11  251.68   15.47   0
   0   7  11  258.63   14.95   0
  -1   7 -11    9.69   17.50   0
  -1  -7 -11    1.20   11.36   0
  -1   7 -11    0.85   15.48   0
   1   7  11  -11.81   11.31   0
   1  -7  11   -2.81   11.80   0
   1   7  11    5.30   14.52   0
  -2   7 -11   62.37   16.66   0
  -2  -7 -11   65.57   12.72   0
   2   7  11   75.55   12.54   0
   2   7  11   58.69   13.69   0
   2  -7  11   71.74   13.35   0
  -2   7 -11   51.89   15.17   0
  -3   7 -11   29.13   16.71   0
  -3   7 -11   23.71   16.95   0
  -3  -7 -11    0.53   14.02   0
   3   7  11   13.65   15.18   0
   3  -7  11   20.70   15.93   0
   7  -8 -11   13.86   14.10   0
  -7  -8  11  -11.01   11.47   0
  -7   8  11   -5.27   12.64   0
  -7   8  11   -5.31   11.65   0
   6  -8 -11  -14.81   14.10   0
  -6  -8  11    3.96   12.92   0
  -6   8  11    9.66   14.22   0
  -6   8  11   25.84   12.24   0
  -5   8  11   62.59   12.33   0
  -5  -8  11   44.69   11.61   0
   5  -8 -11   38.51   13.69   0
  -5   8  11   65.36   13.91   0
  -4   8  11   66.07   11.49   0
  -4  -8  11   58.13   11.19   0
   4  -8 -11   63.10   12.36   0
  -4   8  11   31.64   12.68   0
  -3   8  11   89.54   11.85   0
  -3  -8  11  103.47   12.00   0
   3  -8 -11  103.23   12.87   0
  -3   8  11    3.46   14.79   0
   2  -8 -11    2.85   12.69   0
  -2  -8  11   -2.62   13.13   0
  -2   8  11   -7.18   11.34   0
  -2   8  11  -15.90   13.01   0
   1  -8 -11   -5.63   13.90   0
  -1   8  11   -7.86   13.01   0
  -1  -8  11    8.46   11.56   0
  -1   8  11    7.78   12.81   0
   0  -8 -11   44.87   13.03   0
   0  -8  11   30.06   13.97   0
   0   8  11   50.55   15.43   0
   0   8  11   23.04   12.61   0
  -1  -8 -11  122.30   13.84   0
  -1   8 -11  100.09   23.39   0
  -1   8 -11   75.85   26.06   0
   1   8  11  119.14   13.68   0
   1  -8  11   88.60   13.33   0
   1   8  11  140.77   13.24   0
 -12   0  12   20.57   21.42   0
  12   0 -12   11.83   15.52   0
 -11   0  12   41.69   19.98   0
  11   0 -12    6.48   13.55   0
 -10   0  12  260.57   17.81   0
  10   0 -12  240.88   14.31   0
  -9   0  12  737.99   19.23   0
   9   0 -12  677.01   16.69   0
  -8   0  12  166.61   15.52   0
   8   0 -12  140.38   12.63   0
  -7   0  12  156.16   12.87   0
   7   0 -12  120.37   13.25   0
   6   0 -12  385.31   14.55   0
  -6   0  12  355.64   15.45   0
  -5   0  12  505.10   16.42   0
   5   0 -12  471.77   15.03   0
   4   0 -12  586.26   15.33   0
  -4   0  12  613.10   14.66   0
   3   0 -12  162.47   12.58   0
  -3   0  12  161.78   14.18   0
  -2   0  12   45.59   11.55   0
   2   0 -12   39.68   11.93   0
   1   0 -12   82.77   13.29   0
  -1   0  12   81.42   10.98   0
   0   0 -12  647.77   14.58   0
   0   0  12  657.13   14.10   0
  -1   0 -12  389.50   13.11   0
  -2   0 -12  189.19   11.37   0
  -3   0 -12  315.91   12.23   0
   3   0  12  284.05   20.74   0
  -4   0 -12  -10.40   12.28   0
  -5   0 -12    9.78   11.57   0
  -6   0 -12  121.62   13.96   0
 -12   1  12   74.08   18.40   0
 -12  -1  12   72.60   23.81   0
  12   1 -12   56.36   15.00   0
  12  -1 -12   52.93   15.93   0
 -11   1  12    7.64   16.61   0
 -11  -1  12   53.67   17.99   0
  11   1 -12   22.45   15.06   0
  11  -1 -12   62.46   14.72   0
 -10   1  12    9.11   16.58   0
 -10  -1  12    1.04   17.59   0
  10   1 -12    0.86   12.47   0
  10  -1 -12    1.55   12.72   0
  -9   1  12   25.77   13.47   0
  -9  -1  12   29.58   13.76   0
   9   1 -12   33.79   12.60   0
   9  -1 -12   38.49   12.65   0
  -8   1  12   16.95   13.35   0
  -8  -1  12    3.35   14.75   0
   8   1 -12   16.91   12.14   0
   8  -1 -12    4.10   12.44   0
  -7   1  12   13.79   11.95   0
   7   1 -12    3.09   11.94   0
  -7  -1  12    5.30   13.75   0
   7  -1 -12    2.74   11.62   0
   6   1 -12   71.00   12.83   0
  -6   1  12   87.51   11.55   0
   6  -1 -12   88.18   12.61   0
  -6  -1  12   96.43   12.66   0
  -5  -1  12   -0.84   13.62   0
   5   1 -12  -18.23   13.89   0
   5  -1 -12   -1.84   11.51   0
  -5   1  12   11.22   12.25   0
   4   1 -12   95.61   12.41   0
   4  -1 -12   83.84   11.49   0
  -4   1  12   67.34   10.84   0
  -4  -1  12   96.01   11.75   0
   3   1 -12   18.85   13.36   0
   3  -1 -12   48.09   10.81   0
  -3   1  12   16.93   10.39   0
  -3  -1  12   40.18   10.98   0
  -2  -1  12   90.17   11.03   0
   2   1 -12  124.09   12.17   0
   2  -1 -12   94.67   10.94   0
  -2   1  12   97.90   10.39   0
  -1  -1  12   95.10   10.73   0
  -1   1  12  115.63   10.94   0
   1  -1 -12   75.81   11.71   0
   1   1 -12   77.99   13.18   0
   0   1  12  131.45   10.63   0
   0  -1 -12  129.40   10.66   0
   0  -1  12  136.04   13.39   0
   0   1 -12  143.98   13.59   0
   1   1  12   28.37   10.30   0
  -1  -1 -12   40.57   10.63   0
  -1   1 -12   15.51   10.89   0
  -2   1 -12  155.49   13.17   0
   2  -1  12  154.72   13.72   0
  -2  -1 -12  163.28   11.44   0
  -3  -1 -12  126.24   12.06   0
  -3   1 -12  127.92   11.82   0
   3  -1  12  101.00   16.56   0
  -4  -1 -12   93.57   11.23   0
  -4   1 -12   75.01   12.25   0
   4  -1  12   93.26   24.25   0
  -5  -1 -12   17.77   12.34   0
  -5   1 -12    3.06   12.72   0
  -6   1 -12    7.68   13.39   0
  -6  -1 -12   30.22   13.46   0
  -6   1 -12   35.65   13.60   0
  12   2 -12   63.56   13.98   0
 -12  -2  12   45.78   19.84   0
 -12   2  12   28.96   15.97   0
  12  -2 -12   21.66   13.93   0
  11   2 -12    5.73   13.06   0
 -11   2  12   21.53   14.40   0
 -11  -2  12   42.92   20.06   0
  11  -2 -12   20.74   12.62   0
 -10   2  12   13.08   13.39   0
  10   2 -12   -0.88   12.75   0
 -10  -2  12   13.79   15.28   0
  10  -2 -12   13.18   12.41   0
   9   2 -12   81.97   12.67   0
  -9   2  12   79.83   13.66   0
  -9  -2  12   81.40   16.50   0
   9  -2 -12   26.70   12.61   0
   8   2 -12  159.08   15.78   0
  -8   2  12  132.56   13.18   0
  -8  -2  12  141.69   13.54   0
   8  -2 -12  155.89   13.31   0
   7   2 -12  215.16   16.18   0
  -7   2  12  243.91   12.81   0
   7  -2 -12  247.68   13.18   0
  -7  -2  12  218.28   16.05   0
   6   2 -12   -1.08   11.67   0
  -6   2  12    4.34   10.85   0
   6  -2 -12    0.82   10.79   0
  -6  -2  12   -4.21   13.28   0
  -5  -2  12  111.16   13.97   0
   5   2 -12  117.59   14.03   0
   5  -2 -12  101.45   10.91   0
  -5   2  12  129.58   11.61   0
   4  -2 -12   22.01   11.31   0
  -4   2  12   22.53    9.30   0
  -4  -2  12   22.50   12.43   0
   4   2 -12   23.70   12.94   0
  -3  -2  12  325.72   12.98   0
   3   2 -12  322.43   13.96   0
   3  -2 -12  296.59   11.20   0
  -3   2  12  331.92   11.07   0
   2   2 -12  264.73   13.02   0
   2  -2 -12  260.25   11.08   0
  -2   2  12  271.87   10.80   0
  -2  -2  12  285.39   13.79   0
  -1   2  12   89.90    9.61   0
  -1  -2  12  102.72   12.84   0
   1  -2 -12   82.01    9.74   0
   1   2 -12   95.27   11.72   0
   0  -2 -12  315.74   12.71   0
   0   2 -12  328.43   15.04   0
   0   2  12  336.32   11.38   0
   1   2  12  224.92   10.52   0
  -1  -2 -12  184.16   10.71   0
  -1   2 -12  206.92   12.55   0
  -2   2 -12   19.04   11.30   0
   2  -2  12    0.44   11.19   0
  -2  -2 -12    0.82    9.70   0
  -3  -2 -12  121.20   12.78   0
  -3   2 -12  113.91   12.05   0
   3  -2  12  122.70   15.97   0
   3   2  12  128.84   20.89   0
  -4  -2 -12   87.34   11.04   0
  -4   2 -12  103.39   13.43   0
   4  -2  12   93.02   19.63   0
  -5  -2 -12   70.44   13.54   0
  -5   2 -12   43.83   14.85   0
  -5   2 -12   83.66   12.47   0
  -6   2 -12   16.94   14.90   0
  -6  -2 -12    3.66   13.15   0
  -6   2 -12    5.22   14.34   0
  11   3 -12    7.02   16.28   0
 -11   3  12   -8.96   13.47   0
 -11  -3  12   -2.47   16.33   0
  11  -3 -12   -1.09   12.77   0
  10   3 -12   -6.08   15.79   0
 -10   3  12  -11.67   12.25   0
 -10  -3  12   20.83   16.26   0
  10  -3 -12    4.48   11.73   0
   9   3 -12   15.68   16.29   0
  -9   3  12   -0.33   11.65   0
  -9  -3  12   19.18   16.99   0
   9  -3 -12   33.07   12.79   0
   8   3 -12   21.35   15.07   0
  -8   3  12   19.55   11.58   0
   8  -3 -12   37.60   11.26   0
  -8  -3  12   47.80   16.48   0
   7   3 -12   24.19   13.84   0
  -7   3  12   15.66   11.01   0
   7  -3 -12   31.32   10.52   0
  -7  -3  12   16.35   14.60   0
  -6  -3  12   32.50   13.52   0
   6   3 -12   32.27   14.37   0
  -6   3  12   36.08    9.98   0
   6  -3 -12    7.62   10.34   0
  -5  -3  12   25.69   12.64   0
   5   3 -12   29.68   13.64   0
   5  -3 -12   22.49   10.37   0
  -5   3  12   14.07    9.76   0
   4  -3 -12   45.80   10.06   0
  -4   3  12   37.96   11.22   0
  -4  -3  12   30.11   13.26   0
   4   3 -12   54.55   14.50   0
   3   3 -12   36.20   14.50   0
   3  -3 -12   18.77   10.22   0
  -3   3  12   23.68    9.57   0
  -3  -3  12   23.91   13.38   0
   2   3 -12   25.46   11.59   0
   2  -3 -12   14.76    9.80   0
  -2  -3  12   11.99   10.57   0
  -2   3  12   18.67    9.61   0
  -1   3  12   63.73    9.50   0
   1  -3 -12   65.32    9.92   0
   1   3 -12   56.92   12.93   0
   0  -3 -12   15.18   10.30   0
   0   3 -12   12.00   11.99   0
   0   3  12    5.29    9.47   0
   1  -3  12   69.12   13.45   0
  -1  -3 -12   59.31   10.27   0
  -1   3 -12   65.32   12.40   0
   1   3  12   52.89   10.22   0
  -2   3 -12   33.86   12.32   0
   2  -3  12   39.18   13.97   0
  -2  -3 -12   19.92   10.85   0
  -3   3 -12   95.23   11.77   0
   3  -3  12  101.67   15.43   0
   3   3  12  104.72   21.88   0
  -3  -3 -12   93.02   11.71   0
  -4  -3 -12    7.53   11.40   0
  -4   3 -12   11.24   11.85   0
   4  -3  12    0.87   16.09   0
  -4   3 -12    3.28   11.75   0
  -5   3 -12   27.17   13.84   0
  -5  -3 -12   28.65   12.22   0
  -5   3 -12   19.25   12.59   0
  11   4 -12    6.48   15.32   0
 -11   4  12    9.10   13.69   0
 -11  -4  12    4.24   16.05   0
  11  -4 -12    1.89   13.59   0
  10   4 -12    5.20   16.25   0
 -10   4  12   20.15   13.15   0
 -10  -4  12    9.69   16.17   0
  10  -4 -12   -3.68   14.77   0
   9   4 -12   -0.23   14.89   0
  -9   4  12   13.99   11.72   0
   9  -4 -12  -11.93   13.59   0
  -9  -4  12    5.96   15.08   0
   8   4 -12  181.44   17.42   0
  -8   4  12  141.43   13.06   0
   8  -4 -12  165.89   13.14   0
  -8  -4  12  211.99   16.79   0
  -7  -4  12  118.29   14.79   0
   7   4 -12  111.73   16.07   0
  -7   4  12  137.85   11.73   0
   7  -4 -12  127.04   12.30   0
  -6  -4  12   14.00   11.99   0
   6   4 -12   14.80   13.74   0
   6  -4 -12  -14.80   11.20   0
  -6   4  12   -9.81   10.70   0
   5   4 -12   37.69   14.44   0
  -5  -4  12   43.91   12.25   0
   5  -4 -12   21.12   10.77   0
  -5   4  12   37.70   10.35   0
   4  -4 -12   -0.13   10.97   0
  -4   4  12   12.17   10.17   0
  -4  -4  12    7.87   12.37   0
   4   4 -12   10.50   13.94   0
   3   4 -12   82.48   14.41   0
   3  -4 -12   62.43   10.67   0
  -3   4  12   80.20   11.84   0
  -3  -4  12   85.84   13.38   0
   2   4 -12  147.87   14.37   0
   2  -4 -12  147.31   11.81   0
  -2   4  12  144.06   10.62   0
  -1   4  12   87.26    9.89   0
   1  -4 -12   82.59   11.99   0
   1   4 -12   98.20   14.35   0
  -1  -4  12  109.08   11.18   0
   0  -4 -12   90.60   10.89   0
   0   4 -12  101.88   14.22   0
   0  -4  12   86.07   13.43   0
   0   4  12   95.51   12.00   0
  -1  -4 -12   49.40   11.44   0
   1   4  12   71.72   10.62   0
   1  -4  12   79.55   13.76   0
  -1   4 -12   46.51   14.68   0
  -2   4 -12    2.63   13.79   0
  -2  -4 -12   25.51   10.48   0
   2  -4  12   10.59   14.61   0
   2   4  12    5.89   14.64   0
  -3   4 -12  160.47   14.31   0
  -3   4 -12  149.79   15.05   0
   3   4  12  137.67   20.24   0
   3  -4  12  151.34   15.17   0
  -3  -4 -12   20.23   12.50   0
  -4   4 -12   15.71   15.44   0
  -4   4 -12    9.54   13.14   0
  -4  -4 -12   -4.11   11.47   0
   4  -4  12   -0.03   16.06   0
  -5  -4 -12   36.26   11.92   0
  -5   4 -12   68.01   15.03   0
  -5   4 -12   83.45   15.31   0
  10   5 -12   32.05   15.93   0
 -10   5  12   24.68   13.04   0
  10  -5 -12    7.52   13.19   0
 -10  -5  12   10.35   16.21   0
   9   5 -12   -5.09   15.99   0
  -9   5  12    9.63   12.08   0
   9  -5 -12   -3.92   12.80   0
  -9  -5  12   -1.91   14.75   0
   8   5 -12    4.41   13.83   0
  -8   5  12  -11.86   11.38   0
   8  -5 -12    1.05   13.52   0
  -8  -5  12   -4.07   12.89   0
  -7  -5  12   37.72   14.18   0
   7   5 -12   40.42   15.63   0
   7  -5 -12   48.18   11.63   0
  -7   5  12   71.39   11.11   0
   6   5 -12    2.41   15.29   0
   6  -5 -12    1.19   11.11   0
  -6  -5  12    4.38   14.27   0
  -6   5  12   10.21   12.66   0
  -5   5  12   28.39   10.36   0
   5   5 -12   24.01   15.26   0
  -5  -5  12   24.30   13.91   0
   5  -5 -12   15.01   11.66   0
  -4   5  12   42.30   10.88   0
  -4  -5  12   28.81   14.09   0
   4   5 -12    8.45   15.52   0
   4  -5 -12    0.51   11.82   0
   3  -5 -12   76.42   11.41   0
  -3   5  12   91.92   10.73   0
   3   5 -12   87.30   14.79   0
   2   5 -12  396.64   17.26   0
   2  -5 -12  370.45   13.08   0
  -2  -5  12  395.97   12.98   0
  -2   5  12  368.96   12.73   0
  -1   5  12  301.17   11.93   0
   1  -5 -12  282.28   12.41   0
   1   5 -12  313.70   15.40   0
  -1  -5  12  296.50   13.07   0
   0  -5 -12  255.91   12.23   0
   0   5 -12  263.64   15.67   0
   0  -5  12  239.79   13.12   0
   0   5  12  272.54   12.61   0
  -1  -5 -12   27.50   10.34   0
   1   5  12   34.42   10.14   0
   1  -5  12   11.71   13.12   0
  -1   5 -12    7.29   14.81   0
   1   5  12   14.17   14.29   0
  -2   5 -12   59.71   14.96   0
  -2  -5 -12   54.21   11.09   0
   2  -5  12   68.90   16.34   0
   2   5  12   58.44   10.30   0
   2   5  12   57.66   14.39   0
  -2   5 -12   66.30   16.20   0
  -3   5 -12    7.23   15.31   0
  -3   5 -12    3.89   16.75   0
  -3  -5 -12    9.77   10.64   0
   3   5  12   15.62   17.11   0
   3  -5  12    7.29   14.53   0
  -4   5 -12  134.27   15.97   0
  -4   5 -12  139.55   15.86   0
  -4  -5 -12    3.34   12.61   0
   4  -5  12   98.05   14.99   0
  -9  -6  12    9.88   17.17   0
   9   6 -12   15.81   16.23   0
   9  -6 -12   -0.21   13.40   0
  -9   6  12  -18.27   13.54   0
   8   6 -12    0.04   17.44   0
  -8  -6  12   -0.76   16.56   0
   8  -6 -12   -0.86   12.38   0
  -8   6  12   13.75   11.83   0
  -7  -6  12    7.46   17.31   0
   7   6 -12    1.91   18.38   0
   7  -6 -12   -3.53   11.85   0
  -7   6  12    1.51   10.55   0
   6   6 -12   50.81   19.44   0
  -6  -6  12   36.04   18.91   0
   6  -6 -12   59.81   11.38   0
  -6   6  12   41.41   10.91   0
  -5   6  12  164.01   11.70   0
   5   6 -12  123.77   21.49   0
   5  -6 -12  148.19   11.89   0
  -4   6  12  350.22   12.45   0
   4   6 -12  335.08   23.70   0
  -4  -6  12  358.80   13.25   0
   4  -6 -12  390.00   13.20   0
   3  -6 -12   10.85   11.04   0
  -3   6  12   12.22   10.37   0
  -3  -6  12   28.59   10.68   0
   3   6 -12   11.63   17.74   0
   2  -6 -12   -3.71   11.02   0
  -2  -6  12   -0.06   12.67   0
  -2   6  12    7.73   12.15   0
   2   6 -12    5.70   16.15   0
   1   6 -12   -2.68   15.26   0
   1   6 -12    4.23   15.75   0
   1  -6 -12    6.19   12.50   0
  -1   6  12    2.07   10.64   0
  -1  -6  12   -1.26   11.13   0
  -1   6  12   -0.28   11.33   0
   0   6 -12   82.44   14.71   0
   0  -6 -12   85.89   11.29   0
   0   6 -12   60.14   13.38   0
   0  -6  12   62.51   13.25   0
   0   6  12   79.81   11.55   0
   0   6  12   63.35   15.02   0
  -1   6 -12    0.05   13.69   0
  -1  -6 -12   12.23   10.94   0
  -1   6 -12   -1.95   13.76   0
   1   6  12   14.09   10.87   0
   1  -6  12    2.40   13.68   0
   1   6  12    6.03   14.75   0
  -2   6 -12   26.16   14.94   0
  -2  -6 -12   48.44   13.11   0
   2   6  12   50.42   15.23   0
   2  -6  12   35.91   16.30   0
  -2   6 -12   30.94   14.88   0
  -3   6 -12  196.09   17.60   0
  -3   6 -12  121.38   17.55   0
  -3  -6 -12  187.66   14.57   0
   3   6  12  188.59   19.10   0
   3  -6  12  200.36   14.99   0
  -8  -7  12    9.13   11.61   0
  -7  -7  12  -20.66   11.69   0
   7  -7 -12    7.22   12.84   0
  -7   7  12   -4.61   12.38   0
  -6  -7  12   19.40   11.25   0
   6  -7 -12    9.32   12.49   0
  -6   7  12   19.89   11.53   0
  -5   7  12   41.28   11.03   0
  -5  -7  12   43.84   10.56   0
   5  -7 -12    5.62   12.33   0
  -4   7  12  267.36   12.63   0
  -4  -7  12  218.84   12.43   0
   4  -7 -12  219.33   13.82   0
  -3   7  12  218.15   12.69   0
  -3  -7  12  171.28   13.19   0
   3  -7 -12  219.21   14.76   0
  -3   7  12  185.45   14.27   0
   2  -7 -12    4.23   11.56   0
   2   7 -12    7.56   27.73   0
   2   7 -12    3.93   26.94   0
  -2  -7  12   15.42   12.94   0
  -2   7  12   12.01   11.10   0
  -2   7  12   -8.87   12.85   0
   1  -7 -12   25.63   11.93   0
   1   7 -12   16.44   22.81   0
  -1   7  12   28.28   11.35   0
  -1  -7  12   43.17   12.20   0
  -1   7  12   10.57   13.59   0
   1   7 -12   17.99   21.68   0
   0   7 -12   77.17   21.00   0
   0   7 -12   68.59   18.59   0
   0  -7 -12   82.35   12.56   0
   0  -7  12   69.01   13.98   0
   0   7  12   94.27   13.69   0
   0   7  12   76.46   12.36   0
  -1   7 -12   98.86   18.09   0
  -1  -7 -12  119.22   14.42   0
  -1   7 -12  120.46   18.24   0
   1  -7  12  113.41   13.70   0
   1   7  12  107.67   15.90   0
   1   7  12  139.67   12.79   0
  -5   8  12    0.28   12.16   0
  -5  -8  12   -5.75   11.46   0
   5  -8 -12    8.00   13.94   0
  -5   8  12  -10.08   13.19   0
  -4   8  12   92.29   12.64   0
  -4  -8  12  105.86   12.70   0
   4  -8 -12   96.12   13.98   0
  -4   8  12  100.16   13.40   0
  -3  -8  12   19.67   12.38   0
  -3   8  12   20.88   14.14   0
  -3   8  12    3.38   12.28   0
   3  -8 -12   23.56   13.96   0
   2  -8 -12    7.50   13.77   0
  -2   8  12    9.43   14.08   0
  -2  -8  12    9.95   14.64   0
  -2   8  12   24.40   12.63   0
   1  -8 -12   -8.65   13.66   0
  -1   8  12  -12.99   12.84   0
  -1  -8  12  -21.57   12.69   0
  -1   8  12    2.21   13.82   0
  11   1 -13   -2.46   12.89   0
 -11   1  13    7.94   16.14   0
 -11  -1  13   13.79   18.30   0
  11  -1 -13    3.54   13.48   0
  10   1 -13  128.85   15.67   0
 -10   1  13  120.36   15.31   0
 -10  -1  13  160.05   17.46   0
  10  -1 -13  121.76   14.05   0
   9   1 -13  123.37   13.34   0
  -9   1  13  152.05   14.57   0
  -9  -1  13  139.28   14.59   0
   9  -1 -13  119.20   14.68   0
   8   1 -13   20.39   12.34   0
  -8   1  13   10.95   12.04   0
   8  -1 -13    0.08   12.06   0
  -8  -1  13   34.51   15.71   0
   7   1 -13   40.74   12.00   0
   7  -1 -13   23.50   11.55   0
  -7   1  13   40.52   13.07   0
  -7  -1  13    0.36   13.52   0
  -6  -1  13   10.27   11.67   0
   6   1 -13   15.55   14.83   0
   6  -1 -13   13.18   12.77   0
  -6   1  13    8.54   10.95   0
  -5   1  13   59.08   12.40   0
  -5  -1  13   61.85   11.57   0
   5   1 -13   62.37   15.07   0
   5  -1 -13   78.25   11.56   0
   4   1 -13  188.35   15.54   0
   4  -1 -13  184.09   12.11   0
  -4   1  13  160.01   11.75   0
  -4  -1  13  182.90   12.10   0
  -3  -1  13  276.85   14.70   0
   3   1 -13  268.62   15.62   0
   3  -1 -13  286.80   12.56   0
  -3   1  13  300.99   12.53   0
  -2   1  13   83.15   10.72   0
   2   1 -13   61.05   11.73   0
   2  -1 -13   78.56   11.13   0
  -2  -1  13   69.92   11.33   0
   1  -1 -13   33.71   10.33   0
   1   1 -13   26.50   11.63   0
  -1  -1  13   40.75   11.31   0
  -1   1  13   35.73   10.18   0
   0  -1  13  169.21   12.17   0
   0  -1 -13  176.48   11.32   0
   0   1 -13  186.12   13.64   0
   0   1  13  164.51   11.01   0
   1   1  13  561.24   13.52   0
  -1  -1 -13  503.57   13.61   0
  -1   1 -13  536.79   15.11   0
   2  -1  13    4.19   14.49   0
  -2  -1 -13   18.13   11.59   0
  -2   1 -13    5.19   12.98   0
  -3   1 -13  168.24   12.77   0
   3   1  13  123.56   22.05   0
   3  -1  13  131.67   17.86   0
  -3  -1 -13  146.33   11.93   0
  -4  -1 -13  144.59   12.84   0
  -4   1 -13  149.86   13.88   0
   4  -1  13  133.48   27.53   0
  -5  -1 -13    7.98   12.11   0
  -5   1 -13   23.74   14.17   0
  11   2 -13   10.68   15.69   0
 -11   2  13   -0.41   15.25   0
 -11  -2  13    9.38   18.85   0
  11  -2 -13   30.67   14.16   0
  10   2 -13   25.74   13.28   0
 -10   2  13   20.18   14.29   0
 -10  -2  13   45.24   14.96   0
  10  -2 -13   23.00   12.42   0
   9   2 -13   61.68   13.83   0
  -9   2  13   34.22   15.39   0
   9  -2 -13   52.91   14.43   0
  -9  -2  13   59.66   14.30   0
   8   2 -13    0.02   12.04   0
  -8   2  13   29.74   12.91   0
   8  -2 -13   15.63   12.62   0
  -8  -2  13   11.32   13.83   0
   7   2 -13    7.44   14.23   0
   7  -2 -13   16.03   11.90   0
  -7   2  13    6.01   12.18   0
  -7  -2  13   10.20   13.36   0
  -6  -2  13   28.53   14.49   0
   6   2 -13   33.72   14.10   0
   6  -2 -13    2.95   11.64   0
  -6   2  13    7.06   11.34   0
  -5   2  13  150.55   11.59   0
  -5  -2  13  162.70   12.84   0
   5   2 -13  146.62   13.17   0
   5  -2 -13  146.24   11.87   0
   4  -2 -13  113.69   11.69   0
  -4   2  13  137.84   11.15   0
  -4  -2  13  123.62   14.58   0
   4   2 -13  125.25   15.67   0
   3   2 -13    2.89   11.62   0
   3  -2 -13   13.42   12.18   0
  -3  -2  13   -3.00   10.72   0
  -3   2  13    3.69   10.42   0
  -2   2  13   14.47    9.88   0
  -2  -2  13   -5.19   10.40   0
   2   2 -13  -15.90   11.14   0
   2  -2 -13    7.09   10.00   0
   1  -2 -13    3.31    9.78   0
   1   2 -13   13.97   12.88   0
  -1   2  13   17.02    9.53   0
  -1  -2  13    4.71   10.44   0
   0   2  13  118.53   10.86   0
   0  -2 -13   91.05   10.82   0
   0   2 -13  121.02   14.32   0
   1   2  13  169.15   12.29   0
   1  -2  13  148.38   15.39   0
  -1  -2 -13  126.03   11.02   0
  -1   2 -13  164.43   14.11   0
   2  -2  13  196.65   15.28   0
  -2  -2 -13  164.64   11.60   0
  -2   2 -13  203.58   13.14   0
  -3   2 -13   87.27   14.09   0
   3  -2  13   81.41   15.60   0
  -3  -2 -13   61.09   10.88   0
   3   2  13   77.33   22.91   0
  -4  -2 -13    4.46   11.76   0
  -4   2 -13    9.14   14.17   0
   4  -2  13   -4.30   20.21   0
  11   3 -13   17.95   13.98   0
 -11   3  13   24.19   14.21   0
  11  -3 -13   23.59   13.41   0
 -11  -3  13   25.60   17.52   0
  10   3 -13   15.49   15.61   0
 -10   3  13    3.86   12.62   0
  10  -3 -13   25.15   12.06   0
 -10  -3  13   -0.71   15.05   0
   9   3 -13   35.38   14.37   0
  -9   3  13   20.04   11.28   0
   9  -3 -13   25.31   11.16   0
  -9  -3  13   27.30   16.31   0
   8   3 -13  128.93   17.24   0
  -8   3  13  112.10   12.26   0
   8  -3 -13  125.52   13.32   0
  -8  -3  13  143.06   15.31   0
  -7  -3  13  378.27   15.59   0
   7   3 -13  339.88   17.75   0
   7  -3 -13  329.45   13.19   0
  -7   3  13  374.94   13.65   0
  -6  -3  13  369.14   17.27   0
   6   3 -13  348.44   16.77   0
   6  -3 -13  355.62   13.03   0
  -6   3  13  357.46   13.14   0
  -5   3  13    3.19   10.07   0
  -5  -3  13   17.25   12.75   0
   5   3 -13   -4.63   15.21   0
   5  -3 -13    2.21   12.11   0
   4  -3 -13   11.16   10.16   0
  -4  -3  13   15.12   12.40   0
  -4   3  13    4.12   10.15   0
   4   3 -13    4.35   14.78   0
  -3  -3  13   14.47   12.53   0
   3   3 -13   26.38   14.82   0
   3  -3 -13    3.18   11.30   0
  -3   3  13    8.79    9.91   0
   2   3 -13  478.08   16.46   0
   2  -3 -13  451.40   12.71   0
  -2  -3  13  511.38   14.89   0
  -2   3  13  453.59   12.31   0
  -1   3  13  359.44   12.08   0
   1  -3 -13  353.13   12.36   0
   1   3 -13  400.04   15.85   0
   0   3  13  104.19   11.13   0
   0  -3 -13   96.62   11.22   0
   0   3 -13   94.40   13.88   0
   0  -3  13  115.02   11.88   0
   1   3  13   78.82   10.73   0
  -1  -3 -13   48.21   11.23   0
   1  -3  13   65.59   14.87   0
  -1   3 -13   54.24   11.70   0
   2  -3  13    7.91   13.52   0
  -2  -3 -13    0.88   10.49   0
  -2   3 -13    3.27   10.73   0
  -3   3 -13  227.47   14.89   0
   3  -3  13  201.20   17.70   0
  -3  -3 -13  107.52   13.19   0
   3   3  13  197.96   25.99   0
  -4   3 -13   -7.05   13.56   0
  -4   3 -13  -11.75   13.87   0
   4  -3  13    0.31   17.41   0
  -4  -3 -13   -3.77   12.16   0
  10   4 -13   39.97   16.19   0
  10  -4 -13   -0.11   12.62   0
 -10   4  13    5.12   12.73   0
 -10  -4  13   25.48   15.54   0
   9   4 -13   46.31   15.17   0
   9  -4 -13   61.58   12.93   0
  -9   4  13   68.90   12.80   0
  -9  -4  13   76.63   14.83   0
   8   4 -13  114.01   16.98   0
   8  -4 -13  107.18   13.29   0
  -8   4  13   27.08   12.34   0
  -8  -4  13  102.63   16.04   0
  -7  -4  13  154.41   14.86   0
   7   4 -13  139.47   16.51   0
   7  -4 -13  141.38   12.05   0
  -7   4  13  140.64   11.67   0
  -6  -4  13  123.08   14.45   0
   6   4 -13  153.07   16.74   0
   6  -4 -13  132.73   12.09   0
  -6   4  13  116.88   11.85   0
  -5   4  13   93.42   11.47   0
  -5  -4  13   86.90   14.05   0
   5   4 -13   82.27   15.46   0
   5  -4 -13   92.09   12.32   0
   4  -4 -13    6.00   11.13   0
  -4   4  13    5.69   11.03   0
   4   4 -13   10.83   15.59   0
  -4  -4  13    5.18   13.36   0
   3   4 -13    3.95   14.61   0
   3  -4 -13   -1.33   11.13   0
  -3   4  13    9.40   11.93   0
  -3  -4  13    2.40   12.57   0
   2   4 -13  204.30   15.79   0
   2  -4 -13  212.70   12.22   0
  -2   4  13  226.74   12.08   0
   1  -4 -13   95.22   11.25   0
   1   4 -13   72.70   12.95   0
  -1   4  13   68.22   10.95   0
  -1  -4  13   86.37   11.61   0
   0  -4 -13   19.73   11.30   0
   0   4 -13   21.00   13.37   0
   0  -4  13   11.15   11.43   0
   0   4  13    9.17   10.95   0
   1   4  13    8.99   10.71   0
  -1  -4 -13   17.05   11.43   0
   1  -4  13    2.66   13.02   0
  -1   4 -13   19.97   15.02   0
  -2  -4 -13   17.38   11.33   0
   2  -4  13   11.66   13.50   0
  -2   4 -13    8.93   12.60   0
   2   4  13  -11.10   15.74   0
  -3   4 -13    5.56   14.08   0
  -3   4 -13    5.91   12.86   0
  -3  -4 -13   15.92   13.49   0
   3   4  13    4.71   19.83   0
   3  -4  13   -9.39   12.78   0
   9   5 -13   99.05   17.35   0
   9  -5 -13   82.90   13.62   0
  -9   5  13   91.02   13.76   0
  -9  -5  13  110.93   17.84   0
  -8  -5  13    6.54   14.06   0
   8   5 -13    1.48   15.42   0
   8  -5 -13   -8.20   12.45   0
  -8   5  13   -8.75   11.39   0
   7   5 -13   17.38   13.83   0
  -7  -5  13   17.31   13.56   0
   7  -5 -13   11.85   12.00   0
  -7   5  13    1.59   11.08   0
  -6  -5  13    0.18   13.59   0
   6   5 -13  -16.41   14.55   0
   6  -5 -13    1.15   11.65   0
  -6   5  13   -3.39   11.25   0
  -5   5  13  314.61   12.89   0
  -5  -5  13  296.13   16.71   0
   5   5 -13  271.31   17.74   0
   5  -5 -13  254.94   12.67   0
  -4   5  13  202.43   11.83   0
  -4  -5  13  204.79   15.60   0
   4   5 -13  166.07   16.36   0
   4  -5 -13  181.05   12.09   0
   3  -5 -13    2.26   10.92   0
  -3   5  13   14.92   10.36   0
   3   5 -13    4.20   14.37   0
   2   5 -13  197.04   15.50   0
   2  -5 -13  215.49   11.87   0
  -2  -5  13  203.51   14.03   0
  -2   5  13  160.23   11.43   0
   1   5 -13   16.46   14.66   0
   1  -5 -13    2.33   10.62   0
  -1   5  13    3.30   10.83   0
  -1  -5  13    7.26   13.63   0
   0  -5 -13   78.44   10.94   0
   0   5 -13   78.01   14.36   0
   0  -5  13   71.07   12.58   0
   0   5  13   78.65   10.97   0
   1   5  13   54.18   11.43   0
  -1  -5 -13   38.63   11.85   0
  -1   5 -13   67.32   15.26   0
   1  -5  13   45.46   14.31   0
   1   5  13   54.15   14.50   0
  -2   5 -13   10.11   14.23   0
  -2  -5 -13   17.62   11.64   0
   2  -5  13    9.60   14.15   0
  -2   5 -13    5.98   14.39   0
   2   5  13    6.42   15.90   0
  -3   5 -13   35.76   15.00   0
  -3   5 -13   14.68   14.70   0
  -3  -5 -13   48.74   12.24   0
   3   5  13   30.89   19.30   0
   3  -5  13    6.65   17.02   0
   8   6 -13    9.41   17.72   0
   8  -6 -13  -13.16   12.75   0
  -8   6  13   26.99   11.92   0
  -8  -6  13   17.59   17.76   0
   7   6 -13   90.96   21.35   0
  -7  -6  13  129.45   18.60   0
   7  -6 -13  113.43   13.31   0
  -7   6  13  125.91   12.71   0
  -6   6  13   25.85   11.61   0
   6   6 -13   37.40   21.83   0
  -6  -6  13   49.12   19.72   0
   6  -6 -13   40.17   12.09   0
  -5   6  13   44.96   11.76   0
   5   6 -13   13.50   20.25   0
   5  -6 -13   46.54   11.26   0
  -4   6  13   -4.48   10.41   0
   4   6 -13    3.87   18.50   0
  -4  -6  13    2.16   12.60   0
   4  -6 -13  -13.21   11.49   0
   3  -6 -13   34.52   11.01   0
  -3  -6  13   25.90   12.49   0
  -3   6  13   37.89   10.42   0
   3   6 -13   34.15   17.92   0
  -2   6  13    6.08   10.54   0
   2  -6 -13    4.80   10.23   0
  -2  -6  13   -5.41   12.14   0
   2   6 -13    6.80   17.01   0
   1   6 -13   -2.61   14.93   0
   1   6 -13    7.12   15.09   0
   1  -6 -13  -11.51   10.31   0
  -1   6  13  -11.03   10.71   0
  -1  -6  13   17.04   12.73   0
  -1   6  13   12.57   12.44   0
   0   6 -13   24.15   15.03   0
   0   6  13    9.96   11.37   0
   0  -6 -13   -0.45   11.38   0
   0   6 -13   31.21   14.08   0
   0  -6  13   23.39   12.31   0
   0   6  13   17.32   15.12   0
  -1   6 -13   10.57   15.39   0
   1   6  13   30.63   11.91   0
  -1  -6 -13   -1.42   11.74   0
  -1   6 -13    8.61   15.31   0
   1  -6  13   39.94   13.09   0
   1   6  13   26.72   15.64   0
  -6   7  13   12.16   11.76   0
  -6  -7  13   -8.87   11.29   0
   6  -7 -13    4.41   13.13   0
  -5   7  13  117.45   13.12   0
  -5  -7  13  120.23   12.78   0
   5  -7 -13  144.69   13.70   0
  -4   7  13   23.64   14.04   0
  -4  -7  13   53.47   12.34   0
   4  -7 -13   75.21   13.32   0
   3   7 -13    2.51   31.35   0
   3   7 -13   -1.80   31.34   0
  -3  -7  13   -6.88   12.48   0
  -3   7  13   10.54   11.91   0
   3  -7 -13    5.71   12.61   0
  -3   7  13    5.79   12.77   0
   2  -7 -13   38.43   12.82   0
  -2   7  13   54.82   12.02   0
   2   7 -13   46.32   24.91   0
  -2  -7  13   60.18   12.21   0
   2   7 -13   38.28   23.21   0
  -2   7  13   46.81   15.06   0
   1  -7 -13   21.08   12.65   0
   1   7 -13   -4.62   20.63   0
  -1   7  13   10.39   11.71   0
  -1  -7  13   13.72   13.10   0
  -1   7  13   -5.95   15.10   0
   1   7 -13  -10.89   19.74   0
   0   7 -13   -1.77   18.39   0
  11   0 -14   46.33   15.77   0
 -11   0  14   51.91   16.67   0
  10   0 -14   10.48   13.22   0
 -10   0  14    6.29   16.56   0
   9   0 -14   65.50   15.37   0
  -9   0  14   70.75   14.64   0
   8   0 -14    5.51   12.74   0
  -8   0  14   -1.78   13.12   0
   7   0 -14   -4.58   11.92   0
  -7   0  14   -0.71   13.94   0
  -6   0  14   23.48   12.85   0
   6   0 -14   35.08   11.73   0
  -5   0  14  220.60   12.30   0
   5   0 -14  175.03   15.34   0
   4   0 -14  846.58   16.47   0
  -4   0  14  902.45   15.89   0
  -3   0  14  556.06   14.41   0
   3   0 -14  483.72   15.61   0
   2   0 -14   60.37   11.16   0
  -2   0  14   57.17   10.70   0
   1   0 -14   -0.71   12.65   0
  -1   0  14    7.34   11.86   0
   0   0 -14   37.36   12.25   0
   0   0  14   66.00   11.84   0
  -1   0 -14  140.54   14.08   0
  -2   0 -14    8.75   11.87   0
   3   0  14    2.15   19.43   0
  -3   0 -14  -11.14   14.40   0
  11   1 -14   38.54   13.79   0
  11  -1 -14   31.86   16.65   0
  10   1 -14   18.32   14.16   0
  10  -1 -14   19.59   14.78   0
 -10   1  14   15.95   16.69   0
 -10  -1  14    5.42   15.48   0
   9   1 -14   59.87   13.06   0
   9  -1 -14   75.90   13.50   0
  -9   1  14   75.56   14.26   0
  -9  -1  14   81.53   13.65   0
   8   1 -14   15.89   12.32   0
   8  -1 -14   17.84   13.94   0
  -8   1  14    4.85   14.24   0
  -8  -1  14    7.86   13.93   0
   7   1 -14    5.82   12.09   0
   7  -1 -14   33.51   12.48   0
  -7   1  14   11.08   12.25   0
  -7  -1  14   29.76   12.18   0
  -6   1  14   52.28   11.38   0
  -6  -1  14   36.17   11.64   0
   6   1 -14   38.36   13.95   0
   6  -1 -14   13.17   11.23   0
  -5   1  14   42.68   11.05   0
  -5  -1  14   54.07   11.42   0
   5   1 -14   51.53   12.41   0
   5  -1 -14   55.04   11.46   0
   4   1 -14    5.99   13.52   0
   4  -1 -14    5.86   11.29   0
  -4   1  14    9.05   10.16   0
  -4  -1  14   14.53   11.33   0
   3   1 -14    2.25   11.98   0
   3  -1 -14   -5.34   10.46   0
  -3  -1  14   10.64   12.56   0
  -3   1  14    8.11   10.20   0
  -2  -1  14   -4.99   13.53   0
   2   1 -14    2.94   11.95   0
   2  -1 -14   12.56   11.04   0
  -2   1  14    4.19   10.63   0
  -1   1  14  130.09   11.60   0
  -1  -1  14  132.54   12.73   0
   1  -1 -14  109.23   11.87   0
   1   1 -14  114.52   13.62   0
   0   1  14    1.30   10.96   0
   0  -1 -14   -3.77   12.95   0
   0   1 -14   17.24   12.91   0
  -1  -1 -14   16.52   13.72   0
  -1   1 -14   33.72   12.28   0
   2  -1  14   28.31   13.44   0
  -2  -1 -14   11.23   11.81   0
  -2   1 -14   12.58   12.46   0
   3   1  14   56.87   23.52   0
   3  -1  14   90.62   19.25   0
  -3  -1 -14   99.11   12.33   0
  -3   1 -14  100.73   12.78   0
  10   2 -14    7.07   14.35   0
  10  -2 -14   26.78   13.20   0
 -10   2  14   30.28   14.30   0
 -10  -2  14    2.30   15.13   0
   9   2 -14   11.23   14.75   0
   9  -2 -14   11.18   12.60   0
  -9   2  14    3.35   13.20   0
  -9  -2  14    1.05   13.53   0
   8   2 -14   10.09   11.95   0
   8  -2 -14  -11.23   13.29   0
  -8   2  14    2.91   12.90   0
  -8  -2  14   -6.35   13.55   0
  -7  -2  14   84.34   14.83   0
   7   2 -14   93.15   13.83   0
   7  -2 -14   98.84   12.99   0
  -7   2  14   91.30   13.05   0
  -6   2  14  182.47   12.78   0
  -6  -2  14  154.18   12.26   0
   6   2 -14  173.32   13.23   0
   6  -2 -14  176.70   13.06   0
  -5   2  14   19.76   13.03   0
  -5  -2  14    4.34   11.38   0
   5   2 -14   10.65   12.08   0
   5  -2 -14    4.29   11.42   0
  -4  -2  14  199.09   12.37   0
   4  -2 -14  216.98   12.93   0
  -4   2  14  225.58   12.74   0
   4   2 -14  233.78   13.55   0
   3   2 -14   65.37   13.98   0
   3  -2 -14   20.43   12.20   0
  -3  -2  14   44.09   11.73   0
  -3   2  14   74.99   11.31   0
  -2   2  14  299.75   13.03   0
   2   2 -14  334.53   14.08   0
   2  -2 -14  300.67   12.93   0
  -2  -2  14  323.97   14.44   0
   1  -2 -14  241.99   13.01   0
   1   2 -14  251.10   13.43   0
  -1  -2  14  263.32   12.63   0
  -1   2  14  235.11   12.26   0
   0  -2 -14    8.07   10.76   0
   0   2 -14   -2.36   12.64   0
   0   2  14    2.55   10.70   0
   1   2  14   17.90   10.55   0
  -1  -2 -14   15.74   10.42   0
   1  -2  14    7.15   14.48   0
  -1   2 -14    2.03   11.96   0
   2  -2  14   -6.96   13.97   0
  -2  -2 -14    3.62   10.28   0
  -2   2 -14   -4.06   11.61   0
   3  -2  14   12.47   16.30   0
  -3  -2 -14  -18.06   11.87   0
   3   2  14    5.06   24.12   0
  -3   2 -14    8.20   13.93   0
  10   3 -14    6.88   16.52   0
  10  -3 -14   -2.43   13.21   0
 -10   3  14   -7.15   13.83   0
 -10  -3  14    8.90   15.46   0
   9   3 -14   21.13   15.59   0
   9  -3 -14    6.21   14.26   0
  -9   3  14   15.60   12.81   0
  -9  -3  14   -0.09   16.76   0
  -8  -3  14   -4.19   16.10   0
   8   3 -14    7.63   16.73   0
   8  -3 -14  -10.20   11.05   0
  -8   3  14   15.66   11.88   0
  -7  -3  14   -6.51   13.68   0
   7   3 -14    1.94   15.61   0
   7  -3 -14  -12.21   11.02   0
  -7   3  14   -5.10   11.23   0
  -6   3  14   18.99   10.98   0
  -6  -3  14   36.22   13.38   0
   6   3 -14    7.92   15.73   0
   6  -3 -14   48.33   11.84   0
  -5   3  14   62.31   12.42   0
   5   3 -14   45.25   16.66   0
   5  -3 -14   50.60   11.21   0
  -5  -3  14   65.52   14.07   0
   4  -3 -14    2.14   10.82   0
  -4   3  14   10.65   10.31   0
  -4  -3  14   21.61   14.84   0
   4   3 -14    7.72   13.33   0
   3   3 -14   12.36   15.71   0
   3  -3 -14   -1.77   10.58   0
  -3  -3  14   -4.12   12.22   0
  -3   3  14    1.78   10.26   0
  -2   3  14  116.80   11.77   0
   2   3 -14  114.32   15.63   0
   2  -3 -14   85.00   11.42   0
  -2  -3  14  121.43   14.38   0
   1  -3 -14  113.80   11.51   0
   1   3 -14  144.67   14.66   0
  -1   3  14  136.03   11.23   0
   0   3  14   41.04   10.70   0
   0  -3 -14   34.72   11.02   0
   0   3 -14   33.34   14.23   0
   0  -3  14   20.45   15.65   0
   1   3  14  101.41   10.78   0
  -1  -3 -14   24.19   11.95   0
   1  -3  14  110.36   14.02   0
  -1   3 -14  105.10   15.56   0
  -2  -3 -14   11.00   11.73   0
   2  -3  14   -8.06   12.30   0
  -2   3 -14    4.66   13.15   0
  -3  -3 -14   31.78   11.98   0
   3  -3  14   -4.83   15.96   0
   3   3  14    8.33   25.90   0
  -3   3 -14    5.78   14.75   0
   9   4 -14   -8.40   17.24   0
   9  -4 -14   -7.89   12.39   0
  -9   4  14  -12.92   12.51   0
  -9  -4  14   -0.77   16.19   0
  -8  -4  14   84.46   14.24   0
   8   4 -14   39.61   15.07   0
   8  -4 -14   61.15   12.89   0
  -8   4  14   36.37   14.16   0
  -7  -4  14   34.81   13.41   0
   7   4 -14   21.90   15.67   0
   7  -4 -14   37.37   11.82   0
  -7   4  14   21.39   11.55   0
  -6   4  14   57.10   11.90   0
   6   4 -14   52.13   14.87   0
   6  -4 -14   70.72   11.79   0
  -6  -4  14   52.52   14.96   0
  -5   4  14  120.22   11.82   0
  -5  -4  14  129.46   14.43   0
   5   4 -14  119.77   15.63   0
   5  -4 -14  110.59   12.09   0
   4  -4 -14   23.81   11.54   0
  -4  -4  14   53.76   13.53   0
  -4   4  14   22.90   12.11   0
   4   4 -14   42.61   14.68   0
  -3  -4  14    9.82   14.31   0
   3   4 -14   21.45   14.79   0
   3  -4 -14    3.24   11.28   0
  -3   4  14   15.01   10.91   0
  -2   4  14   97.05   11.44   0
   2   4 -14   76.99   16.08   0
   2  -4 -14   92.09   12.44   0
   1  -4 -14  261.41   12.70   0
   1   4 -14  252.60   17.49   0
  -1   4  14  244.62   12.37   0
  -1  -4  14  278.81   12.82   0
   0   4  14   38.94   10.73   0
   0  -4 -14   33.90   10.80   0
   0   4 -14   31.64   15.25   0
   0  -4  14   13.72   12.62   0
  -1  -4 -14   44.27   12.15   0
  -1   4 -14   13.62   15.39   0
   1  -4  14   37.76   13.54   0
   1   4  14   22.75   11.95   0
  -2  -4 -14   23.42   12.41   0
   2  -4  14   21.47   14.95   0
  -2   4 -14   11.52   16.06   0
   2   4  14   27.36   16.70   0
   8   5 -14   35.07   18.48   0
  -8  -5  14   64.41   16.93   0
   8  -5 -14   25.45   13.67   0
  -8   5  14   24.20   13.19   0
   7   5 -14    1.08   17.20   0
   7  -5 -14   94.52   13.32   0
  -7   5  14   94.47   13.04   0
  -7  -5  14  103.55   16.16   0
  -6   5  14   48.35   11.65   0
   6   5 -14   34.69   15.11   0
  -6  -5  14   45.72   14.49   0
   6  -5 -14   27.56   12.35   0
  -5   5  14   12.73   11.74   0
   5   5 -14   15.24   14.81   0
  -5  -5  14   10.08   14.48   0
   5  -5 -14   25.09   11.68   0
  -4   5  14    5.77   11.42   0
   4   5 -14    7.32   14.02   0
   4  -5 -14   22.88   12.96   0
   3  -5 -14   20.85   11.66   0
  -3   5  14   30.17   11.08   0
   3   5 -14   15.92   13.96   0
   2   5 -14   50.46   14.86   0
   2  -5 -14   18.65   11.94   0
  -2   5  14   68.34   11.91   0
  -2  -5  14   52.09   11.82   0
   1   5 -14   22.02   14.74   0
   1  -5 -14   19.94   12.04   0
  -1   5  14   19.34   11.78   0
  -1  -5  14   10.24   11.89   0
   0   5  14   68.55   12.30   0
   0  -5 -14   18.48   11.82   0
   0   5 -14   44.39   15.06   0
   0  -5  14   54.03   13.18   0
  -1  -5 -14  172.81   12.83   0
  -1   5 -14  191.57   16.96   0
   1  -5  14  170.34   17.04   0
   1   5  14  169.39   12.78   0
   1   5  14  -50.90   18.42   0
  -6   6  14   24.25   12.26   0
   6   6 -14   17.88   18.82   0
  -6  -6  14   31.99   17.65   0
   6  -6 -14   10.23   12.89   0
  -5   6  14    2.77   12.86   0
   5   6 -14    6.80   18.44   0
  -5  -6  14  -10.49   11.92   0
   5  -6 -14    7.35   12.21   0
  -4   6  14   29.98   11.75   0
  -4  -6  14    8.20   12.55   0
   4   6 -14   40.40   18.31   0
   4  -6 -14   36.53   12.30   0
   3  -6 -14  141.07   13.43   0
  -3  -6  14  109.26   12.49   0
   3   6 -14  132.89   19.18   0
  -3   6  14  158.77   13.01   0
   2  -6 -14  -11.27   12.57   0
  -2   6  14    2.67   11.73   0
  -2  -6  14  -17.43   13.17   0
   2   6 -14   -7.19   16.43   0
   1   6 -14    1.11   15.21   0
   1   6 -14   -1.76   15.05   0
   1  -6 -14    6.19   12.28   0
  -1  -6  14    1.41   11.73   0
  -1   6  14    3.55   12.01   0
  -1   6  14   -9.44   15.02   0
  10   1 -15   17.30   13.59   0
  10  -1 -15   33.12   15.57   0
 -10   1  15   22.61   19.31   0
 -10  -1  15   47.33   14.39   0
   9   1 -15   11.26   14.52   0
   9  -1 -15   -2.48   13.30   0
  -9   1  15   30.01   14.23   0
  -9  -1  15   11.01   15.34   0
   8   1 -15  148.62   13.15   0
   8  -1 -15  185.34   14.20   0
  -8   1  15  200.73   15.70   0
  -8  -1  15  152.24   13.43   0
  -7   1  15   87.37   12.49   0
  -7  -1  15  101.85   14.13   0
   7   1 -15   94.64   13.00   0
   7  -1 -15   87.41   12.84   0
  -6   1  15  114.64   12.49   0
  -6  -1  15  124.88   13.56   0
   6   1 -15  113.25   14.49   0
   6  -1 -15  116.31   12.83   0
  -5   1  15   62.53   12.04   0
  -5  -1  15   69.10   13.02   0
   5   1 -15   57.86   14.16   0
   5  -1 -15   38.54   12.40   0
   4   1 -15  246.31   16.11   0
  -4  -1  15  227.50   13.04   0
   4  -1 -15  242.09   13.21   0
  -4   1  15  234.42   12.64   0
  -3   1  15  148.42   12.13   0
   3   1 -15  153.50   14.32   0
   3  -1 -15  143.58   12.80   0
  -3  -1  15  168.37   13.68   0
   2   1 -15    8.39   12.16   0
   2  -1 -15    7.04   12.25   0
  -2  -1  15   -2.79   11.80   0
  -2   1  15    4.83   11.87   0
   1   1 -15  129.29   13.21   0
   1  -1 -15  156.89   14.41   0
  -1   1  15  149.38   13.42   0
  -1  -1  15  170.29   13.88   0
   0  -1 -15    7.23   12.35   0
   0   1 -15   14.84   13.85   0
   0   1  15   17.75   11.95   0
  -1  -1 -15   78.80   13.18   0
  -1   1 -15   95.00   13.14   0
   2  -1  15  429.84   20.81   0
  -2  -1 -15  366.25   15.29   0
  -2   1 -15  497.19   16.15   0
   9   2 -15   26.00   15.95   0
   9  -2 -15    7.14   13.58   0
  -9   2  15   57.18   14.37   0
  -9  -2  15   36.66   15.92   0
  -8  -2  15   -1.74   12.70   0
   8   2 -15   -9.34   14.40   0
   8  -2 -15  -14.51   13.10   0
  -8   2  15  -11.32   12.85   0
  -7   2  15   31.20   12.66   0
  -7  -2  15   27.10   12.11   0
   7   2 -15    8.13   15.22   0
   7  -2 -15   27.93   12.05   0
  -6   2  15  109.78   13.20   0
  -6  -2  15  131.12   13.82   0
   6   2 -15  113.55   12.93   0
   6  -2 -15  113.96   13.25   0
  -5   2  15   -0.75   12.16   0
   5   2 -15    3.35   13.41   0
  -5  -2  15   -6.15   12.53   0
   5  -2 -15    8.86   14.22   0
   4  -2 -15    7.57   13.91   0
  -4  -2  15   -9.12   12.81   0
  -4   2  15    1.84   12.15   0
   4   2 -15    3.98   13.44   0
  -3   2  15    8.77   11.39   0
  -3  -2  15    9.45   10.71   0
   3   2 -15  -13.93   11.78   0
   3  -2 -15   -1.00   13.25   0
   2   2 -15   -1.11   11.02   0
   2  -2 -15    7.85   11.76   0
  -2  -2  15   18.88   10.81   0
  -2   2  15   -0.68   11.44   0
  -1   2  15   -5.04   11.41   0
   1  -2 -15    3.87   11.40   0
   1   2 -15  -15.33   12.92   0
   0   2  15  103.49   11.85   0
   0  -2 -15   96.90   12.35   0
   0   2 -15   94.40   13.62   0
  -1  -2 -15    6.74   12.27   0
  -1   2 -15    8.50   13.45   0
   1  -2  15   10.59   14.68   0
  -2  -2 -15   21.27   12.40   0
   2  -2  15   13.89   16.17   0
  -2   2 -15   -0.57   14.11   0
  -9  -3  15   -2.38   16.12   0
   9   3 -15   -2.08   15.48   0
   9  -3 -15   10.96   13.18   0
  -9   3  15   26.00   13.59   0
  -8  -3  15   76.09   15.09   0
   8   3 -15   83.28   15.59   0
   8  -3 -15   -4.20   13.18   0
  -8   3  15   81.79   14.35   0
  -7   3  15   37.12   12.18   0
  -7  -3  15   28.31   16.20   0
   7   3 -15   41.38   15.58   0
   7  -3 -15   17.93   12.18   0
  -6   3  15  113.92   11.94   0
   6   3 -15  153.50   17.97   0
  -6  -3  15  150.44   15.76   0
   6  -3 -15  133.79   12.37   0
  -5  -3  15  115.08   14.25   0
  -5   3  15  101.49   11.54   0
   5   3 -15  104.59   16.44   0
   5  -3 -15  104.12   11.74   0
   4  -3 -15   14.26   10.80   0
  -4   3  15   17.85   11.55   0
  -4  -3  15   20.84   14.39   0
   4   3 -15   17.23   14.19   0
  -3  -3  15    6.98   14.00   0
   3   3 -15  -25.57   15.00   0
   3  -3 -15    9.98   10.52   0
  -3   3  15   13.42   10.07   0
   2   3 -15  131.88   15.08   0
   2  -3 -15  141.21   11.55   0
  -2   3  15  138.73   11.08   0
  -1   3  15  193.08   12.04   0
   1   3 -15  183.42   13.57   0
   1  -3 -15  144.78   13.86   0
   0  -3 -15   83.75   12.45   0
   0   3 -15   92.69   15.09   0
   0  -3  15   77.41   13.58   0
   0   3  15   87.95   11.83   0
  -1  -3 -15    3.59   11.70   0
  -1   3 -15    4.55   13.77   0
   1  -3  15   -0.50   16.08   0
  -8  -4  15  125.95   16.24   0
   8   4 -15   96.83   17.49   0
  -8   4  15  127.13   13.54   0
  -7   4  15   32.49   12.55   0
   7   4 -15  -10.51   16.90   0
   7  -4 -15   57.32   14.16   0
  -7  -4  15   36.54   15.97   0
  -6  -4  15   13.07   14.58   0
  -6   4  15   -1.85   11.92   0
   6   4 -15  -12.21   15.72   0
   6  -4 -15   44.84   12.55   0
  -5   4  15   26.28   11.81   0
   5   4 -15   36.02   14.46   0
  -5  -4  15   24.56   14.68   0
   5  -4 -15   33.91   12.43   0
   4  -4 -15   48.42   12.18   0
  -4  -4  15   57.84   13.31   0
  -4   4  15   51.59   13.27   0
   4   4 -15   58.07   14.56   0
   3   4 -15    0.33   16.21   0
   3  -4 -15  -10.29   12.08   0
  -3   4  15   21.31   11.35   0
   2   4 -15   23.41   16.23   0
   2  -4 -15   29.77   12.42   0
  -2   4  15   34.88   11.35   0
  -1   4  15   -4.95   11.98   0
   1   4 -15    4.11   14.68   0
   1  -4 -15    0.37   11.92   0
  -1  -4  15   15.73   12.29   0
   0  -4 -15  106.52   13.12   0
   0   4 -15  146.17   16.34   0
   0  -4  15  130.25   15.24   0
   0   4  15  133.15   12.81   0
  -6  -5  15   17.08   16.69   0
  -6   5  15   61.15   12.62   0
   6   5 -15    2.56   16.25   0
   6  -5 -15   18.80   13.28   0
  -5   5  15   -7.90   12.59   0
   5   5 -15   -1.40   16.26   0
   5  -5 -15    8.15   13.04   0
  -5  -5  15   -0.68   15.32   0
  -4   5  15  155.03   13.72   0
   4   5 -15  153.52   17.71   0
   4  -5 -15  173.61   14.16   0
   3  -5 -15   36.94   12.51   0
  -3  -5  15   42.89   12.08   0
   3   5 -15   67.70   16.35   0
  -3   5  15   52.64   12.51   0
   2   5 -15    2.62   15.59   0
   2  -5 -15    2.34   12.06   0
  -2   5  15  -15.47   11.69   0
  -2  -5  15    2.96   11.90   0
   1   5 -15    9.49   15.76   0
  -8   0  16  111.63   13.87   0
   8   0 -16   75.59   13.48   0
  -7   0  16   10.78   14.74   0
   7   0 -16   21.03   15.16   0
  -6   0  16  200.84   14.06   0
   6   0 -16  217.82   14.30   0
  -5   0  16   13.69   12.64   0
   5   0 -16   20.19   14.61   0
   4   0 -16   55.83   13.28   0
  -4   0  16   28.32   12.76   0
   3   0 -16    8.55   12.55   0
  -3   0  16    9.21   12.00   0
   2   0 -16  190.41   13.82   0
  -2   0  16  219.93   13.16   0
   1   0 -16   37.82   14.21   0
  -1   0  16   31.09   12.20   0
   0   0 -16   26.34   13.60   0
  -8   1  16   42.34   15.86   0
  -8  -1  16   14.63   12.98   0
   8   1 -16   17.46   13.60   0
   8  -1 -16   12.61   16.06   0
  -7   1  16  -16.14   13.46   0
  -7  -1  16    4.93   15.24   0
   7   1 -16  -10.09   13.12   0
   7  -1 -16   12.80   13.65   0
  -6   1  16   -2.05   12.68   0
  -6  -1  16   -5.93   11.84   0
   6   1 -16   -7.20   14.11   0
   6  -1 -16   -7.50   12.59   0
  -5   1  16   15.45   13.28   0
  -5  -1  16    8.80   11.66   0
   5   1 -16   -4.96   14.08   0
   5  -1 -16    4.93   12.47   0
   4   1 -16  165.36   13.57   0
   4  -1 -16  143.61   13.26   0
  -4  -1  16  143.94   12.14   0
  -4   1  16  132.35   12.82   0
  -3  -1  16   82.68   13.13   0
   3   1 -16   92.68   14.07   0
   3  -1 -16   81.12   13.01   0
  -3   1  16  105.34   12.45   0
  -2  -1  16    2.79   13.17   0
  -2   1  16   13.76   12.17   0
   2   1 -16    6.34   13.70   0
   2  -1 -16    7.59   12.17   0
  -1   1  16    7.32   12.58   0
   1   1 -16   26.69   12.52   0
   1  -1 -16   25.34   13.08   0
   0  -1 -16   11.35   12.78   0
   0   1 -16   -5.27   13.62   0
  -8   2  16   63.32   14.92   0
  -8  -2  16   95.69   17.72   0
   8   2 -16   87.77   16.52   0
   8  -2 -16   90.24   14.70   0
  -7   2  16    0.27   12.98   0
  -7  -2  16    9.65   13.02   0
   7   2 -16  -17.02   15.29   0
   7  -2 -16   -1.02   13.32   0
  -6   2  16  236.04   14.26   0
  -6  -2  16  224.62   14.74   0
   6   2 -16  229.81   16.61   0
   6  -2 -16  220.44   14.58   0
  -5  -2  16   56.96   14.14   0
  -5   2  16   80.34   13.96   0
   5   2 -16   54.87   15.14   0
   5  -2 -16   31.48   13.31   0
   4  -2 -16    2.66   12.35   0
  -4  -2  16    6.90   14.24   0
  -4   2  16  -34.97   12.42   0
   4   2 -16   10.59   14.44   0
   3   2 -16    2.59   13.38   0
   3  -2 -16   37.56   13.01   0
  -3   2  16   16.33   12.50   0
  -3  -2  16   30.88   12.76   0
   2   2 -16   -3.00   15.58   0
   2  -2 -16   13.90   12.60   0
  -2  -2  16    8.25   12.72   0
  -2   2  16   22.46   13.48   0
   1  -2 -16   17.36   12.80   0
   1   2 -16   -0.44   14.52   0
  -1   2  16  -10.76   12.08   0
  -7   3  16   41.96   13.06   0
   7   3 -16   36.39   15.46   0
  -7  -3  16   11.45   14.22   0
   7  -3 -16    7.11   12.96   0
  -6  -3  16   48.39   12.61   0
  -6   3  16   61.71   13.36   0
   6   3 -16   60.69   13.92   0
   6  -3 -16   57.75   13.33   0
  -5   3  16   11.60   12.66   0
  -5  -3  16   -1.45   14.85   0
   5   3 -16    8.64   16.17   0
   5  -3 -16   -5.47   12.67   0
   4  -3 -16  127.96   14.45   0
  -4  -3  16  137.56   14.63   0
  -4   3  16  117.15   14.23   0
   4   3 -16  135.48   15.96   0
   3   3 -16   96.63   15.25   0
   3  -3 -16   86.75   13.36   0
  -3   3  16  131.82   12.58   0
  -3  -3  16  120.67   14.99   0
   2   3 -16   27.32   15.66   0
   2  -3 -16   17.16   12.77   0
  -2   3  16   13.20   13.64   0
   1   3 -16    8.69   15.88   0
   5   4 -16   37.47   17.38   0
   4  -4 -16    3.84   13.47   0
  -4   4  16   -0.76   11.58   0
   4   4 -16   -6.34   15.37   0
   5  -1 -17   16.17   14.79   0
   4   1 -17   -2.70   14.82   0
   4  -1 -17   13.20   15.78   0
  -4   1  17    8.29   14.33   0
  -4  -1  17   13.80   13.42   0
;
_shelx_hkl_checksum     36981
_shelx_res_file
;
TITL CSV72a1 in P2(1)/c
    shelx.res
    created by SHELXL-2016/6 at 17:36:26 on 11-Apr-2018
CELL  0.71073  10.9600   9.1348  13.4946   90.000  108.292   90.000
ZERR     4.00   0.0022   0.0018   0.0027    0.000    0.030    0.000
LATT   1
SYMM  - X, 1/2 + Y, 1/2 - Z
SFAC  C    H    O    S    SE
UNIT  32 24 8 16 8
MERG   2
EQIV $1 -x+1, y-1/2, -z+1/2
EQIV $2 x, -y+3/2, z-1/2
HTAB C4 Se2
HTAB C4 O1_$1
HTAB C5 Se1
HTAB C5 Se2_$2
FMAP   2
SIZE     0.408   0.429   0.479
PLAN -5
ACTA
L.S.  24
TEMP  -103.00
WGHT    0.024900
FVAR       0.35599
C1    1    0.560341    0.972301    0.258770    11.00000    0.03948    0.02381 =
         0.03221   -0.00154    0.00628    0.00440
C2    1    0.676691    0.949109    0.458278    11.00000    0.03376    0.02560 =
         0.02706   -0.00101    0.01156    0.00182
C3    1    0.577186    0.857814    0.441811    11.00000    0.03212    0.02470 =
         0.03311   -0.00048    0.01353    0.00171
C4    1    0.545108    0.761044    0.519903    11.00000    0.04502    0.03643 =
         0.04844    0.00427    0.02585   -0.00671
AFIX 137
H4A   2    0.610175    0.773264    0.588334    11.00000   -1.50000
H4B   2    0.543631    0.658702    0.497773    11.00000   -1.50000
H4C   2    0.460552    0.787918    0.524643    11.00000   -1.50000
AFIX   0
C5    1    0.814312    0.615277    0.366148    11.00000    0.05020    0.04935 =
         0.03231   -0.00093    0.01720    0.00104
AFIX 137
H5A   2    0.857954    0.708541    0.364796    11.00000   -1.50000
H5B   2    0.722081    0.626480    0.330068    11.00000   -1.50000
H5C   2    0.849415    0.539960    0.331030    11.00000   -1.50000
AFIX   0
C6    1    0.834928    0.570718    0.477052    11.00000    0.02660    0.03485 =
         0.03004   -0.00015    0.01083    0.00219
C7    1    0.891414    0.648267    0.564220    11.00000    0.02578    0.02948 =
         0.03078    0.00143    0.00851    0.00042
C8    1    0.816216    0.407355    0.632318    11.00000    0.03652    0.03075 =
         0.03748   -0.00440    0.01879    0.00236
O1    3    0.527634    1.002056    0.167302    11.00000    0.05967    0.03374 =
         0.02887   -0.00159   -0.00069   -0.00216
O2    3    0.791978    0.310897    0.683726    11.00000    0.06293    0.03201 =
         0.04754   -0.00049    0.03026   -0.00640
S1    4    0.474469    0.850508    0.313804    11.00000    0.03278    0.03188 =
         0.04497    0.00146    0.00296   -0.00722
S2    4    0.696416    1.045022    0.353028    11.00000    0.03335    0.02945 =
         0.02395   -0.00028    0.00816   -0.00518
S5    4    0.895722    0.572329    0.683574    11.00000    0.04483    0.03065 =
         0.02563   -0.00083    0.00748   -0.00439
S6    4    0.777477    0.399421    0.495371    11.00000    0.04321    0.03370 =
         0.03315   -0.00954    0.01164   -0.00636
SE1   5    0.966574    0.835043    0.564266    11.00000    0.02965    0.03498 =
         0.04096    0.00402    0.00564   -0.00724
SE2   5    0.803282    0.980854    0.589452    11.00000    0.04841    0.02951 =
         0.02304   -0.00313    0.00823   -0.00266
HKLF 4
REM  CSV72a1 in P2(1)/c
REM R1 =  0.0290 for    2009 Fo > 4sig(Fo)  and  0.0526 for all    2733 data
REM    147 parameters refined using      0 restraints
END
WGHT      0.0249      0.0000
REM Highest difference peak  0.411,  deepest hole -0.513,  1-sigma level  0.097
Q1    1   0.3582  0.8508  0.3033  11.00000  0.05    0.41
Q2    1   0.8447  0.8413  0.5543  11.00000  0.05    0.41
Q3    1   0.5195  1.0155  0.2438  11.00000  0.05    0.41
Q4    1   0.8464  0.7945  0.4854  11.00000  0.05    0.39
Q5    1   0.9627  0.6647  0.5771  11.00000  0.05    0.37
;
_shelx_res_checksum     76098
data_it14ii
_database_code_depnum_ccdc_archive 'CCDC 1843766'
_audit_creation_method     SHELXL-97
_chemical_name_systematic
;
4,4'-(Diselanane-1,2-diyl)bis(5-methyl-2<i>H</i>-1,3-dithiol-2-one)
;
_chemical_name_common     ?
_chemical_formula_moiety     'C8 H6 O2 S6'
_chemical_formula_sum     'C8 H6 O2 S6'
_chemical_formula_iupac     'C8 H6 O2 S6'
_chemical_formula_weight     326.49
_chemical_melting_point     ?
_symmetry_cell_setting     monoclinic
_symmetry_space_group_name_H-M     'P 21/c'
_symmetry_space_group_name_Hall     '-P 2ybc'
loop_
    _symmetry_equiv_pos_as_xyz
    'x, y, z'
    '-x, y+1/2, -z+1/2'
    '-x, -y, -z'
    'x, -y-1/2, z-1/2'
_cell_length_a     10.845(2)
_cell_length_b     9.0387(18)
_cell_length_c     13.370(3)
_cell_angle_alpha     90.00
_cell_angle_beta     108.95(3)
_cell_angle_gamma     90.00
_cell_volume     1239.6(4)
_cell_formula_units_Z     4
_cell_measurement_reflns_used     13753
_cell_measurement_theta_min     6.4
_cell_measurement_theta_max     58.5
_cell_measurement_temperature     170(2)
_exptl_crystal_description     plate
_exptl_crystal_colour     yellow
_exptl_crystal_size_max     0.500
_exptl_crystal_size_mid     0.200
_exptl_crystal_size_min     0.001
_exptl_crystal_density_diffrn     1.749
_exptl_crystal_density_meas     ?
_exptl_crystal_density_method     'not measured'
_exptl_crystal_F_000     664
_exptl_absorpt_coefficient_mu     1.082
_exptl_absorpt_correction_type     numerical
_exptl_absorpt_process_details     'face indexed'
_exptl_absorpt_correction_T_min     0.7709
_exptl_absorpt_correction_T_max     0.9421
_exptl_special_details
;
(<i>X-RED32</i> and <i>X-SHAPE</i>; Stoe, 2010)
;
_diffrn_ambient_temperature     170(2)
_diffrn_radiation_type     MoK\a
_diffrn_radiation_wavelength     0.71073
_diffrn_radiation_source     'fine-focus sealed tube'
_diffrn_measurement_device_type     'STOE IPDS2T'
_diffrn_measurement_method     \w
_diffrn_detector_area_resol_mean     6.67
_diffrn_reflns_number     13324
_diffrn_reflns_av_R_equivalents     0.0340
_diffrn_reflns_av_sigmaI/netI     0.0244
_diffrn_reflns_theta_min     3.22
_diffrn_reflns_theta_max     29.23
_diffrn_reflns_theta_full     29.23
_diffrn_measured_fraction_theta_max     0.993
_diffrn_measured_fraction_theta_full     0.993
_diffrn_reflns_limit_h_min     -14
_diffrn_reflns_limit_h_max     11
_diffrn_reflns_limit_k_min     -12
_diffrn_reflns_limit_k_max     12
_diffrn_reflns_limit_l_min     -18
_diffrn_reflns_limit_l_max     18
_diffrn_standards_number     ?
_diffrn_standards_interval_count     ?
_diffrn_standards_interval_time     ?
_diffrn_standards_decay_%     ?
_refine_special_details
;
 Refinement of F^2^ against ALL reflections.  The weighted R-factor wR and
 goodness of fit S are based on F^2^, conventional R-factors R are based
 on F, with F set to zero for negative F^2^. The threshold expression of
 F^2^ > 2\s(F^2^) is used only for calculating R-factors(gt) etc. and is
 not relevant to the choice of reflections for refinement.  R-factors based
 on F^2^ are statistically about twice as large as those based on F, and R-
 factors based on ALL data will be even larger.
;
_reflns_number_total     3344
_reflns_number_gt     2636
_reflns_threshold_expression     >2\s(I)
_refine_ls_structure_factor_coef     Fsqd
_refine_ls_matrix_type     full
_refine_ls_R_factor_all     0.0407
_refine_ls_R_factor_gt     0.0269
_refine_ls_wR_factor_gt     0.0597
_refine_ls_wR_factor_ref     0.0635
_refine_ls_goodness_of_fit_ref     1.034
_refine_ls_restrained_S_all     1.034
_refine_ls_number_reflns     3344
_refine_ls_number_parameters     147
_refine_ls_number_restraints     0
_refine_ls_hydrogen_treatment     constr
_refine_ls_weighting_scheme     calc
_refine_ls_weighting_details
         'calc w=1/[\s^2^(Fo^2^)+(0.0310P)^2^+0.2272P] where P=(Fo^2^+2Fc^2^)/3'
_atom_sites_solution_hydrogens     geom
_atom_sites_solution_primary     direct
_atom_sites_solution_secondary     difmap
_refine_ls_shift/su_max     0.001
_refine_ls_shift/su_mean     0.000
_refine_diff_density_max     0.361
_refine_diff_density_min     -0.344
_refine_ls_extinction_method     none
_refine_ls_extinction_coef     ?
loop_
    _atom_type_symbol
    _atom_type_description
    _atom_type_scat_dispersion_real
    _atom_type_scat_dispersion_imag
    _atom_type_scat_source
    'C' 'C' 0.0033 0.0016
                         'International Tables Vol C Tables 4.2.6.8 and 6.1.1.4'
    'H' 'H' 0.0000 0.0000
                         'International Tables Vol C Tables 4.2.6.8 and 6.1.1.4'
    'O' 'O' 0.0106 0.0060
                         'International Tables Vol C Tables 4.2.6.8 and 6.1.1.4'
    'S' 'S' 0.1246 0.1234
                         'International Tables Vol C Tables 4.2.6.8 and 6.1.1.4'
_computing_data_collection
;
X-AREA (Stoe & Cie, 2010)
;
_computing_cell_refinement
;
X-AREA (Stoe & Cie, 2010)
;
_computing_data_reduction
;
X-AREA (Stoe & Cie, 2010)
;
_computing_structure_solution
;
SIR-92 (Altomare <i>et al.</i>,  1994), <i>SHELXS2016/6</i> (Sheldrick,
2008)
;
_computing_structure_refinement
;
<i>SHELXL2016/6</i> (Sheldrick, 2015)
;
_computing_molecular_graphics
;
XP (Bruker, 1998), DIAMOND (Brandenburg, 2001),
Mercury (Macrae <i>et al.</i>,  2006)
;
_computing_publication_material
;
<i>CIFTAB</i> (Sheldrick, 2015)
;
loop_
    _atom_site_type_symbol
    _atom_site_label
    _atom_site_fract_x
    _atom_site_fract_y
    _atom_site_fract_z
    _atom_site_U_iso_or_equiv
    _atom_site_adp_type
    _atom_site_calc_flag
    _atom_site_occupancy
    _atom_site_disorder_assembly
    _atom_site_disorder_group
    C C1 0.56140(18) 0.97691(18) 0.25987(13) 0.0303(3) Uani d 1 . .
    C C2 0.68624(16) 0.94540(18) 0.46161(11) 0.0264(3) Uani d 1 . .
    C C3 0.58060(16) 0.85986(19) 0.44516(12) 0.0283(3) Uani d 1 . .
    C C4 0.54816(19) 0.7632(2) 0.52398(15) 0.0377(4) Uani d 1 . .
    H H4A 0.616846 0.771796 0.592700 0.057 Uiso calc 1 . .
    H H4B 0.541661 0.660179 0.500052 0.057 Uiso calc 1 . .
    H H4C 0.464737 0.794436 0.530838 0.057 Uiso calc 1 . .
    C C5 0.8123(2) 0.6221(2) 0.36279(14) 0.0432(4) Uani d 1 . .
    H H5A 0.856072 0.716664 0.361746 0.065 Uiso calc 1 . .
    H H5B 0.718458 0.633249 0.326446 0.065 Uiso calc 1 . .
    H H5C 0.847281 0.546622 0.326768 0.065 Uiso calc 1 . .
    C C6 0.83515(16) 0.5762(2) 0.47454(13) 0.0310(3) Uani d 1 . .
    C C7 0.89133(16) 0.6551(2) 0.56261(13) 0.0298(3) Uani d 1 . .
    C C8 0.82334(18) 0.4069(2) 0.63253(14) 0.0345(4) Uani d 1 . .
    O O1 0.52663(15) 1.00821(15) 0.16765(9) 0.0419(3) Uani d 1 . .
    O O2 0.80246(16) 0.30792(16) 0.68404(11) 0.0476(3) Uani d 1 . .
    S S1 0.47149(4) 0.85968(5) 0.31651(4) 0.03579(11) Uani d 1 . .
    S S2 0.70545(4) 1.04272(5) 0.35471(3) 0.02809(9) Uani d 1 . .
    S S3 0.80927(5) 0.96538(5) 0.58353(3) 0.03365(10) Uani d 1 . .
    S S4 0.95479(4) 0.83296(5) 0.56233(4) 0.03649(11) Uani d 1 . .
    S S5 0.89988(5) 0.57621(5) 0.68428(3) 0.03564(11) Uani d 1 . .
    S S6 0.78190(5) 0.40033(5) 0.49318(3) 0.03672(11) Uani d 1 . .
loop_
    _atom_site_aniso_label
    _atom_site_aniso_U_11
    _atom_site_aniso_U_22
    _atom_site_aniso_U_33
    _atom_site_aniso_U_12
    _atom_site_aniso_U_13
    _atom_site_aniso_U_23
    C1 0.0363(9) 0.0215(8) 0.0301(7) 0.0009(6) 0.0065(6) -0.0033(6)
    C2 0.0309(8) 0.0246(8) 0.0253(7) 0.0014(6) 0.0113(6) -0.0017(6)
    C3 0.0306(8) 0.0246(8) 0.0321(7) 0.0016(6) 0.0136(6) -0.0012(6)
    C4 0.0428(10) 0.0325(9) 0.0453(9) -0.0018(8) 0.0247(8) 0.0031(7)
    C5 0.0495(11) 0.0536(12) 0.0298(8) 0.0029(9) 0.0174(8) -0.0026(8)
    C6 0.0253(8) 0.0377(9) 0.0321(7) 0.0022(7) 0.0125(6) -0.0032(7)
    C7 0.0232(7) 0.0338(9) 0.0313(7) 0.0011(6) 0.0075(6) -0.0001(6)
    C8 0.0353(9) 0.0333(9) 0.0383(8) 0.0016(7) 0.0164(7) -0.0036(7)
    O1 0.0567(9) 0.0324(7) 0.0277(6) -0.0020(6) 0.0014(6) -0.0005(5)
    O2 0.0646(10) 0.0338(7) 0.0514(8) -0.0031(7) 0.0285(7) 0.0010(6)
    S1 0.0296(2) 0.0294(2) 0.0422(2) -0.00548(17) 0.00317(17) 0.00138(17)
    S2 0.0311(2) 0.0284(2) 0.02544(17) -0.00528(16) 0.01009(15) -0.00122(14)
    S3 0.0417(2) 0.0317(2) 0.02435(17) -0.00303(18) 0.00641(16) -0.00476(15)
    S4 0.0255(2) 0.0372(2) 0.0426(2) -0.00639(17) 0.00532(17) 0.00179(18)
    S5 0.0422(2) 0.0332(2) 0.02811(18) -0.00173(18) 0.00668(16) -0.00185(16)
    S6 0.0386(2) 0.0352(2) 0.0367(2) -0.00491(18) 0.01269(18) -0.01011(17)
_geom_special_details
;
 All esds (except the esd in the dihedral angle between two l.s. planes)
 are estimated using the full covariance matrix.  The cell esds are taken
 into account individually in the estimation of esds in distances, angles
 and torsion angles; correlations between esds in cell parameters are only
 used when they are defined by crystal symmetry.  An approximate (isotropic)
 treatment of cell esds is used for estimating esds involving l.s. planes.
;
loop_
    _geom_bond_atom_site_label_1
    _geom_bond_atom_site_label_2
    _geom_bond_site_symmetry_2
    _geom_bond_distance
    _geom_bond_publ_flag
    C1 O1 . 1.200(2) ?
    C1 S2 . 1.7652(19) ?
    C1 S1 . 1.7682(19) ?
    C2 C3 . 1.340(2) ?
    C2 S2 . 1.7473(16) ?
    C2 S3 . 1.7486(17) ?
    C3 C4 . 1.496(2) ?
    C3 S1 . 1.7426(18) ?
    C4 H4A . 0.9800 ?
    C4 H4B . 0.9800 ?
    C4 H4C . 0.9800 ?
    C5 C6 . 1.492(2) ?
    C5 H5A . 0.9800 ?
    C5 H5B . 0.9800 ?
    C5 H5C . 0.9800 ?
    C6 C7 . 1.342(2) ?
    C6 S6 . 1.7363(19) ?
    C7 S4 . 1.7494(18) ?
    C7 S5 . 1.7507(17) ?
    C8 O2 . 1.195(2) ?
    C8 S6 . 1.7700(18) ?
    C8 S5 . 1.7710(19) ?
    S3 S4 . 2.0723(7) ?
loop_
    _geom_angle_atom_site_label_1
    _geom_angle_atom_site_label_2
    _geom_angle_atom_site_label_3
    _geom_angle_site_symmetry_1
    _geom_angle_site_symmetry_3
    _geom_angle
    _geom_angle_publ_flag
    O1 C1 S2 . . 124.61(15) ?
    O1 C1 S1 . . 123.25(15) ?
    S2 C1 S1 . . 112.13(9) ?
    C3 C2 S2 . . 118.62(12) ?
    C3 C2 S3 . . 124.44(12) ?
    S2 C2 S3 . . 116.93(10) ?
    C2 C3 C4 . . 127.26(16) ?
    C2 C3 S1 . . 115.65(12) ?
    C4 C3 S1 . . 117.07(13) ?
    C3 C4 H4A . . 109.5 ?
    C3 C4 H4B . . 109.5 ?
    H4A C4 H4B . . 109.5 ?
    C3 C4 H4C . . 109.5 ?
    H4A C4 H4C . . 109.5 ?
    H4B C4 H4C . . 109.5 ?
    C6 C5 H5A . . 109.5 ?
    C6 C5 H5B . . 109.5 ?
    H5A C5 H5B . . 109.5 ?
    C6 C5 H5C . . 109.5 ?
    H5A C5 H5C . . 109.5 ?
    H5B C5 H5C . . 109.5 ?
    C7 C6 C5 . . 127.68(18) ?
    C7 C6 S6 . . 115.98(13) ?
    C5 C6 S6 . . 116.34(14) ?
    C6 C7 S4 . . 123.61(14) ?
    C6 C7 S5 . . 118.09(14) ?
    S4 C7 S5 . . 118.30(10) ?
    O2 C8 S6 . . 123.42(15) ?
    O2 C8 S5 . . 125.06(15) ?
    S6 C8 S5 . . 111.52(10) ?
    C3 S1 C1 . . 97.47(8) ?
    C2 S2 C1 . . 96.03(8) ?
    C2 S3 S4 . . 101.38(6) ?
    C7 S4 S3 . . 102.29(6) ?
    C7 S5 C8 . . 96.44(8) ?
    C6 S6 C8 . . 97.92(8) ?
loop_
    _geom_hbond_atom_site_label_D
    _geom_hbond_atom_site_label_H
    _geom_hbond_atom_site_label_A
    _geom_hbond_site_symmetry_A
    _geom_hbond_distance_DH
    _geom_hbond_distance_HA
    _geom_hbond_distance_DA
    _geom_hbond_angle_DHA
    C4 H4A S3 . 0.98 2.76 3.244(2) 111.4
    C5 H5A S4 . 0.98 2.75 3.234(2) 110.9
    C4 H4B O1 2_645 0.98 2.53 3.345(2) 140.9
    C5 H5C S3 4_575 0.98 3.14 3.8063(19) 126.2
    C5 H5C S5 3_766 0.98 3.01 3.825(2) 141.9
    C4 H4C S2 3_676 0.98 3.12 4.021(2) 153.1
_shelx_res_file
;
TITL IT14II in P2(1)/c
    shelx.res
    created by SHELXL-2016/6 at 16:51:35 on 21-Apr-2018
CELL  0.71073  10.8451   9.0387  13.3702   90.000  108.951   90.000
ZERR     4.00   0.0022   0.0018   0.0027    0.000    0.030    0.000
LATT   1
SYMM  - X, 1/2 + Y, 1/2 - Z
SFAC  C    H    O    S
UNIT  32 24 8 24
MERG   2
EQIV $1 -x+1, y-1/2, -z+1/2
EQIV $2 x, -y+3/2, z-1/2
EQIV $3 -x+2,-y+1,-z+1
EQIV $4 -x+1, -y+2,-z+1
HTAB C4 S3
HTAB C5 S4
HTAB C4 O1_$1
HTAB C5 S3_$2
HTAB C5 S5_$3
HTAB C4 S2_$4
FMAP   2
PLAN   -5
SIZE     0.004   0.200   0.500
ACTA
L.S.  24
TEMP  -103.00
WGHT    0.031800    0.212400
FVAR       0.50185
C1    1    0.561397    0.976905    0.259870    11.00000    0.03629    0.02153 =
         0.03011   -0.00335    0.00651    0.00090
C2    1    0.686237    0.945395    0.461605    11.00000    0.03087    0.02462 =
         0.02526   -0.00173    0.01133    0.00144
C3    1    0.580600    0.859861    0.445158    11.00000    0.03061    0.02464 =
         0.03210   -0.00123    0.01355    0.00156
C4    1    0.548164    0.763236    0.523985    11.00000    0.04280    0.03254 =
         0.04532    0.00305    0.02470   -0.00184
AFIX 137
H4A   2    0.616846    0.771796    0.592700    11.00000   -1.50000
H4B   2    0.541661    0.660179    0.500052    11.00000   -1.50000
H4C   2    0.464737    0.794436    0.530838    11.00000   -1.50000
AFIX   0
C5    1    0.812279    0.622115    0.362789    11.00000    0.04951    0.05358 =
         0.02979   -0.00258    0.01739    0.00292
AFIX 137
H5A   2    0.856072    0.716664    0.361746    11.00000   -1.50000
H5B   2    0.718458    0.633249    0.326446    11.00000   -1.50000
H5C   2    0.847281    0.546622    0.326768    11.00000   -1.50000
AFIX   0
C6    1    0.835153    0.576154    0.474544    11.00000    0.02535    0.03774 =
         0.03210   -0.00317    0.01249    0.00219
C7    1    0.891326    0.655085    0.562615    11.00000    0.02320    0.03385 =
         0.03129   -0.00013    0.00753    0.00112
C8    1    0.823343    0.406897    0.632533    11.00000    0.03527    0.03329 =
         0.03830   -0.00359    0.01639    0.00164
O1    3    0.526627    1.008209    0.167652    11.00000    0.05673    0.03238 =
         0.02771   -0.00052    0.00138   -0.00203
O2    3    0.802463    0.307918    0.684044    11.00000    0.06459    0.03381 =
         0.05139    0.00097    0.02849   -0.00306
S1    4    0.471491    0.859681    0.316514    11.00000    0.02956    0.02943 =
         0.04222    0.00138    0.00317   -0.00548
S2    4    0.705450    1.042719    0.354714    11.00000    0.03112    0.02838 =
         0.02544   -0.00122    0.01009   -0.00528
S3    4    0.809267    0.965382    0.583532    11.00000    0.04173    0.03173 =
         0.02435   -0.00476    0.00641   -0.00303
S4    4    0.954794    0.832962    0.562327    11.00000    0.02546    0.03724 =
         0.04260    0.00179    0.00532   -0.00639
S5    4    0.899877    0.576209    0.684278    11.00000    0.04220    0.03318 =
         0.02811   -0.00185    0.00668   -0.00173
S6    4    0.781901    0.400325    0.493181    11.00000    0.03858    0.03517 =
         0.03673   -0.01011    0.01269   -0.00491
HKLF 4
REM  IT14II in P2(1)/c
REM R1 =  0.0269 for    2636 Fo > 4sig(Fo)  and  0.0407 for all    3344 data
REM    147 parameters refined using      0 restraints
END
WGHT      0.0318      0.2124
REM Highest difference peak  0.362,  deepest hole -0.344,  1-sigma level  0.057
Q1    1   0.5701  0.8202  0.4867  11.00000  0.05    0.36
Q2    1   0.8197  0.5050  0.4826  11.00000  0.05    0.32
Q3    1   0.9335  0.5947  0.6535  11.00000  0.05    0.31
Q4    1   0.8213  0.6009  0.4162  11.00000  0.05    0.31
Q5    1   0.4944  0.8653  0.3746  11.00000  0.05    0.29
;
_shelx_res_checksum     86525
