# Supplementary material for: Crystal structures of 4,4′-(disulfane-1,2-diyl)bis(5-methyl-2H-1,3-dithiol-2-one) and 4,4′-(diselanane-1,2-diyl)bis(5-methyl-2H-1,3-dithiol-2-one)
Source: Acta Crystallogr E Crystallogr Commun. 2018 May 22;74(Pt 6):840–5. doi: 10.1107/S2056989018007454 (PMC6002816; doi:10.1107/S2056989018007454)
Supplement: Supplementary file 2 [file e-74-00840-CSV72a12sup2.hkl]

data_CSV72a12                                                                   
_shelx_title ' CSV72a1 in P2(1)/c'                                              
_shelx_refln_list_code          4                                               
_shelx_F_calc_maximum      274.72                                               
_exptl_crystal_F_000       808.00                                               
_reflns_d_resolution_high  0.7865                                               
                                                                                
loop_                                                                           
 _space_group_symop_operation_xyz                                               
 'x, y, z'                                                                      
 '-x, y+1/2, -z+1/2'                                                            
 '-x, -y, -z'                                                                   
 'x, -y-1/2, z-1/2'                                                             
                                                                                
_cell_length_a    10.9600                                                       
_cell_length_b     9.1348                                                       
_cell_length_c    13.4946                                                       
_cell_angle_alpha  90.000                                                       
_cell_angle_beta  108.292                                                       
_cell_angle_gamma  90.000                                                       
                                                                                
_shelx_F_squared_multiplier     1.000                                           
                                                                                
loop_                                                                           
 _refln_index_h                                                                 
 _refln_index_k                                                                 
 _refln_index_l                                                                 
 _refln_F_squared_calc                                                          
 _refln_F_squared_meas                                                          
 _refln_F_squared_sigma                                                         
 _refln_observed_status                                                         
   1   0   0       9308.44       8403.28       185.52 o                         
   2   0   0        103.53        128.12        81.22 o                         
   3   0   0      21839.67      21197.48       178.58 o                         
   4   0   0      15921.82      15381.10       136.91 o                         
   5   0   0       5800.10       5632.48       170.71 o                         
   6   0   0       4196.95       4012.87        77.65 o                         
   7   0   0       2132.31       2281.26        98.32 o                         
   8   0   0       5679.13       5334.39       118.83 o                         
   9   0   0        713.07        731.07       110.47 o                         
  10   0   0       1556.09       1451.80       102.42 o                         
  11   0   0        170.16        178.64        99.50 o                         
  12   0   0       2241.33       2223.35       108.97 o                         
  13   0   0        563.05        330.71       363.68 o                         
   1   1   0        383.64        415.24        63.02 o                         
   2   1   0       4557.55       4361.25       131.46 o                         
   3   1   0      17827.25      17012.46       340.48 o                         
   4   1   0       5940.75       5744.06        79.68 o                         
   5   1   0       1119.11       1149.92        54.04 o                         
   6   1   0       2206.19       2100.79        65.02 o                         
   7   1   0       1172.83       1159.24        53.02 o                         
   8   1   0       4743.64       4653.47        65.23 o                         
   9   1   0        615.92        736.84        67.95 o                         
  10   1   0       1491.05       1429.29        66.55 o                         
  11   1   0         96.35         67.00        71.93 o                         
  12   1   0       1478.98       1347.11       370.96 o                         
  13   1   0         84.29        164.22        67.53 o                         
   0   2   0      27693.45      27899.47       174.34 o                         
   1   2   0        106.53        106.78        42.52 o                         
   2   2   0      30938.62      29083.18       570.02 o                         
   3   2   0      10097.44       9605.87       287.02 o                         
   4   2   0        533.13        484.29        59.02 o                         
   5   2   0         79.70         19.74        49.83 o                         
   6   2   0        401.78        402.30        50.62 o                         
   7   2   0        789.45        787.35        57.38 o                         
   8   2   0       3146.82       3073.25        96.80 o                         
   9   2   0        326.78        357.79        78.50 o                         
  10   2   0       2629.35       2742.56        74.61 o                         
  11   2   0        254.03        218.08        60.11 o                         
  12   2   0          1.90        -20.27        62.10 o                         
   1   3   0        508.72        541.80        48.60 o                         
   2   3   0       7000.82       7090.14        73.32 o                         
   3   3   0       3432.80       3390.27        60.78 o                         
   4   3   0         86.23         72.77        45.41 o                         
   5   3   0       1345.12       1388.80        50.63 o                         
   6   3   0        118.52        105.97        45.86 o                         
   7   3   0        177.23        215.17        51.99 o                         
   8   3   0          1.10         -8.91        50.47 o                         
   9   3   0        264.53        298.77        43.77 o                         
  10   3   0         23.54          8.83        50.17 o                         
  11   3   0         32.75         20.01        56.47 o                         
  12   3   0        633.39        656.15       121.90 o                         
   0   4   0        358.61        412.41        48.97 o                         
   1   4   0       2699.99       2982.79       176.77 o                         
   2   4   0       7044.15       7063.98       133.34 o                         
   3   4   0       1824.46       1645.49        51.63 o                         
   4   4   0        222.56        156.76        39.68 o                         
   5   4   0        389.36        404.81        44.21 o                         
   6   4   0        469.91        449.90        46.64 o                         
   7   4   0         10.59         26.63        45.41 o                         
   8   4   0       1429.35       1525.51        57.29 o                         
   9   4   0         13.92          8.13        45.96 o                         
  10   4   0        795.29        841.11        51.29 o                         
  11   4   0        538.58        472.31       133.76 o                         
  12   4   0         11.86          9.39        61.34 o                         
   1   5   0        732.44        770.38        33.41 o                         
   2   5   0        396.76        410.25        39.52 o                         
   3   5   0        342.97        428.92        47.80 o                         
   4   5   0      13695.94      13746.61       351.49 o                         
   5   5   0       1244.03       1195.19        47.08 o                         
   6   5   0       1055.12        937.38        45.58 o                         
   7   5   0        323.93        358.23        41.88 o                         
   8   5   0       6662.49       6876.65       148.64 o                         
   9   5   0        410.74        480.77        45.70 o                         
  10   5   0       1745.70       1790.69        67.10 o                         
  11   5   0         28.35          0.40        50.32 o                         
   0   6   0      10052.90      10122.19       102.67 o                         
   1   6   0        772.64        677.03        33.65 o                         
   2   6   0       4702.87       4682.96       447.42 o                         
   3   6   0         20.97         14.04        46.06 o                         
   4   6   0       5547.85       5801.50       162.86 o                         
   5   6   0       2971.45       3192.61       100.50 o                         
   6   6   0       1639.41       1810.63        81.08 o                         
   7   6   0        178.92        214.14        43.51 o                         
   8   6   0        410.11        575.23        53.90 o                         
   9   6   0        408.47        471.05        44.00 o                         
  10   6   0          9.22         50.76        45.25 o                         
  11   6   0         89.71         71.97        54.82 o                         
   1   7   0       2286.71       2265.61        39.28 o                         
   2   7   0       3278.45       3272.60        63.76 o                         
   3   7   0          1.81         53.45        44.57 o                         
   4   7   0        707.43        726.86        48.88 o                         
   5   7   0       1031.10       1139.14        44.84 o                         
   6   7   0       6514.23       6721.85       203.51 o                         
   7   7   0       1088.72       1121.35        48.57 o                         
   8   7   0         47.69         -2.64        47.92 o                         
   9   7   0        108.02        105.18        46.28 o                         
  10   7   0        621.29        643.38        50.58 o                         
   0   8   0         16.07        -10.34        45.69 o                         
   1   8   0       1337.87       1293.76        40.62 o                         
   2   8   0        259.35        235.56        39.89 o                         
   3   8   0       3108.88       2951.56       256.58 o                         
   4   8   0        161.06        121.83        42.32 o                         
   5   8   0        978.67        988.66        46.32 o                         
   6   8   0         29.19         -7.24        43.87 o                         
   7   8   0        454.17        491.86        46.67 o                         
   8   8   0        144.10         86.41        45.64 o                         
   9   8   0          0.40         62.97        49.23 o                         
   1   9   0       1438.84       1423.59        46.01 o                         
   2   9   0        480.30        548.38        49.91 o                         
   3   9   0        572.95        560.09        48.84 o                         
   4   9   0       2036.82       1846.44       185.60 o                         
   5   9   0         49.00         18.85        45.06 o                         
   6   9   0       2343.63       2356.83        95.17 o                         
   7   9   0        152.14         93.93        46.69 o                         
   8   9   0         12.85         10.73        51.75 o                         
   0  10   0        542.43        504.92        76.81 o                         
   1  10   0         51.24         54.85        50.04 o                         
   2  10   0       1737.78       1732.61        58.56 o                         
   3  10   0       1069.88       1052.17        50.86 o                         
   4  10   0          0.55         64.09        48.99 o                         
   5  10   0       1364.10       1013.92       219.73 o                         
   6  10   0         45.59         29.37        48.93 o                         
   1  11   0         18.54         66.88        72.94 o                         
   2  11   0        109.67         46.83        70.89 o                         
   3  11   0        654.40        505.41        71.30 o                         
   4  11   0       1529.69       1295.69        72.88 o                         
 -13   1   1        389.80         59.53        79.32 o                         
 -12   1   1        643.00        710.73        73.19 o                         
 -11   1   1        213.27        186.72        71.80 o                         
 -10   1   1        768.72        856.99       165.47 o                         
  -9   1   1       1319.34       1285.59        60.30 o                         
  -8   1   1       4070.07       4145.45        67.50 o                         
  -7   1   1       1998.45       1859.12        67.99 o                         
  -6   1   1       1033.90       1067.34        44.64 o                         
  -5   1   1       1242.43       1132.66        48.89 o                         
  -4   1   1      13864.25      13138.18       145.21 o                         
  -3   1   1      12987.75      12631.07       108.32 o                         
  -2   1   1       1666.61       1687.41        75.88 o                         
  -1   1   1        789.29        803.25        76.64 o                         
   0   1   1      10991.11      10664.00       119.35 o                         
   1   1   1        288.52        321.94        46.98 o                         
   2   1   1       2302.98       2224.38        84.35 o                         
   3   1   1        252.26        263.15        59.74 o                         
   4   1   1        351.06        266.94        53.56 o                         
   5   1   1       3149.53       2902.38        71.42 o                         
   6   1   1      16850.37      16326.52       143.93 o                         
   7   1   1       1473.78       1559.12        93.07 o                         
   8   1   1       2697.45       2689.70       153.99 o                         
   9   1   1         14.17         73.58        59.09 o                         
  10   1   1         13.46         -0.12        56.22 o                         
  11   1   1          3.61         87.71        63.97 o                         
  12   1   1        344.54        251.52        63.62 o                         
 -13   2   1        101.13        177.21        69.49 o                         
 -12   2   1          3.88        126.86        72.88 o                         
 -11   2   1          3.84         24.14        73.55 o                         
 -10   2   1       2110.30       2093.60        59.24 o                         
  -9   2   1         17.33          6.87        54.23 o                         
  -8   2   1         13.82        -22.55        51.28 o                         
  -7   2   1       3216.09       3277.51        67.80 o                         
  -6   2   1      23452.59      22464.46       433.74 o                         
  -5   2   1      24342.96      23687.75       390.39 o                         
  -4   2   1       1280.82       1137.41        63.64 o                         
  -3   2   1       1512.50       1357.24        66.71 o                         
  -2   2   1       3256.44       3269.46        96.12 o                         
  -1   2   1      18453.13      18263.35       265.13 o                         
   0   2   1        485.88        472.49        46.94 o                         
   1   2   1        180.28        145.74        38.84 o                         
   2   2   1       9834.11       9457.82       119.15 o                         
   3   2   1       3874.63       3700.24        71.70 o                         
   4   2   1        712.96        793.14        48.37 o                         
   5   2   1        110.80         92.39        43.75 o                         
   6   2   1       7440.04       7238.10       155.87 o                         
   7   2   1       1821.45       1821.03        62.17 o                         
   8   2   1       4241.22       4117.89        74.93 o                         
   9   2   1       1852.29       2048.44        66.51 o                         
  10   2   1       2233.83       2257.76        61.85 o                         
  11   2   1        608.74        540.18        87.84 o                         
  12   2   1        341.54         93.02       103.93 o                         
 -12   3   1         44.02         58.84        52.29 o                         
 -11   3   1       1497.58       1545.10        93.87 o                         
 -10   3   1       2751.22       2706.99        64.27 o                         
  -9   3   1       5022.03       5015.36       176.50 o                         
  -8   3   1        371.59        378.05        59.35 o                         
  -7   3   1          8.55        -25.43        54.99 o                         
  -6   3   1       2721.18       2552.46       125.37 o                         
  -5   3   1       6307.68       6168.09       134.52 o                         
  -4   3   1        434.82        438.64        63.16 o                         
  -3   3   1        957.52        909.77        46.22 o                         
  -2   3   1      75471.65      75108.45      1412.44 o                         
  -1   3   1       1507.38       1451.67        48.79 o                         
   0   3   1         67.72         76.97        37.53 o                         
   1   3   1         44.50         60.96        36.35 o                         
   2   3   1      24216.26      24433.32       313.45 o                         
   3   3   1      30556.37      30277.68       392.33 o                         
   4   3   1      10442.46      10366.66        87.00 o                         
   5   3   1       1189.47       1267.79        50.62 o                         
   6   3   1       2608.38       2706.52        53.12 o                         
   7   3   1       5401.32       5400.88        68.83 o                         
   8   3   1       2062.18       2053.53        60.38 o                         
   9   3   1        283.24        354.22        59.12 o                         
  10   3   1       2308.80       2213.79       106.60 o                         
  11   3   1         48.01        111.82        61.10 o                         
  12   3   1        276.47        159.49        67.41 o                         
 -12   4   1        110.00        131.97        60.75 o                         
 -11   4   1        137.79         85.91        49.17 o                         
 -10   4   1         93.72         99.93        47.16 o                         
  -9   4   1       2293.79       2421.40        57.36 o                         
  -8   4   1       6987.83       7064.32       180.80 o                         
  -7   4   1       1055.83       1098.08        46.91 o                         
  -6   4   1        744.77        741.42        45.20 o                         
  -5   4   1       2101.29       2097.60        49.70 o                         
  -4   4   1       4644.27       4440.44        54.26 o                         
  -3   4   1       8149.22       8283.90       120.03 o                         
  -2   4   1       3277.56       3353.21        54.02 o                         
  -1   4   1       3167.02       3090.25        48.11 o                         
   0   4   1         55.00         40.05        31.65 o                         
   1   4   1       6168.08       6116.54       160.40 o                         
   2   4   1       1330.73       1314.90        78.41 o                         
   3   4   1       1798.55       1944.45        72.82 o                         
   4   4   1      10121.64       9983.24       215.53 o                         
   5   4   1        657.08        715.79        43.90 o                         
   6   4   1       1580.25       1610.85        43.91 o                         
   7   4   1        881.69        917.55        47.36 o                         
   8   4   1       1521.16       1515.29        51.35 o                         
   9   4   1        171.62        126.44        53.63 o                         
  10   4   1       1201.25       1294.39        73.56 o                         
  11   4   1        189.35        147.98        62.43 o                         
  12   4   1        149.62        118.09        58.58 o                         
 -12   5   1        746.03        728.06        62.86 o                         
 -11   5   1        221.15        147.82        49.84 o                         
 -10   5   1        143.72        211.59        48.86 o                         
  -9   5   1        376.67        388.25        47.28 o                         
  -8   5   1        358.07        396.95        47.16 o                         
  -7   5   1        986.88       1004.79        46.00 o                         
  -6   5   1         38.15         33.60        41.09 o                         
  -5   5   1       6614.17       6570.23       116.31 o                         
  -4   5   1       1536.44       1536.88        44.66 o                         
  -3   5   1       1873.90       1879.67        46.58 o                         
  -2   5   1       9524.10       9358.81        71.55 o                         
  -1   5   1       1975.73       2090.52        41.60 o                         
   0   5   1      18623.98      18754.49      1073.22 o                         
   1   5   1       9435.33       9490.55       607.94 o                         
   2   5   1          7.64         20.75        33.79 o                         
   3   5   1        972.64       1061.45        70.78 o                         
   4   5   1       1686.70       1780.95        67.25 o                         
   5   5   1       3404.52       3599.30       123.36 o                         
   6   5   1       1820.93       1913.55        47.29 o                         
   7   5   1        609.74        583.73        42.95 o                         
   8   5   1        387.38        399.77        45.10 o                         
   9   5   1         16.89         -0.35        47.48 o                         
  10   5   1        535.50        486.83        77.74 o                         
  11   5   1         97.14         86.87        55.13 o                         
 -11   6   1         47.96         -6.50        50.49 o                         
 -10   6   1         31.68         27.85        45.48 o                         
  -9   6   1          8.52         -1.08        42.46 o                         
  -8   6   1        902.76        898.59        45.82 o                         
  -7   6   1        232.18        290.61        43.73 o                         
  -6   6   1       1403.23       1474.34        46.96 o                         
  -5   6   1        102.17        130.98        41.67 o                         
  -4   6   1        203.13        202.66        41.39 o                         
  -3   6   1        439.33        449.05        41.92 o                         
  -2   6   1         94.58         78.56        41.73 o                         
  -1   6   1         49.68         71.32        33.00 o                         
   0   6   1       2359.13       2284.26        49.45 o                         
   1   6   1        822.27        889.02        34.46 o                         
   2   6   1       2201.87       2265.00        80.30 o                         
   3   6   1         51.32         59.32        49.87 o                         
   4   6   1       3762.98       3956.06       205.77 o                         
   5   6   1        216.00        215.43        44.54 o                         
   6   6   1         91.05        123.19        43.80 o                         
   7   6   1        322.56        382.66        43.92 o                         
   8   6   1          0.03         11.38        48.14 o                         
   9   6   1          3.99         23.34        43.99 o                         
  10   6   1        565.18        460.84        49.79 o                         
 -10   7   1          1.99          5.04        48.90 o                         
  -9   7   1         25.52         80.21        48.04 o                         
  -8   7   1          5.76        105.70        44.01 o                         
  -7   7   1       1651.41       1724.26        47.45 o                         
  -6   7   1          1.59         21.93        40.21 o                         
  -5   7   1       1198.78       1146.92        46.85 o                         
  -4   7   1        501.90        554.20        42.19 o                         
  -3   7   1       1181.90       1093.71        45.49 o                         
  -2   7   1       1000.51        886.20       100.49 o                         
  -1   7   1         10.94         34.40        39.61 o                         
   0   7   1       6026.34       6254.03        63.18 o                         
   1   7   1       7922.54       8111.67       148.63 o                         
   2   7   1       1038.28       1043.32        39.24 o                         
   3   7   1        255.89        107.29        69.58 o                         
   4   7   1        474.82        525.09        47.96 o                         
   5   7   1       2657.41       2810.51        98.99 o                         
   6   7   1         53.57         44.62        44.95 o                         
   7   7   1          7.70         -2.60        46.72 o                         
   8   7   1        865.96        978.12        47.43 o                         
   9   7   1         75.70         83.87        50.40 o                         
  10   7   1         22.34        -15.90        57.71 o                         
  -9   8   1          4.05         14.77        49.29 o                         
  -8   8   1        284.89        283.30        44.04 o                         
  -7   8   1       1303.54       1377.08        58.25 o                         
  -6   8   1       2398.55       2479.89        70.38 o                         
  -5   8   1        518.38        444.50        45.13 o                         
  -4   8   1         20.77         27.27        42.30 o                         
  -3   8   1       1980.11       2060.00        58.08 o                         
  -2   8   1         74.87        133.63        44.72 o                         
  -1   8   1       3669.05       3845.61        49.82 o                         
   0   8   1        829.51        885.79        39.29 o                         
   1   8   1        771.53        812.51        36.54 o                         
   2   8   1       3459.37       3544.73        76.70 o                         
   3   8   1          7.46         -2.82        45.11 o                         
   4   8   1         15.16        -25.92        42.98 o                         
   5   8   1          2.11        -20.42        42.07 o                         
   6   8   1       1815.67       1932.71        63.59 o                         
   7   8   1       1161.92       1237.95        51.55 o                         
   8   8   1       1447.05       1435.61        52.78 o                         
   9   8   1         19.36        -14.53        51.88 o                         
  -8   9   1        145.04         93.05        50.44 o                         
  -7   9   1         63.70         80.54        47.21 o                         
  -6   9   1         10.03          8.09        48.56 o                         
  -5   9   1        201.04        238.89        45.71 o                         
  -4   9   1       1126.91       1085.72        50.16 o                         
  -3   9   1        574.21        510.15        69.54 o                         
  -2   9   1        875.81        763.68        48.13 o                         
  -1   9   1       1565.93       1640.98        52.79 o                         
   0   9   1       1628.66       1608.15        42.22 o                         
   1   9   1         47.34         46.88        43.45 o                         
   2   9   1        414.93        388.80        41.45 o                         
   3   9   1       2913.41       2961.98        57.86 o                         
   4   9   1        846.34        846.55        49.85 o                         
   5   9   1        409.62        449.46        46.38 o                         
   6   9   1        371.53        307.42        46.06 o                         
   7   9   1        221.11        254.76        49.27 o                         
  -6  10   1          3.80          7.10        51.15 o                         
  -5  10   1        674.39        510.16        49.88 o                         
  -4  10   1       2240.18       1719.45       203.50 o                         
  -3  10   1       1102.91       1059.91        56.90 o                         
  -2  10   1         66.36         41.43        52.26 o                         
  -1  10   1        855.69        868.55        54.02 o                         
   0  10   1        278.14        259.28        52.47 o                         
   1  10   1        186.90        215.00        53.98 o                         
   2  10   1       1134.40        957.41        63.33 o                         
   3  10   1         35.02         36.95        56.40 o                         
   4  10   1        724.66        684.49        68.06 o                         
   5  10   1        109.00         78.87        48.41 o                         
   6  10   1          2.30         34.65        51.19 o                         
  -4  11   1        198.27        129.72        58.02 o                         
  -3  11   1        167.51        115.67        57.07 o                         
  -2  11   1        359.10        299.90        59.18 o                         
  -1  11   1        157.25         16.54        67.86 o                         
   0  11   1        195.33        162.99        79.60 o                         
   1  11   1        616.99        535.42        63.92 o                         
   2  11   1         45.84         38.67        73.20 o                         
   3  11   1          4.50         39.17        63.98 o                         
 -13   0   2       1121.48       1235.67       113.23 o                         
 -12   0   2       2741.60       2623.64       112.44 o                         
 -11   0   2       6638.76       6305.80       132.48 o                         
 -10   0   2        312.73        277.12        61.62 o                         
  -9   0   2        945.00        940.57        64.74 o                         
  -8   0   2         25.68         12.56        71.49 o                         
  -7   0   2       7897.82       7512.69        88.78 o                         
  -6   0   2       7758.82       6984.92        91.54 o                         
  -5   0   2       2272.11       2043.47       108.26 o                         
  -4   0   2      20530.65      18376.12       494.78 o                         
  -3   0   2       1134.15       1106.93        99.32 o                         
  -2   0   2      51490.42      49822.88       699.23 o                         
  -1   0   2        201.73        226.49        81.84 o                         
   0   0   2      19419.92      19650.22       200.75 o                         
   1   0   2      52707.23      53404.31       395.08 o                         
   3   0   2      10511.37      11021.09       440.53 o                         
   4   0   2        660.38        859.89        77.51 o                         
   5   0   2      34964.57      34171.83       220.31 o                         
   6   0   2      11687.85      11476.46       135.48 o                         
   7   0   2       2085.34       2186.57        96.66 o                         
   8   0   2       2478.94       2814.08       223.30 o                         
   9   0   2        933.24        984.60        83.85 o                         
  10   0   2         94.05        139.09        85.14 o                         
  11   0   2        482.63        409.55       132.44 o                         
  12   0   2        260.80        288.48       106.29 o                         
 -13   1   2          5.09         18.43        76.05 o                         
 -12   1   2         91.84         69.22        71.94 o                         
 -11   1   2         37.07         52.96        52.97 o                         
 -10   1   2          9.98        -51.11        51.11 o                         
  -9   1   2       1254.07       1251.20        50.14 o                         
  -8   1   2       1097.75       1174.33        48.97 o                         
  -7   1   2       8030.61       7747.51       102.97 o                         
  -6   1   2        219.03        197.06        47.04 o                         
  -5   1   2       3077.15       2861.30        59.38 o                         
  -4   1   2        428.01        397.23        53.37 o                         
  -3   1   2      30218.25      28560.45       257.73 o                         
  -2   1   2       3061.94       2965.26        87.15 o                         
  -1   1   2      21685.13      21610.80       232.52 o                         
   0   1   2       2201.38       2160.82        71.82 o                         
   1   1   2       6609.50       5784.26      1443.99 o                         
   2   1   2       2776.91       2523.24       235.25 o                         
   3   1   2        506.42        446.64        73.93 o                         
   4   1   2         35.15         18.28        66.37 o                         
   5   1   2       1779.81       1793.12        58.07 o                         
   6   1   2        371.69        430.24        50.90 o                         
   7   1   2       2884.26       2905.69        78.62 o                         
   8   1   2       1084.37       1151.67        60.80 o                         
   9   1   2        935.55       1017.13        95.98 o                         
  10   1   2         87.40         17.68        56.62 o                         
  11   1   2       1019.22        977.28       102.62 o                         
  12   1   2        527.87        277.54       143.82 o                         
 -13   2   2         78.54         27.42        80.90 o                         
 -12   2   2        111.49         25.51        58.06 o                         
 -11   2   2          3.24        -20.65        54.92 o                         
 -10   2   2       1424.66       1430.98        58.51 o                         
  -9   2   2       1176.48       1211.04        58.23 o                         
  -8   2   2       1374.49       1274.55        58.23 o                         
  -7   2   2        877.81        896.36        51.66 o                         
  -6   2   2        233.38        239.71        45.04 o                         
  -5   2   2       5544.34       5175.42        67.00 o                         
  -4   2   2      15603.97      14910.70       177.96 o                         
  -3   2   2       1385.81       1305.23        63.07 o                         
  -2   2   2      47029.52      46395.39       572.94 o                         
  -1   2   2       1119.87       1020.46        78.30 o                         
   0   2   2        406.33        423.65        64.20 o                         
   1   2   2       2181.46       2119.75       204.33 o                         
   2   2   2       1719.85       1824.98        50.50 o                         
   3   2   2       5801.44       5735.23        74.65 o                         
   4   2   2      11760.54      11995.69       244.25 o                         
   5   2   2        295.79        293.42        50.47 o                         
   6   2   2       2782.52       2786.58        82.29 o                         
   7   2   2       2326.35       2403.87        60.43 o                         
   8   2   2       2913.14       3075.49        64.05 o                         
   9   2   2       1207.58       1310.05        73.74 o                         
  10   2   2         40.93         79.34        60.30 o                         
  11   2   2          7.20        -37.01        66.63 o                         
  12   2   2        462.42        335.16        95.38 o                         
 -13   3   2         13.11        -27.46        67.02 o                         
 -12   3   2        226.02        148.82        76.87 o                         
 -11   3   2        108.88        107.06        55.85 o                         
 -10   3   2         71.79         85.54        51.03 o                         
  -9   3   2         42.81         29.77        53.69 o                         
  -8   3   2        374.55        412.23        57.94 o                         
  -7   3   2        972.31        982.96        59.55 o                         
  -6   3   2        381.29        411.16        59.03 o                         
  -5   3   2       3574.52       3658.94        92.97 o                         
  -4   3   2         10.79        -10.51        63.50 o                         
  -3   3   2        109.85        102.36        65.55 o                         
  -2   3   2       4216.73       4165.77        92.61 o                         
  -1   3   2        549.19        543.36        51.81 o                         
   0   3   2       3002.69       2953.08        50.90 o                         
   1   3   2       3876.76       3916.88        54.40 o                         
   2   3   2        147.31        140.10        34.73 o                         
   3   3   2         68.14         92.21        46.14 o                         
   4   3   2        509.92        533.00        46.41 o                         
   5   3   2         13.05         26.79        50.14 o                         
   6   3   2         11.09        -13.46        45.58 o                         
   7   3   2       1585.11       1516.63        58.71 o                         
   8   3   2       1269.39       1377.38        76.35 o                         
   9   3   2        199.85        185.84        56.68 o                         
  10   3   2       1433.39       1533.77        69.03 o                         
  11   3   2          0.11         13.65        63.40 o                         
  12   3   2         42.17         98.55        70.82 o                         
 -12   4   2         38.05         66.92        48.54 o                         
 -11   4   2        987.12        941.72        50.39 o                         
 -10   4   2        595.81        528.10        61.72 o                         
  -9   4   2       1654.80       1638.41       103.98 o                         
  -8   4   2        426.60        431.04        61.56 o                         
  -7   4   2         74.83        -11.58        59.76 o                         
  -6   4   2        239.82        284.07        60.87 o                         
  -5   4   2        200.41        158.09        54.57 o                         
  -4   4   2       7859.38       7639.88       162.55 o                         
  -3   4   2        100.82        105.89        39.82 o                         
  -2   4   2       1599.96       1581.57        51.70 o                         
  -1   4   2       5904.56       5824.96        64.39 o                         
   0   4   2        543.89        614.28        38.85 o                         
   1   4   2        119.18         96.64        34.20 o                         
   2   4   2         14.52        -21.41        31.83 o                         
   3   4   2       9496.97       9318.44       120.98 o                         
   4   4   2      11688.80      11557.73       147.93 o                         
   5   4   2       1437.93       1425.74        53.70 o                         
   6   4   2       3376.23       3362.17        54.66 o                         
   7   4   2        101.04        104.46        43.24 o                         
   8   4   2        726.82        771.31        50.39 o                         
   9   4   2       1535.02       1526.31        54.50 o                         
  10   4   2         13.61         14.66        50.76 o                         
  11   4   2        196.81        150.72        53.73 o                         
 -12   5   2         52.49         56.72        55.83 o                         
 -11   5   2          2.00        -49.47        49.47 o                         
 -10   5   2        644.23        723.99        49.73 o                         
  -9   5   2        634.55        638.21        45.80 o                         
  -8   5   2       1124.16       1161.46        47.65 o                         
  -7   5   2        340.04        397.08        42.58 o                         
  -6   5   2          3.37        -29.74        45.14 o                         
  -5   5   2       6643.00       6580.91       147.45 o                         
  -4   5   2       1269.01       1249.41        42.98 o                         
  -3   5   2      20567.01      20000.62       198.44 o                         
  -2   5   2       8686.49       8470.95        93.26 o                         
  -1   5   2       3059.54       3097.03        51.65 o                         
   0   5   2       3646.90       3662.32        45.31 o                         
   1   5   2       4234.35       4322.87        44.93 o                         
   2   5   2       2237.79       2255.95        41.62 o                         
   3   5   2          9.23          3.38        38.17 o                         
   4   5   2        526.51        531.80        47.39 o                         
   5   5   2        944.13       1033.68        56.08 o                         
   6   5   2        149.54        237.30        42.37 o                         
   7   5   2          5.22         47.11        45.53 o                         
   8   5   2        152.07        143.01        45.59 o                         
   9   5   2       2045.39       2135.98        52.84 o                         
  10   5   2       2257.10       2195.06       100.62 o                         
  11   5   2        880.63        868.89        61.73 o                         
 -11   6   2        980.37       1007.48        56.29 o                         
 -10   6   2         11.09          1.68        45.71 o                         
  -9   6   2        537.06        581.34        43.40 o                         
  -8   6   2        277.82        331.41        44.68 o                         
  -7   6   2       3694.87       3834.00        55.68 o                         
  -6   6   2       2906.62       2973.70        53.13 o                         
  -5   6   2        642.74        654.69        44.38 o                         
  -4   6   2         42.87         94.83        41.31 o                         
  -3   6   2       2793.21       2845.90        50.88 o                         
  -2   6   2         12.05          7.72        44.66 o                         
  -1   6   2        934.62        955.36        46.41 o                         
   0   6   2        933.14        921.90        38.77 o                         
   1   6   2      18679.32      19119.85       183.88 o                         
   2   6   2       2909.01       3010.64        54.85 o                         
   3   6   2       1175.84       1130.12       121.55 o                         
   4   6   2        840.92        910.31        60.63 o                         
   5   6   2       3054.59       3264.48       147.74 o                         
   6   6   2       2948.04       3132.19       125.16 o                         
   7   6   2       5058.38       5166.18        95.72 o                         
   8   6   2          0.78         14.42        44.62 o                         
   9   6   2        126.85        176.12        48.22 o                         
  10   6   2        211.21        222.82        50.78 o                         
 -10   7   2       1312.88       1315.71        52.94 o                         
  -9   7   2          3.89         32.06        44.51 o                         
  -8   7   2        910.57        982.43        47.23 o                         
  -7   7   2        888.80        874.82        44.42 o                         
  -6   7   2       5376.75       5527.58       122.88 o                         
  -5   7   2       3185.84       3278.42        82.74 o                         
  -4   7   2        808.28        813.38        45.34 o                         
  -3   7   2        117.43         93.26        45.55 o                         
  -2   7   2        135.21        126.80        45.70 o                         
  -1   7   2      10502.65      10638.39       112.28 o                         
   0   7   2       7030.51       7267.34       106.74 o                         
   1   7   2         64.37         71.81        36.29 o                         
   2   7   2       2596.93       2756.02        40.88 o                         
   3   7   2        918.48        922.06        45.70 o                         
   4   7   2        351.17        378.83        49.68 o                         
   5   7   2        126.52        161.46        48.05 o                         
   6   7   2        286.32        262.96        45.93 o                         
   7   7   2        547.39        508.06        49.33 o                         
   8   7   2       1005.07       1004.29        76.23 o                         
   9   7   2        146.12        140.51        53.37 o                         
  -9   8   2        636.92        643.34        47.58 o                         
  -8   8   2         40.01         15.14        40.15 o                         
  -7   8   2       1178.32       1208.49        47.91 o                         
  -6   8   2        130.44        152.03        45.63 o                         
  -5   8   2         45.18         84.32        44.76 o                         
  -4   8   2         66.25         65.80        42.26 o                         
  -3   8   2          1.83         -0.85        45.31 o                         
  -2   8   2        223.97        193.48        47.41 o                         
  -1   8   2        350.49        248.94       101.27 o                         
   0   8   2        223.54        129.39        56.14 o                         
   1   8   2        698.40        687.40        70.93 o                         
   2   8   2       1833.87       1763.03        43.33 o                         
   3   8   2       2370.99       2373.54        46.98 o                         
   4   8   2        960.76        930.98        46.78 o                         
   5   8   2         24.12         24.61        54.14 o                         
   6   8   2        491.24        436.58        49.55 o                         
   7   8   2         29.64         97.66        50.26 o                         
   8   8   2        301.15        270.94        54.22 o                         
  -8   9   2       1838.13       1695.96       121.43 o                         
  -7   9   2         80.48         36.80        46.21 o                         
  -6   9   2        177.98        170.79        47.76 o                         
  -5   9   2       1699.60       1579.07        53.46 o                         
  -4   9   2          0.27        -10.70        48.60 o                         
  -3   9   2         82.75        106.96        48.38 o                         
  -2   9   2        960.03        782.33       155.61 o                         
  -1   9   2       2393.12       2341.17        53.53 o                         
   0   9   2        867.99        823.02       119.86 o                         
   1   9   2        104.55        100.81        37.97 o                         
   2   9   2       3080.35       3306.61        79.53 o                         
   3   9   2        199.55        195.14        57.68 o                         
   4   9   2        228.27        213.26        60.26 o                         
   5   9   2        237.38        173.36       117.00 o                         
   6   9   2        164.35        158.29        55.80 o                         
   7   9   2        161.27        114.69        56.82 o                         
  -7  10   2        175.30         85.41       100.90 o                         
  -6  10   2         14.62        -54.27        54.27 o                         
  -5  10   2        269.86        354.44        73.00 o                         
  -4  10   2        421.34        443.95        53.60 o                         
  -3  10   2         46.06         61.83        48.79 o                         
  -2  10   2         85.40         77.80        50.12 o                         
  -1  10   2       1016.97        891.24       207.33 o                         
   0  10   2         39.21         46.81        50.24 o                         
   1  10   2         74.79         46.05        56.74 o                         
   2  10   2        818.56        789.81        59.78 o                         
   3  10   2       1810.64       1739.93        95.79 o                         
   4  10   2         15.56        -63.26        63.26 o                         
   5  10   2        211.16         79.33        58.51 o                         
  -4  11   2         11.64         33.19        55.11 o                         
  -3  11   2       1531.16       1297.02       262.99 o                         
  -2  11   2        350.08        298.05        55.35 o                         
  -1  11   2        392.34        277.12        86.85 o                         
   0  11   2          9.23         31.88        65.42 o                         
   1  11   2        386.83        439.46        83.00 o                         
   2  11   2       1094.91       1035.07        83.83 o                         
   3  11   2        254.06        170.28        72.97 o                         
 -13   1   3        385.11        454.19       115.48 o                         
 -12   1   3        477.72        492.18        59.54 o                         
 -11   1   3        187.19        262.36        57.99 o                         
 -10   1   3        297.84        156.99        60.85 o                         
  -9   1   3        183.84         69.12        48.38 o                         
  -8   1   3        132.46        140.70        48.26 o                         
  -7   1   3       3614.64       3323.58        55.85 o                         
  -6   1   3      15609.97      14836.55       300.95 o                         
  -5   1   3       1560.06       1493.22        53.54 o                         
  -4   1   3       1062.80       1067.98        54.13 o                         
  -3   1   3         86.16         64.99        58.48 o                         
  -2   1   3       1501.55       1473.05        72.83 o                         
  -1   1   3       2655.97       2574.87        75.00 o                         
   0   1   3         27.20         11.70        55.03 o                         
   1   1   3      23971.68      23251.03      3583.34 o                         
   2   1   3      34378.52      35529.72       614.27 o                         
   3   1   3        214.71        242.83        51.00 o                         
   4   1   3      11884.09      12145.88       277.24 o                         
   5   1   3        544.54        483.33        49.74 o                         
   6   1   3       6505.94       6457.51       119.95 o                         
   7   1   3       2537.53       2594.40        85.79 o                         
   8   1   3        306.57        293.70        58.22 o                         
   9   1   3         44.99         43.19        55.28 o                         
  10   1   3          8.44          8.62        64.41 o                         
  11   1   3        886.52        540.10       380.68 o                         
  12   1   3        878.15        660.35       432.13 o                         
 -13   2   3         95.64         47.30        62.73 o                         
 -12   2   3       1404.12       1488.40        66.56 o                         
 -11   2   3        551.64        555.45        60.28 o                         
 -10   2   3         91.72         96.95        55.83 o                         
  -9   2   3         32.98         43.43        50.30 o                         
  -8   2   3       2172.61       2123.89        77.66 o                         
  -7   2   3        204.49        186.52        49.88 o                         
  -6   2   3       1044.08       1045.91        48.89 o                         
  -5   2   3      10263.02       9963.55       131.01 o                         
  -4   2   3       8991.15       8784.50       169.72 o                         
  -3   2   3       2202.56       2184.02        66.27 o                         
  -2   2   3       3966.50       3736.63        79.04 o                         
  -1   2   3      30164.85      29929.91       156.47 o                         
   0   2   3      18703.71      18662.99       153.75 o                         
   1   2   3         91.62         72.69        44.59 o                         
   2   2   3       2939.14       2952.80        55.15 o                         
   3   2   3         18.26         -2.34        43.18 o                         
   4   2   3       1020.50        999.25        53.18 o                         
   5   2   3        287.88        330.55        49.99 o                         
   6   2   3       2220.77       2282.55        63.66 o                         
   7   2   3        628.94        646.82        61.96 o                         
   8   2   3         24.49         -0.45        51.48 o                         
   9   2   3       1069.07       1210.04        75.08 o                         
  10   2   3        530.63        562.80        63.90 o                         
  11   2   3       1204.99       1065.16        68.06 o                         
 -13   3   3        379.88        155.47       101.99 o                         
 -12   3   3         47.50         -5.22        59.35 o                         
 -11   3   3        204.79        295.10        56.67 o                         
 -10   3   3       1198.33       1169.65        73.19 o                         
  -9   3   3       6481.95       6305.75       129.38 o                         
  -8   3   3      12025.22      11713.89       402.92 o                         
  -7   3   3         16.63         17.02        59.90 o                         
  -6   3   3        331.51        366.34        47.19 o                         
  -5   3   3         18.56          8.30        48.48 o                         
  -4   3   3      24112.77      24064.49       728.84 o                         
  -3   3   3        250.66        323.54        55.95 o                         
  -2   3   3       1132.51       1239.42        64.27 o                         
  -1   3   3      19334.75      19635.70       117.30 o                         
   0   3   3        427.27        405.58        45.19 o                         
   1   3   3         62.65         84.84        38.69 o                         
   2   3   3       4112.26       4309.99        54.29 o                         
   3   3   3      11829.36      11531.68       145.49 o                         
   4   3   3      18328.34      18059.90       437.72 o                         
   5   3   3       7120.54       7280.42        75.73 o                         
   6   3   3        586.94        606.03        47.24 o                         
   7   3   3       2248.05       2394.52        86.72 o                         
   8   3   3       1505.09       1500.13        83.38 o                         
   9   3   3       2006.88       2097.25       178.91 o                         
  10   3   3       1085.78       1083.17       120.34 o                         
  11   3   3         19.34        -52.47        55.28 o                         
 -12   4   3          7.90        -36.05        55.63 o                         
 -11   4   3       1021.74        974.01       146.33 o                         
 -10   4   3       2731.00       2688.59       123.06 o                         
  -9   4   3        748.71        801.54        71.09 o                         
  -8   4   3       3251.88       3239.72       115.25 o                         
  -7   4   3       2670.63       2650.96       104.04 o                         
  -6   4   3       1636.04       1667.75        78.28 o                         
  -5   4   3        373.43        417.46        64.52 o                         
  -4   4   3        261.02        238.01        63.13 o                         
  -3   4   3      15923.98      15825.81       382.29 o                         
  -2   4   3       8852.48       8681.91       112.15 o                         
  -1   4   3        896.34        924.59        43.86 o                         
   0   4   3         56.78         81.75        41.49 o                         
   1   4   3       9006.70       8990.52       157.69 o                         
   2   4   3       9633.30       9763.99       815.05 o                         
   3   4   3       2936.70       2940.20        59.83 o                         
   4   4   3       5569.15       5634.18        79.15 o                         
   5   4   3        222.77        294.51        54.15 o                         
   6   4   3        181.15        180.49        57.14 o                         
   7   4   3        746.33        853.98        49.33 o                         
   8   4   3         22.17         41.82        48.62 o                         
   9   4   3       1922.88       2085.39        57.81 o                         
  10   4   3        150.20        191.18        53.35 o                         
  11   4   3        267.87        144.59        95.55 o                         
 -12   5   3        666.88        683.08        85.29 o                         
 -11   5   3       1341.80       1408.04        79.92 o                         
 -10   5   3        648.26        620.95        72.46 o                         
  -9   5   3        411.55        442.05        46.22 o                         
  -8   5   3          0.16         33.66        53.08 o                         
  -7   5   3       4446.38       4603.76        63.28 o                         
  -6   5   3       3599.78       3646.61       106.86 o                         
  -5   5   3        114.88        140.57        42.68 o                         
  -4   5   3       9005.72       8962.88       336.21 o                         
  -3   5   3         32.53         54.65        38.15 o                         
  -2   5   3       1500.92       1458.14        47.39 o                         
  -1   5   3       5610.54       5536.27       124.55 o                         
   0   5   3       1025.51       1051.00        43.28 o                         
   1   5   3       2728.84       2734.66        65.13 o                         
   2   5   3       1281.14       1284.47        43.09 o                         
   3   5   3        333.54        334.19        43.50 o                         
   4   5   3         18.68          4.57        51.03 o                         
   5   5   3       2151.25       2216.73        57.84 o                         
   6   5   3       2906.75       3025.01        98.58 o                         
   7   5   3        888.23        963.40        49.79 o                         
   8   5   3         71.49         29.83        49.66 o                         
   9   5   3          1.10         92.95        51.34 o                         
  10   5   3          6.55          2.25        54.66 o                         
 -11   6   3        180.43        155.31        72.18 o                         
 -10   6   3        832.11        878.96        49.96 o                         
  -9   6   3         22.12         82.21        47.17 o                         
  -8   6   3          3.63        -17.57        45.15 o                         
  -7   6   3         15.70        -39.31        39.31 o                         
  -6   6   3        836.33        822.03        43.58 o                         
  -5   6   3         47.59         47.60        41.35 o                         
  -4   6   3       3798.30       3764.48       110.40 o                         
  -3   6   3        543.37        576.19        46.38 o                         
  -2   6   3       2322.72       2288.82        55.76 o                         
  -1   6   3         25.65         15.89        41.70 o                         
   0   6   3       2850.62       2914.42        66.98 o                         
   1   6   3         88.51        102.19        36.57 o                         
   2   6   3        208.62        218.09        41.58 o                         
   3   6   3       1187.40       1027.58       159.50 o                         
   4   6   3       3108.76       3047.56       150.58 o                         
   5   6   3       1850.41       1869.72       105.85 o                         
   6   6   3        984.74       1008.73        62.24 o                         
   7   6   3         32.89         36.80        48.34 o                         
   8   6   3        870.21        959.91        53.42 o                         
   9   6   3        516.92        506.86        55.39 o                         
  10   6   3        167.61         98.08        57.80 o                         
 -11   7   3        644.87        597.40       147.87 o                         
 -10   7   3        417.11        424.27        45.83 o                         
  -9   7   3         50.70         56.06        42.00 o                         
  -8   7   3        702.50        701.84        41.81 o                         
  -7   7   3       1001.05        952.93        44.25 o                         
  -6   7   3       2499.95       2559.45        53.99 o                         
  -5   7   3        104.53        109.02        41.53 o                         
  -4   7   3        244.07        185.75        46.07 o                         
  -3   7   3       2535.13       2550.23        52.36 o                         
  -2   7   3       1559.68       1540.34        48.73 o                         
  -1   7   3       1145.33       1204.98        47.77 o                         
   0   7   3        271.40        266.23        56.24 o                         
   1   7   3       1196.69       1213.98        42.56 o                         
   2   7   3         78.16         84.14        37.87 o                         
   3   7   3        126.54         77.82        41.27 o                         
   4   7   3        122.21        122.24        56.10 o                         
   5   7   3       1093.17       1137.45        60.21 o                         
   6   7   3       2668.35       2836.76        84.58 o                         
   7   7   3       2107.90       2169.11        72.75 o                         
   8   7   3         13.36          3.69        49.12 o                         
   9   7   3        244.58        248.51        56.59 o                         
 -10   8   3         99.98          4.56        92.87 o                         
  -9   8   3         10.81        -10.44        43.88 o                         
  -8   8   3         11.94         -0.30        44.41 o                         
  -7   8   3        426.34        433.75        46.55 o                         
  -6   8   3         64.21         15.03        45.10 o                         
  -5   8   3       2185.47       2101.35        53.60 o                         
  -4   8   3       4086.61       4175.36       105.90 o                         
  -3   8   3        150.88        131.01        42.32 o                         
  -2   8   3        263.91        257.48        44.22 o                         
  -1   8   3        960.06        953.13        48.41 o                         
   0   8   3       5775.59       5887.50        63.75 o                         
   1   8   3       1409.84       1465.42        43.30 o                         
   2   8   3        779.41        848.35        44.13 o                         
   3   8   3        186.53        258.02        48.35 o                         
   4   8   3        371.63        316.81        55.17 o                         
   5   8   3        810.83        805.48        62.38 o                         
   6   8   3       1066.38       1064.67        76.75 o                         
   7   8   3       1949.85       1893.86        61.68 o                         
   8   8   3       1411.58       1347.30        67.09 o                         
  -8   9   3        453.73        416.51        50.50 o                         
  -7   9   3        429.10        380.87        47.71 o                         
  -6   9   3       1334.83       1232.24        53.73 o                         
  -5   9   3          5.62        -23.13        50.96 o                         
  -4   9   3       1145.56       1151.93        55.67 o                         
  -3   9   3        411.46        457.94        46.47 o                         
  -2   9   3        156.37        162.38        45.67 o                         
  -1   9   3       2801.56       2869.48        57.42 o                         
   0   9   3         32.58         55.24        44.20 o                         
   1   9   3        309.09        291.62        63.14 o                         
   2   9   3         73.43         75.57        42.40 o                         
   3   9   3       1278.32       1282.11        74.97 o                         
   4   9   3        861.76        866.98        78.21 o                         
   5   9   3       1685.44       1597.05        67.45 o                         
   6   9   3          3.13         15.11        57.55 o                         
   7   9   3          4.07         40.17        59.31 o                         
  -6  10   3          4.73         30.40        50.85 o                         
  -5  10   3        134.92        129.47        53.05 o                         
  -4  10   3        232.35        158.50        62.90 o                         
  -3  10   3       2891.48       2704.15        59.61 o                         
  -2  10   3       3221.30       3159.40       124.23 o                         
  -1  10   3        329.16         70.30       102.90 o                         
   0  10   3         95.87         34.71        49.69 o                         
   1  10   3        233.02        224.43        50.91 o                         
   2  10   3        699.49        699.75        80.59 o                         
   3  10   3        464.21        415.54        66.76 o                         
   4  10   3         98.24         62.97        64.37 o                         
   5  10   3        299.83        180.51        69.48 o                         
  -4  11   3          0.90        -11.47        59.32 o                         
  -3  11   3          5.07        -33.98        51.02 o                         
  -2  11   3         28.37         -0.03        52.92 o                         
  -1  11   3        310.84        338.02        55.57 o                         
   0  11   3        318.63        184.47        54.19 o                         
   1  11   3        171.23        -21.01       104.83 o                         
   2  11   3         76.91         63.76        79.19 o                         
 -13   0   4        603.30        540.49        72.62 o                         
 -12   0   4        425.43        557.67        76.00 o                         
 -11   0   4       2297.13       2242.62       147.87 o                         
 -10   0   4       7503.03       7134.30       212.81 o                         
  -9   0   4        589.91        594.51        70.40 o                         
  -8   0   4       1887.42       1750.15        73.98 o                         
  -7   0   4       7098.87       6520.09        88.61 o                         
  -6   0   4      36569.18      33603.78       203.93 o                         
  -5   0   4       1817.23       1769.33        74.01 o                         
  -4   0   4       2677.50       2683.57        82.58 o                         
  -3   0   4       2741.41       2723.13        87.67 o                         
  -2   0   4         26.63         55.53        69.11 o                         
  -1   0   4       8829.59       8729.04       116.74 o                         
   0   0   4       4807.83       4943.64        91.70 o                         
   1   0   4        222.62        253.14        58.45 o                         
   2   0   4      13405.72      14001.78       163.57 o                         
   3   0   4        293.79        240.03        87.27 o                         
   5   0   4        758.24        818.34        85.46 o                         
   6   0   4       5527.13       5330.28       107.15 o                         
   7   0   4       5633.51       5660.82       111.89 o                         
   8   0   4      10687.94      10738.37       145.50 o                         
   9   0   4        240.02        259.44        86.80 o                         
  10   0   4         14.64        -94.61        94.61 o                         
  11   0   4        185.20        171.62       110.78 o                         
 -13   1   4        216.17        140.98        60.09 o                         
 -12   1   4        940.73       1002.03        53.60 o                         
 -11   1   4        363.85        389.72        49.84 o                         
 -10   1   4        746.91        713.33        49.89 o                         
  -9   1   4        203.50        204.96        48.75 o                         
  -8   1   4         66.29        106.00        48.55 o                         
  -7   1   4         42.06         58.91        45.18 o                         
  -6   1   4         27.12        -31.67        44.79 o                         
  -5   1   4       1772.35       1609.56        53.32 o                         
  -4   1   4      12649.68      12394.77       139.45 o                         
  -3   1   4       1043.88        985.88        60.20 o                         
  -2   1   4       3260.67       3095.87        65.45 o                         
  -1   1   4       1877.31       1846.45        57.91 o                         
   0   1   4      20134.94      20356.04       109.32 o                         
   1   1   4       5393.26       5442.91        72.49 o                         
   2   1   4      12372.60      12484.50       102.82 o                         
   3   1   4        106.38        141.04        62.57 o                         
   4   1   4       4872.45       4835.53        78.56 o                         
   5   1   4       1848.72       1734.54        73.78 o                         
   6   1   4       3594.59       3683.66       262.88 o                         
   7   1   4        592.38        659.35        65.58 o                         
   8   1   4         94.65         32.52        59.25 o                         
   9   1   4        109.31        131.51        62.03 o                         
  10   1   4         68.47         23.11        65.78 o                         
  11   1   4         68.14         21.67        76.04 o                         
 -13   2   4        413.59        359.72        68.27 o                         
 -12   2   4        581.77        431.89       162.52 o                         
 -11   2   4        287.20        369.53        89.64 o                         
 -10   2   4         50.72          2.99        47.05 o                         
  -9   2   4       3762.60       3801.01        75.99 o                         
  -8   2   4       4606.07       4654.46        61.48 o                         
  -7   2   4         35.32         63.05        45.09 o                         
  -6   2   4       3331.75       3249.77        60.54 o                         
  -5   2   4        473.96        518.07        50.86 o                         
  -4   2   4       6193.93       6179.56       196.42 o                         
  -3   2   4      20301.65      20617.22       474.34 o                         
  -2   2   4       1789.63       1648.93        59.24 o                         
  -1   2   4       3682.75       3660.90        66.31 o                         
   0   2   4       6957.24       6960.19        81.44 o                         
   1   2   4       3484.09       3567.63        56.06 o                         
   2   2   4       1905.46       1896.84        51.41 o                         
   3   2   4       3637.56       3548.06       618.51 o                         
   4   2   4       9838.83       9908.50        93.23 o                         
   5   2   4       1287.71       1330.77        81.79 o                         
   6   2   4         55.17         13.98        42.81 o                         
   7   2   4        516.77        485.71        45.81 o                         
   8   2   4         54.76        104.26        43.20 o                         
   9   2   4       1573.60       1561.67        55.00 o                         
  10   2   4       1921.79       1891.62        68.89 o                         
  11   2   4          8.50        -14.59        55.33 o                         
 -13   3   4          4.88        -37.40        61.90 o                         
 -12   3   4        106.72         13.80        63.20 o                         
 -11   3   4         24.29         54.63        67.78 o                         
 -10   3   4        486.71        508.76        78.50 o                         
  -9   3   4        580.46        578.15        59.90 o                         
  -8   3   4        700.60        794.35        59.39 o                         
  -7   3   4         45.55         27.04        49.13 o                         
  -6   3   4       1029.09        996.77        55.35 o                         
  -5   3   4        252.76        219.96        48.30 o                         
  -4   3   4       7917.38       7787.06       181.36 o                         
  -3   3   4         31.42         21.79        49.78 o                         
  -2   3   4       1810.41       1775.52        59.84 o                         
  -1   3   4        979.82       1008.21        59.41 o                         
   0   3   4        909.30        988.58        49.29 o                         
   1   3   4         76.08         72.22        34.10 o                         
   2   3   4        994.76       1098.50        50.66 o                         
   3   3   4       2046.55       2091.68        50.73 o                         
   4   3   4         94.00        128.24        57.26 o                         
   5   3   4       3879.27       4070.04       123.76 o                         
   6   3   4       2396.75       2423.82        70.85 o                         
   7   3   4       1013.25       1091.60        63.77 o                         
   8   3   4        935.86        955.58        64.41 o                         
   9   3   4         48.15         17.06        49.82 o                         
  10   3   4         11.25         29.79        55.72 o                         
  11   3   4         23.08        135.01        59.08 o                         
 -12   4   4        177.22         90.05        62.84 o                         
 -11   4   4          2.89        -58.42        58.42 o                         
 -10   4   4          0.14         -2.62        56.76 o                         
  -9   4   4        864.54        827.70        58.70 o                         
  -8   4   4       3121.24       3290.55       144.25 o                         
  -7   4   4        620.22        610.51        65.47 o                         
  -6   4   4         78.90          8.54        64.65 o                         
  -5   4   4        156.94        201.06        64.63 o                         
  -4   4   4       4506.59       4546.34       191.25 o                         
  -3   4   4       4858.62       4770.55        78.39 o                         
  -2   4   4       4415.02       4662.27        62.71 o                         
  -1   4   4       5554.80       5469.81       135.63 o                         
   0   4   4       3492.29       3267.85        47.59 o                         
   1   4   4       1954.43       1956.73        45.10 o                         
   2   4   4       3970.22       3839.78       374.62 o                         
   3   4   4         82.04         81.68        45.07 o                         
   4   4   4      11091.44      11163.95       128.61 o                         
   5   4   4       1787.38       1772.05        64.74 o                         
   6   4   4        309.12        259.23        63.14 o                         
   7   4   4        857.33        933.48        52.04 o                         
   8   4   4        666.96        618.20        48.72 o                         
   9   4   4       1310.13       1262.84       100.50 o                         
  10   4   4       1297.61       1317.46       101.82 o                         
 -12   5   4        129.24        199.19        48.65 o                         
 -11   5   4        402.53        596.64        90.90 o                         
 -10   5   4        173.11        231.47        62.02 o                         
  -9   5   4         12.51         37.80        58.71 o                         
  -8   5   4          0.66         23.12        59.54 o                         
  -7   5   4        160.59        194.14        64.85 o                         
  -6   5   4       2703.06       2949.97       223.76 o                         
  -5   5   4       3563.68       3547.88        97.72 o                         
  -4   5   4          7.51         13.53        46.76 o                         
  -3   5   4       2478.09       2382.00        96.26 o                         
  -2   5   4      13382.76      13211.42       231.70 o                         
  -1   5   4       1601.40       1732.98        49.76 o                         
   0   5   4      10016.29      10172.19       102.11 o                         
   1   5   4       3697.64       3856.29        59.80 o                         
   2   5   4       2438.48       2550.51        63.04 o                         
   3   5   4       3122.79       3284.98        69.67 o                         
   4   5   4       3161.02       3195.19        94.19 o                         
   5   5   4       2105.17       2163.05        65.85 o                         
   6   5   4        168.21         95.64        55.11 o                         
   7   5   4        317.03        358.21        52.78 o                         
   8   5   4        426.03        435.76        53.56 o                         
   9   5   4         38.20         46.21        53.81 o                         
  10   5   4          8.43        -11.33        58.53 o                         
 -11   6   4        494.52        532.38        50.11 o                         
 -10   6   4       1420.46       1419.99        52.35 o                         
  -9   6   4        151.75        141.25        43.30 o                         
  -8   6   4        594.37        649.13        47.15 o                         
  -7   6   4         21.58         65.32        44.39 o                         
  -6   6   4       5101.70       5311.33        84.36 o                         
  -5   6   4       2217.50       2185.25        63.77 o                         
  -4   6   4       4076.62       3989.89        55.13 o                         
  -3   6   4        118.32         84.65        40.54 o                         
  -2   6   4       3155.31       3122.82        50.21 o                         
  -1   6   4       4417.49       4263.72        55.44 o                         
   0   6   4       2456.42       2519.66        50.68 o                         
   1   6   4       2438.03       2566.85        57.44 o                         
   2   6   4      11527.72      11804.23       153.92 o                         
   3   6   4       2474.25       2442.73       245.55 o                         
   4   6   4         89.52        116.06        54.80 o                         
   5   6   4        140.42        134.04        61.22 o                         
   6   6   4       3177.42       3389.98       132.70 o                         
   7   6   4       1482.78       1538.62        80.28 o                         
   8   6   4        833.38        911.82        81.11 o                         
   9   6   4         29.95         20.91        56.06 o                         
 -11   7   4         11.27         43.85        63.86 o                         
 -10   7   4        258.91        121.04        43.61 o                         
  -9   7   4         25.88         27.22        43.20 o                         
  -8   7   4         11.44         -4.06        42.42 o                         
  -7   7   4        623.92        626.64        44.08 o                         
  -6   7   4          9.53        -35.29        40.27 o                         
  -5   7   4       4023.72       4096.99       106.37 o                         
  -4   7   4       3696.97       3743.11        97.29 o                         
  -3   7   4        594.31        579.36        43.55 o                         
  -2   7   4         11.39         50.28        52.69 o                         
  -1   7   4       4292.36       4437.72        80.79 o                         
   0   7   4       4685.74       4633.90       100.30 o                         
   1   7   4       1440.56       1521.11        45.72 o                         
   2   7   4       2279.51       2266.23        45.49 o                         
   3   7   4          1.03         60.56        41.38 o                         
   4   7   4         71.34         52.02        49.46 o                         
   5   7   4       1097.72       1063.89        58.72 o                         
   6   7   4       1033.37       1045.49        66.24 o                         
   7   7   4         55.34         91.43        49.10 o                         
   8   7   4          3.96          2.15        53.38 o                         
   9   7   4         12.24         -0.84        70.00 o                         
 -10   8   4         43.18         63.35        68.51 o                         
  -9   8   4        993.14       1036.17        48.41 o                         
  -8   8   4        791.84        816.74        48.81 o                         
  -7   8   4        813.87        804.37        46.24 o                         
  -6   8   4        273.47        268.22        45.67 o                         
  -5   8   4         20.25         -4.95        44.10 o                         
  -4   8   4        461.85        474.80        70.11 o                         
  -3   8   4       1076.21       1055.36        46.96 o                         
  -2   8   4       1048.52       1082.74        46.29 o                         
  -1   8   4       1547.22       1548.88        48.26 o                         
   0   8   4         29.23         27.18        43.46 o                         
   1   8   4        453.35        511.42        47.26 o                         
   2   8   4       1282.69       1346.78        48.12 o                         
   3   8   4         30.41         38.92        43.29 o                         
   4   8   4        319.65        280.85        62.16 o                         
   5   8   4       1150.41       1191.07       126.59 o                         
   6   8   4          1.99         20.55        60.64 o                         
   7   8   4         98.46         98.17        55.39 o                         
  -8   9   4         57.39         25.41        48.18 o                         
  -7   9   4        925.64        912.09        52.87 o                         
  -6   9   4        361.39        379.50        84.04 o                         
  -5   9   4        139.87         75.96        69.97 o                         
  -4   9   4        266.81        237.37        51.43 o                         
  -3   9   4        949.80        934.95        66.84 o                         
  -2   9   4        349.20        309.10        48.05 o                         
  -1   9   4         37.22         15.96        48.78 o                         
   0   9   4       1848.50       1906.95        87.13 o                         
   1   9   4        438.56        438.16        61.07 o                         
   2   9   4        805.17        839.62        54.93 o                         
   3   9   4       1640.53       1688.75        97.40 o                         
   4   9   4        393.07        433.34        62.44 o                         
   5   9   4        219.59        207.97        65.44 o                         
   6   9   4        556.02        512.64        68.22 o                         
  -6  10   4         20.54          8.50        52.55 o                         
  -5  10   4          1.43        -39.51        53.12 o                         
  -4  10   4       1138.98       1097.98        53.87 o                         
  -3  10   4        352.23        346.81        49.88 o                         
  -2  10   4         12.88          3.86        48.37 o                         
  -1  10   4          5.20        -18.89        49.84 o                         
   0  10   4         57.53         15.18        49.02 o                         
   1  10   4          0.69         47.57        49.77 o                         
   2  10   4        307.77        334.26        89.87 o                         
   3  10   4         66.33         57.62        86.23 o                         
   4  10   4        273.84        178.42        88.78 o                         
  -3  11   4        160.13        133.39        53.93 o                         
  -2  11   4       2419.06       2146.23       388.84 o                         
  -1  11   4        417.85        328.10       110.19 o                         
   0  11   4         24.34         84.62        52.65 o                         
   1  11   4        437.43        265.75        63.32 o                         
 -13   1   5        241.37        277.64        59.50 o                         
 -12   1   5        187.34        143.78        50.25 o                         
 -11   1   5       1122.46       1151.00        51.59 o                         
 -10   1   5       2024.74       1952.79        52.85 o                         
  -9   1   5        222.59        236.73        47.90 o                         
  -8   1   5        125.23        143.62        49.33 o                         
  -7   1   5          2.59         42.82        51.71 o                         
  -6   1   5       1261.11       1180.76        53.94 o                         
  -5   1   5      11061.99      10403.34       151.03 o                         
  -4   1   5       3191.24       3190.74        60.54 o                         
  -3   1   5       9329.08       9683.40        81.69 o                         
  -2   1   5       1409.48       1278.60        50.86 o                         
  -1   1   5      31048.49      31489.32       124.49 o                         
   0   1   5      29226.50      29958.36       272.81 o                         
   1   1   5        172.79        213.46        45.95 o                         
   2   1   5      15863.96      16723.46       203.29 o                         
   3   1   5       2381.10       2441.21        58.52 o                         
   4   1   5        111.20         58.63        56.46 o                         
   5   1   5       2296.62       2315.20        64.34 o                         
   6   1   5        555.72        626.17        54.76 o                         
   7   1   5       5370.38       5287.13        68.70 o                         
   8   1   5       1775.10       1768.43        53.40 o                         
   9   1   5        441.96        449.64        51.67 o                         
  10   1   5        265.43        211.47        53.78 o                         
  11   1   5        541.95        401.49        59.45 o                         
 -13   2   5       1167.21        925.22       290.55 o                         
 -12   2   5       1099.37       1161.13        62.79 o                         
 -11   2   5        882.89        803.28        50.73 o                         
 -10   2   5        139.57        149.16        50.99 o                         
  -9   2   5       1551.48       1502.39        55.38 o                         
  -8   2   5         10.79        122.74        48.90 o                         
  -7   2   5       3020.70       2928.11        59.35 o                         
  -6   2   5        942.44        885.63        64.28 o                         
  -5   2   5          4.91         48.67        46.74 o                         
  -4   2   5        752.18        824.19        53.50 o                         
  -3   2   5       2468.87       2571.67        60.25 o                         
  -2   2   5       6672.87       6676.35        71.88 o                         
  -1   2   5       5069.32       5027.24        64.19 o                         
   0   2   5        876.52        720.55        43.58 o                         
   1   2   5       6062.93       6058.99        60.54 o                         
   2   2   5      14207.65      14457.74       127.15 o                         
   3   2   5       8586.82       8432.60        74.96 o                         
   4   2   5       2274.18       2252.22        63.02 o                         
   5   2   5       1067.21        963.85        67.90 o                         
   6   2   5         17.65         21.00        60.73 o                         
   7   2   5        693.56        663.90        47.01 o                         
   8   2   5        478.07        453.76        48.20 o                         
   9   2   5         13.48         34.27        51.71 o                         
  10   2   5        885.59        779.57        54.72 o                         
  11   2   5         86.22         17.80        72.70 o                         
 -13   3   5         32.69         18.52        61.74 o                         
 -12   3   5        281.40        405.44        61.32 o                         
 -11   3   5        872.50       1021.81       138.96 o                         
 -10   3   5         12.84        -27.03        47.83 o                         
  -9   3   5       2699.63       2859.31        58.78 o                         
  -8   3   5       5595.79       5886.70       247.79 o                         
  -7   3   5       4130.20       4244.38       139.16 o                         
  -6   3   5       1606.29       1616.48        76.98 o                         
  -5   3   5       2148.17       2221.22        65.66 o                         
  -4   3   5       4172.00       4067.40       100.20 o                         
  -3   3   5      23815.92      22699.87       216.12 o                         
  -2   3   5       3783.45       3639.63        62.30 o                         
  -1   3   5          3.01          2.29        46.39 o                         
   0   3   5       4495.17       4551.86        60.01 o                         
   1   3   5       4930.41       4908.03        77.05 o                         
   2   3   5        386.65        394.46        36.92 o                         
   3   3   5       3732.68       3858.01        59.26 o                         
   4   3   5       3159.99       3221.14        63.47 o                         
   5   3   5       1717.08       1840.50        70.55 o                         
   6   3   5       6454.46       6581.34       171.11 o                         
   7   3   5         38.34         35.84        48.57 o                         
   8   3   5        625.79        641.46        53.61 o                         
   9   3   5       1623.44       1504.67        91.34 o                         
  10   3   5       2736.31       2440.95       244.65 o                         
 -13   4   5         13.25         71.20        77.90 o                         
 -12   4   5          4.75         34.28       116.44 o                         
 -11   4   5        649.00        730.92        62.62 o                         
 -10   4   5        644.58        636.63        92.92 o                         
  -9   4   5       2976.18       2947.30       106.12 o                         
  -8   4   5       1749.14       1758.69       100.69 o                         
  -7   4   5          2.81         14.10        49.28 o                         
  -6   4   5       1329.41       1290.39       118.55 o                         
  -5   4   5       2400.29       2360.87        58.56 o                         
  -4   4   5        594.93        609.66        52.60 o                         
  -3   4   5       5743.41       5805.52        78.45 o                         
  -2   4   5       9242.33       9356.42       150.42 o                         
  -1   4   5       2645.78       2710.20        53.90 o                         
   0   4   5       5278.99       5252.18        76.90 o                         
   1   4   5        649.38        746.37        40.90 o                         
   2   4   5        213.06        237.64        38.71 o                         
   3   4   5       5864.84       6002.82        65.34 o                         
   4   4   5       6476.91       6630.05        77.47 o                         
   5   4   5       1507.34       1532.88        77.56 o                         
   6   4   5       1116.24       1102.04        66.04 o                         
   7   4   5       1015.06       1040.02        88.18 o                         
   8   4   5         11.05         17.61        53.83 o                         
   9   4   5        494.17        546.87        81.57 o                         
  10   4   5         12.95        -24.30        57.75 o                         
 -12   5   5          5.75        -29.40        63.99 o                         
 -11   5   5       1129.60       1146.19        88.81 o                         
 -10   5   5        543.69        755.07       109.20 o                         
  -9   5   5         27.26         37.00        62.74 o                         
  -8   5   5        544.60        588.44        71.71 o                         
  -7   5   5        556.79        679.79        66.07 o                         
  -6   5   5       4855.30       4825.21       261.73 o                         
  -5   5   5       6264.89       6423.19       130.77 o                         
  -4   5   5        321.87        358.80        47.06 o                         
  -3   5   5        916.24       1023.34        51.64 o                         
  -2   5   5        190.82        168.15        42.26 o                         
  -1   5   5       1187.13       1190.45        66.90 o                         
   0   5   5       1526.60       1602.36        44.61 o                         
   1   5   5         79.76         92.96        39.95 o                         
   2   5   5        507.76        531.94        40.95 o                         
   3   5   5        355.79        296.04        51.27 o                         
   4   5   5        306.79        338.35        47.40 o                         
   5   5   5        442.27        456.59        69.40 o                         
   6   5   5         59.12         82.08        66.95 o                         
   7   5   5       1340.25       1422.24       142.74 o                         
   8   5   5       1344.10       1335.70        60.26 o                         
   9   5   5        276.99        173.70        56.78 o                         
 -11   6   5         53.20         86.87        48.82 o                         
 -10   6   5          4.72          8.88        48.73 o                         
  -9   6   5        851.33        891.64        59.20 o                         
  -8   6   5        716.29        739.70        52.67 o                         
  -7   6   5         35.97        -46.67        51.56 o                         
  -6   6   5       1946.19       2000.12        56.80 o                         
  -5   6   5       2678.24       2547.66        63.40 o                         
  -4   6   5        327.58        366.14        48.10 o                         
  -3   6   5         54.04         14.94        41.29 o                         
  -2   6   5       1569.84       1548.57        45.68 o                         
  -1   6   5        386.77        421.48        46.14 o                         
   0   6   5        154.28        141.73        40.92 o                         
   1   6   5       4607.17       4639.00        56.23 o                         
   2   6   5       2138.45       2172.57        50.08 o                         
   3   6   5       3182.50       3244.65       491.20 o                         
   4   6   5       1519.20       1501.68        55.06 o                         
   5   6   5        322.51        349.70        72.86 o                         
   6   6   5        505.02        602.46        58.07 o                         
   7   6   5        162.17        265.44        73.02 o                         
   8   6   5          7.28         49.86        61.13 o                         
   9   6   5        256.69        180.04        60.84 o                         
 -11   7   5          6.25         -2.18        82.85 o                         
 -10   7   5         38.20         61.22        42.91 o                         
  -9   7   5         19.67         -8.59        44.43 o                         
  -8   7   5        121.77        125.58        40.98 o                         
  -7   7   5        219.58        201.09        42.43 o                         
  -6   7   5       3082.20       3217.50        71.55 o                         
  -5   7   5       4167.29       4326.39        66.84 o                         
  -4   7   5        880.58        958.11        45.96 o                         
  -3   7   5          4.77         17.02        44.79 o                         
  -2   7   5        168.53        146.32        54.53 o                         
  -1   7   5         41.46         40.60        43.98 o                         
   0   7   5         51.58         97.33        41.17 o                         
   1   7   5        560.19        618.47        46.38 o                         
   2   7   5        711.28        728.91        42.62 o                         
   3   7   5        132.88        152.59        48.24 o                         
   4   7   5         23.84        -23.04        62.14 o                         
   5   7   5        812.35        825.88        74.13 o                         
   6   7   5        444.89        503.00        76.57 o                         
   7   7   5        584.33        579.79        72.09 o                         
   8   7   5       1134.33       1188.89       144.83 o                         
 -10   8   5        190.18        228.91       114.49 o                         
  -9   8   5        325.64        214.77        47.56 o                         
  -8   8   5        138.82        170.05        46.62 o                         
  -7   8   5       3495.66       3415.30        55.00 o                         
  -6   8   5        654.01        684.67        46.73 o                         
  -5   8   5         95.46         52.29        44.31 o                         
  -4   8   5       4632.07       4677.04       106.37 o                         
  -3   8   5        349.15        287.73        44.68 o                         
  -2   8   5         18.34         54.44        42.82 o                         
  -1   8   5         40.04         93.00        44.51 o                         
   0   8   5        481.72        577.45        56.72 o                         
   1   8   5       6124.45       6137.66       129.08 o                         
   2   8   5       1684.26       1620.29        73.58 o                         
   3   8   5        347.14        353.12        52.60 o                         
   4   8   5         36.43         16.60        74.37 o                         
   5   8   5       3263.88       3009.88      1700.16 o                         
   6   8   5       2084.73       1970.71        89.37 o                         
   7   8   5        132.09        174.94        65.77 o                         
  -8   9   5        921.59        921.20        53.62 o                         
  -7   9   5       1377.48       1440.64        68.54 o                         
  -6   9   5        106.88        141.69        48.12 o                         
  -5   9   5         20.30        -16.48        45.32 o                         
  -4   9   5        575.03        597.33        49.11 o                         
  -3   9   5       1737.28       1696.77        56.72 o                         
  -2   9   5       1207.32       1204.46        48.76 o                         
  -1   9   5        884.29        819.47        51.86 o                         
   0   9   5         99.06         46.58        48.64 o                         
   1   9   5        127.28        136.47        48.46 o                         
   2   9   5        254.84        258.57        65.39 o                         
   3   9   5        244.83        258.81        50.08 o                         
   4   9   5       2071.40       1999.70       110.27 o                         
   5   9   5        514.64        372.10        86.96 o                         
   6   9   5        210.57         85.88       105.18 o                         
  -6  10   5        340.04        373.93        54.32 o                         
  -5  10   5         79.57         28.03        53.81 o                         
  -4  10   5        603.60        581.72        50.32 o                         
  -3  10   5         37.98         65.17        48.41 o                         
  -2  10   5        724.91        690.84        90.18 o                         
  -1  10   5        993.54        984.86        54.79 o                         
   0  10   5        494.13        411.50        73.95 o                         
   1  10   5          3.09         19.03        49.71 o                         
   2  10   5        508.42        491.95       133.43 o                         
   3  10   5       1787.03       1691.15       125.72 o                         
   4  10   5        890.08        738.95       106.23 o                         
  -2  11   5         59.57        137.04        55.70 o                         
  -1  11   5         38.94         -4.09        54.48 o                         
   0  11   5        574.12        488.32       193.21 o                         
 -13   0   6       1575.94       1408.64        79.81 o                         
 -12   0   6        121.79        277.46       123.13 o                         
 -11   0   6       2012.52       2149.27        73.82 o                         
 -10   0   6         75.26         98.39        69.29 o                         
  -9   0   6        189.10        126.13        75.87 o                         
  -8   0   6        762.07        902.25        72.43 o                         
  -7   0   6        883.27        922.40        71.17 o                         
  -6   0   6        178.15        272.15        86.13 o                         
  -5   0   6      36583.59      35687.29       375.12 o                         
  -4   0   6       7095.63       6737.65       109.05 o                         
  -3   0   6      10404.58      10853.62       281.85 o                         
  -2   0   6       2757.65       2876.34        77.66 o                         
  -1   0   6      16018.91      15829.67       125.03 o                         
   0   0   6        162.52        203.35        59.37 o                         
   1   0   6       6386.96       6283.80        80.48 o                         
   2   0   6         38.66        -47.34        69.91 o                         
   3   0   6        488.19        527.40        63.52 o                         
   4   0   6       2759.17       2898.31        92.56 o                         
   5   0   6       3562.03       3407.10        94.85 o                         
   6   0   6        934.97        950.25       166.61 o                         
   7   0   6        937.76        938.83       175.37 o                         
   8   0   6       1758.25       1979.77        68.37 o                         
   9   0   6       1700.57       1692.29        70.47 o                         
  10   0   6        213.22        166.62        70.12 o                         
 -13   1   6        466.91        475.85        96.01 o                         
 -12   1   6        199.86        121.92        51.85 o                         
 -11   1   6       1208.39       1281.34        51.72 o                         
 -10   1   6       1520.30       1485.87        66.92 o                         
  -9   1   6        624.97        662.21        51.11 o                         
  -8   1   6         94.05         57.34        51.90 o                         
  -7   1   6       2310.65       2312.38        57.82 o                         
  -6   1   6       3727.40       3601.03       103.56 o                         
  -5   1   6       1769.13       1812.23        99.35 o                         
  -4   1   6         29.38          6.39        44.09 o                         
  -3   1   6        989.97        970.66        48.41 o                         
  -2   1   6        488.28        433.38        44.35 o                         
  -1   1   6        596.68        634.16        43.96 o                         
   0   1   6       1257.97       1218.03        44.72 o                         
   1   1   6      16752.63      17142.05       148.65 o                         
   2   1   6       2634.14       2581.70        65.74 o                         
   3   1   6       1234.76       1340.06        52.59 o                         
   4   1   6        140.62        136.60        56.08 o                         
   5   1   6       4679.32       4567.68        97.37 o                         
   6   1   6       1349.93       1396.81        52.06 o                         
   7   1   6       1910.33       1918.05        48.68 o                         
   8   1   6        162.47        145.47        46.85 o                         
   9   1   6        374.94        415.79        75.08 o                         
  10   1   6         87.63        133.01        48.05 o                         
 -13   2   6        282.22        190.44        93.66 o                         
 -12   2   6        172.42        203.10        64.16 o                         
 -11   2   6        356.62        432.84        51.88 o                         
 -10   2   6         96.27        174.96        46.80 o                         
  -9   2   6        162.57        135.47        50.91 o                         
  -8   2   6       1733.04       1818.52        71.93 o                         
  -7   2   6       7497.06       7579.98       377.57 o                         
  -6   2   6        968.38        982.50        50.97 o                         
  -5   2   6       4298.43       4232.62        66.09 o                         
  -4   2   6       2134.93       2147.72        54.16 o                         
  -3   2   6      10787.69      10930.34        79.48 o                         
  -2   2   6       8955.38       8594.08        72.57 o                         
  -1   2   6       1710.89       1863.18        51.27 o                         
   0   2   6        145.23         76.59        41.96 o                         
   1   2   6         53.46        104.27        39.66 o                         
   2   2   6       1746.59       1719.08        64.17 o                         
   3   2   6       6013.55       6110.80        68.06 o                         
   4   2   6        492.25        585.72        47.39 o                         
   5   2   6       6688.08       6920.41       157.86 o                         
   6   2   6       2116.06       2259.15       110.51 o                         
   7   2   6          7.34         45.95        47.83 o                         
   8   2   6        464.60        454.83        68.61 o                         
   9   2   6        297.67        233.64        58.34 o                         
  10   2   6        202.53        162.43        56.78 o                         
 -13   3   6          0.23        -22.89        70.35 o                         
 -12   3   6        195.60        129.51        91.06 o                         
 -11   3   6         20.20         57.24        49.97 o                         
 -10   3   6         14.53          8.49        54.05 o                         
  -9   3   6        230.84        246.95        57.73 o                         
  -8   3   6        957.71        883.16        63.39 o                         
  -7   3   6       3427.77       3421.01       181.76 o                         
  -6   3   6       2169.15       2014.64        97.43 o                         
  -5   3   6        545.84        519.18        46.73 o                         
  -4   3   6        442.31        386.85        49.66 o                         
  -3   3   6        537.62        599.41        46.43 o                         
  -2   3   6        422.59        512.66        44.69 o                         
  -1   3   6        123.81        128.13        41.85 o                         
   0   3   6        116.31        144.78        40.03 o                         
   1   3   6       7937.19       8137.02       107.87 o                         
   2   3   6        252.41        241.88        36.58 o                         
   3   3   6       3548.50       3700.38        55.83 o                         
   4   3   6       1977.19       1951.61       343.69 o                         
   5   3   6        827.51        890.02        61.05 o                         
   6   3   6          1.74        -14.47        56.88 o                         
   7   3   6        196.40        201.02        66.50 o                         
   8   3   6         24.52        110.80        53.06 o                         
   9   3   6         20.63         17.83        55.85 o                         
  10   3   6         43.46        -59.58        59.58 o                         
 -13   4   6         27.72         37.48        84.34 o                         
 -12   4   6         48.97         38.79        66.16 o                         
 -11   4   6          1.64         33.12        61.69 o                         
 -10   4   6        818.80        919.51        60.30 o                         
  -9   4   6         25.81        137.71        48.57 o                         
  -8   4   6        199.85        218.96        50.84 o                         
  -7   4   6       5583.70       5597.46       124.96 o                         
  -6   4   6        126.61        110.39        50.44 o                         
  -5   4   6       2109.66       2143.56        56.19 o                         
  -4   4   6        107.22        111.16        47.17 o                         
  -3   4   6      13432.96      13018.11       229.80 o                         
  -2   4   6      14555.51      14226.37       201.34 o                         
  -1   4   6        177.65        170.87        42.99 o                         
   0   4   6       3097.23       3087.17        52.45 o                         
   1   4   6        188.51        121.99        38.45 o                         
   2   4   6       2899.15       2981.04        45.76 o                         
   3   4   6       4378.65       4370.50        57.26 o                         
   4   4   6        113.51        109.44        43.40 o                         
   5   4   6       3768.90       3664.40        80.79 o                         
   6   4   6        462.27        429.88        69.60 o                         
   7   4   6        327.48        310.41        63.46 o                         
   8   4   6        279.66        256.54        56.03 o                         
   9   4   6        811.94        748.01        56.98 o                         
 -12   5   6        333.05        123.79        68.61 o                         
 -11   5   6        688.54        734.45        62.80 o                         
 -10   5   6        179.30        283.36       140.66 o                         
  -9   5   6       4293.18       4551.81       262.08 o                         
  -8   5   6       1132.23       1190.14        62.86 o                         
  -7   5   6         69.60        162.42        63.64 o                         
  -6   5   6        679.38        694.25        61.79 o                         
  -5   5   6        894.69        977.33        59.80 o                         
  -4   5   6        491.44        505.88        63.44 o                         
  -3   5   6        535.09        588.30        50.17 o                         
  -2   5   6       1532.20       1577.41        55.61 o                         
  -1   5   6       4560.94       4470.82        80.87 o                         
   0   5   6       1431.24       1414.81        43.02 o                         
   1   5   6        486.66        481.09        41.24 o                         
   2   5   6         64.02         37.16        35.45 o                         
   3   5   6      12753.13      13199.22       210.92 o                         
   4   5   6       1813.53       1911.04        53.68 o                         
   5   5   6       2459.28       2496.57       185.04 o                         
   6   5   6        447.02        423.48        69.44 o                         
   7   5   6        151.51        134.41        68.99 o                         
   8   5   6        174.14         32.09        69.70 o                         
   9   5   6        838.15        814.13        64.76 o                         
 -11   6   6         27.14         47.24        56.39 o                         
 -10   6   6        312.88        368.12        57.40 o                         
  -9   6   6       2243.25       2367.89        59.23 o                         
  -8   6   6          8.05        -18.37        47.60 o                         
  -7   6   6        461.90        490.00        49.14 o                         
  -6   6   6        777.67        913.97        50.33 o                         
  -5   6   6       6904.11       6962.23       124.09 o                         
  -4   6   6        825.20        843.13        54.30 o                         
  -3   6   6         10.18        -24.56        42.57 o                         
  -2   6   6        172.06        224.34        41.88 o                         
  -1   6   6       7687.82       7642.12        82.58 o                         
   0   6   6      11138.77      11077.80       102.44 o                         
   1   6   6       5399.68       5403.04       102.67 o                         
   2   6   6        803.18        859.76        41.79 o                         
   3   6   6        132.72        107.54        43.25 o                         
   4   6   6         11.26         -7.42        43.66 o                         
   5   6   6        478.81        530.73        82.10 o                         
   6   6   6        496.32        549.76        67.09 o                         
   7   6   6       1439.26       1410.08        74.17 o                         
   8   6   6       1014.39        953.34       189.04 o                         
 -10   7   6        447.12        528.92        48.84 o                         
  -9   7   6          3.25         16.36        41.95 o                         
  -8   7   6          3.93         26.13        42.68 o                         
  -7   7   6       2015.27       1992.38        47.83 o                         
  -6   7   6        589.18        618.40        45.79 o                         
  -5   7   6          7.75        -14.33        41.64 o                         
  -4   7   6         63.35         28.68        41.31 o                         
  -3   7   6        474.31        418.54        47.12 o                         
  -2   7   6        849.43        828.24        59.91 o                         
  -1   7   6        151.36        143.06        43.31 o                         
   0   7   6        404.20        433.65        45.80 o                         
   1   7   6       4675.72       4852.12        88.50 o                         
   2   7   6       3137.12       3136.57        72.33 o                         
   3   7   6       1044.24        970.25        50.70 o                         
   4   7   6         19.69          3.41        42.39 o                         
   5   7   6        383.31        545.06        95.63 o                         
   6   7   6         54.90         75.25        81.28 o                         
   7   7   6       1710.17       1650.10        78.49 o                         
  -9   8   6         51.13         -7.87        45.34 o                         
  -8   8   6        532.61        430.58        46.62 o                         
  -7   8   6         79.74        119.66        48.16 o                         
  -6   8   6        135.73         31.04        55.66 o                         
  -5   8   6         63.63         91.64        64.98 o                         
  -4   8   6       1282.41       1310.04        46.21 o                         
  -3   8   6        574.55        578.98        52.80 o                         
  -2   8   6       2203.68       2201.29        51.72 o                         
  -1   8   6         12.50         36.87        47.40 o                         
   0   8   6        609.56        628.40        47.50 o                         
   1   8   6        540.06        529.09        48.06 o                         
   2   8   6        700.06        768.09        43.43 o                         
   3   8   6         87.90         58.57        45.52 o                         
   4   8   6         18.24         12.01        59.49 o                         
   5   8   6         30.12          2.08        56.27 o                         
   6   8   6          3.52         70.77       101.24 o                         
  -8   9   6         82.98        -30.09        50.46 o                         
  -7   9   6        426.82        393.51        75.45 o                         
  -6   9   6         14.13        -23.10        46.79 o                         
  -5   9   6          1.47         14.86        42.63 o                         
  -4   9   6         87.24         73.18        47.76 o                         
  -3   9   6         14.39         10.73        49.06 o                         
  -2   9   6        245.58        274.52        48.10 o                         
  -1   9   6        952.49        970.56        53.07 o                         
   0   9   6        826.13        957.64        47.71 o                         
   1   9   6       1510.59       1534.46        53.78 o                         
   2   9   6        463.89        539.35        57.99 o                         
   3   9   6        286.73        233.82        54.16 o                         
   4   9   6        358.67        295.24        69.37 o                         
   5   9   6          8.11          5.37        64.33 o                         
  -6  10   6        197.88        137.17        53.65 o                         
  -5  10   6        720.35        726.95        55.75 o                         
  -4  10   6        159.89         68.69        48.85 o                         
  -3  10   6        115.70         93.73        50.61 o                         
  -2  10   6        170.47        268.69        47.17 o                         
  -1  10   6        744.43        845.98        55.70 o                         
   0  10   6          5.62         53.15        51.23 o                         
   1  10   6         41.22         56.83        50.87 o                         
   2  10   6         19.82         16.73        63.37 o                         
   3  10   6          2.56         70.41        86.94 o                         
 -13   1   7        485.69        457.81        55.84 o                         
 -12   1   7        806.44        797.41        66.36 o                         
 -11   1   7        483.28        407.82        53.67 o                         
 -10   1   7        136.24        155.12        52.82 o                         
  -9   1   7       2831.15       2815.86        62.71 o                         
  -8   1   7         55.40         31.15        49.09 o                         
  -7   1   7       2599.15       2581.60        63.44 o                         
  -6   1   7         39.76         53.57        51.86 o                         
  -5   1   7      22622.24      22460.22        98.93 o                         
  -4   1   7       6309.17       6061.47        65.15 o                         
  -3   1   7       3617.86       3889.42        54.96 o                         
  -2   1   7       3358.54       3168.60        83.65 o                         
  -1   1   7        795.66        866.51        45.08 o                         
   0   1   7      13421.21      13828.63       141.93 o                         
   1   1   7      13081.84      13099.46        81.15 o                         
   2   1   7       1376.51       1433.50        72.08 o                         
   3   1   7       5767.05       6053.99        72.00 o                         
   4   1   7        820.84        738.98        54.84 o                         
   5   1   7       4397.96       4233.72       110.11 o                         
   6   1   7        702.12        828.06        51.40 o                         
   7   1   7       1620.58       1714.81        51.32 o                         
   8   1   7       1248.66       1354.37        81.24 o                         
   9   1   7        937.31        810.05        48.36 o                         
  10   1   7          7.66         56.28        51.99 o                         
 -13   2   7         16.73          0.31        54.63 o                         
 -12   2   7        357.95        269.35        65.20 o                         
 -11   2   7        600.42        669.87        73.55 o                         
 -10   2   7       1674.50       1780.78        69.64 o                         
  -9   2   7        804.01        829.49        51.37 o                         
  -8   2   7       6149.05       6117.06       347.67 o                         
  -7   2   7       2853.92       2935.01       147.33 o                         
  -6   2   7       1020.66        952.58        47.34 o                         
  -5   2   7         38.13         52.04        43.22 o                         
  -4   2   7       1333.69       1276.80        50.11 o                         
  -3   2   7        251.06        275.18        42.03 o                         
  -2   2   7          2.98         19.91        39.81 o                         
  -1   2   7         29.34         18.12        40.18 o                         
   0   2   7       2091.02       2182.47        47.26 o                         
   1   2   7       1095.72       1143.20        45.46 o                         
   2   2   7         23.42         66.63        38.40 o                         
   3   2   7       5468.88       5437.47        67.41 o                         
   4   2   7       2740.98       2832.91        79.42 o                         
   5   2   7       1866.64       2005.98        53.98 o                         
   6   2   7        978.70        990.67        54.03 o                         
   7   2   7       4016.18       3994.78        54.58 o                         
   8   2   7       1862.08       1834.11        52.38 o                         
   9   2   7         30.33         12.86        47.37 o                         
  10   2   7          1.61         12.90        63.56 o                         
 -13   3   7         37.92         -5.95        65.09 o                         
 -12   3   7        198.76         88.52        54.85 o                         
 -11   3   7          0.95         94.99        53.62 o                         
 -10   3   7       1140.37       1194.84        98.03 o                         
  -9   3   7        155.32         67.00        77.49 o                         
  -8   3   7        150.80        160.62        52.72 o                         
  -7   3   7       7957.65       7943.15       336.74 o                         
  -6   3   7        670.98        714.83        51.59 o                         
  -5   3   7         55.20        -21.06        44.45 o                         
  -4   3   7        667.42        716.20        46.68 o                         
  -3   3   7      10012.70       9876.39        72.89 o                         
  -2   3   7      10360.51      10130.71       128.32 o                         
  -1   3   7       7127.81       6958.51        62.27 o                         
   0   3   7       1814.53       1744.29        48.99 o                         
   1   3   7        241.22        293.54        39.35 o                         
   2   3   7       1994.15       2051.14        46.82 o                         
   3   3   7       6892.30       6881.66       131.27 o                         
   4   3   7       2968.50       3099.11       135.68 o                         
   5   3   7       1005.53       1013.98        53.16 o                         
   6   3   7        110.36        137.36        50.77 o                         
   7   3   7        344.57        375.87        54.68 o                         
   8   3   7        286.14        195.51        55.19 o                         
   9   3   7        284.48        360.58        51.40 o                         
 -12   4   7        604.28        540.15        70.05 o                         
 -11   4   7          7.45          8.95        50.03 o                         
 -10   4   7        157.27        124.31        56.62 o                         
  -9   4   7        673.76        748.25        57.17 o                         
  -8   4   7       1144.54       1116.84        65.16 o                         
  -7   4   7        697.88        751.40        51.83 o                         
  -6   4   7       3807.41       3777.44        60.20 o                         
  -5   4   7        661.48        651.87        53.43 o                         
  -4   4   7        616.86        586.36        49.68 o                         
  -3   4   7       1872.37       1788.12        56.06 o                         
  -2   4   7       2867.45       2892.62        61.11 o                         
  -1   4   7       6056.16       6196.69        83.62 o                         
   0   4   7       3590.47       3661.37        55.29 o                         
   1   4   7       1609.11       1696.58        44.99 o                         
   2   4   7         43.69         61.93        39.03 o                         
   3   4   7        830.18        817.36        46.21 o                         
   4   4   7        209.58        204.20        43.46 o                         
   5   4   7       2975.52       3130.42        69.92 o                         
   6   4   7       1275.58       1340.34        58.16 o                         
   7   4   7        128.64        119.65        55.79 o                         
   8   4   7        142.65         95.09        50.65 o                         
   9   4   7       1782.16       1745.60        76.51 o                         
 -12   5   7         17.39        112.14       109.53 o                         
 -11   5   7          0.21        -69.60        69.60 o                         
 -10   5   7        307.49        314.10        62.19 o                         
  -9   5   7        274.74        285.17       109.60 o                         
  -8   5   7         60.47         43.76        50.86 o                         
  -7   5   7        566.19        549.46        49.58 o                         
  -6   5   7        124.03         78.24        50.23 o                         
  -5   5   7        471.82        508.09        56.03 o                         
  -4   5   7       3927.93       4017.07        68.45 o                         
  -3   5   7       2655.10       2562.56        55.22 o                         
  -2   5   7        299.83        246.75        45.23 o                         
  -1   5   7        153.09        153.63        44.01 o                         
   0   5   7        817.54        851.00        39.55 o                         
   1   5   7       3478.53       3436.30        47.39 o                         
   2   5   7       1214.40       1132.07       128.59 o                         
   3   5   7       1270.80       1292.04        46.20 o                         
   4   5   7       1290.80       1251.06        46.19 o                         
   5   5   7        137.80         48.49        57.77 o                         
   6   5   7       1341.65       1341.57        59.51 o                         
   7   5   7        253.85        156.76        58.85 o                         
   8   5   7        240.37        239.04        51.66 o                         
 -11   6   7        484.96        356.56        69.95 o                         
 -10   6   7        278.37        302.56        66.14 o                         
  -9   6   7        432.22        420.52       135.82 o                         
  -8   6   7        401.06        429.77        82.38 o                         
  -7   6   7         16.63        -33.39        62.78 o                         
  -6   6   7         14.09         13.43        45.43 o                         
  -5   6   7         42.85         74.04        46.97 o                         
  -4   6   7        704.53        776.09        55.25 o                         
  -3   6   7       1666.78       1799.69        53.79 o                         
  -2   6   7        570.25        519.86        41.87 o                         
  -1   6   7       6602.86       6620.25       123.50 o                         
   0   6   7         36.04         78.62        41.79 o                         
   1   6   7        635.22        641.31        43.52 o                         
   2   6   7        942.50        911.62        42.36 o                         
   3   6   7        700.21        617.56       106.72 o                         
   4   6   7          6.65         27.04        45.47 o                         
   5   6   7        179.53        161.89        58.97 o                         
   6   6   7          1.33         29.49        59.30 o                         
   7   6   7        697.34        799.24        78.45 o                         
   8   6   7          7.89         58.32        57.98 o                         
 -10   7   7         29.43         56.89        48.22 o                         
  -9   7   7         81.32         82.96        47.47 o                         
  -8   7   7       1134.51       1019.59        45.49 o                         
  -7   7   7        264.11        241.17        43.66 o                         
  -6   7   7        252.78        209.56        42.91 o                         
  -5   7   7        571.69        579.62        67.78 o                         
  -4   7   7       3070.15       3015.11        81.93 o                         
  -3   7   7       1045.43       1061.09        47.52 o                         
  -2   7   7         83.72        114.06        43.79 o                         
  -1   7   7          8.01         22.91        41.37 o                         
   0   7   7       3193.40       3327.16        74.67 o                         
   1   7   7        448.27        511.68        42.91 o                         
   2   7   7        199.76        181.75        42.45 o                         
   3   7   7        789.67        773.94        49.12 o                         
   4   7   7         94.72         86.88        43.44 o                         
   5   7   7         23.52        -62.05        62.05 o                         
   6   7   7        963.86        918.38        71.38 o                         
   7   7   7          2.28         36.12        69.10 o                         
  -9   8   7         82.18         66.54        48.38 o                         
  -8   8   7         23.29         -2.18        58.44 o                         
  -7   8   7        498.27        521.02        50.03 o                         
  -6   8   7       3401.26       3123.03       492.69 o                         
  -5   8   7       1595.51       1557.72        47.81 o                         
  -4   8   7        122.12         86.84        42.88 o                         
  -3   8   7       1786.36       1843.74        48.55 o                         
  -2   8   7         52.75         49.46        44.66 o                         
  -1   8   7       1297.58       1346.29        50.19 o                         
   0   8   7        257.25        308.65        47.47 o                         
   1   8   7       4299.55       4513.84        92.01 o                         
   2   8   7        790.95        881.12        55.24 o                         
   3   8   7        286.43        231.22        48.37 o                         
   4   8   7         31.43         44.12        47.23 o                         
   5   8   7        188.38         63.91        69.54 o                         
   6   8   7        257.64        209.84        67.33 o                         
  -8   9   7        308.91        347.11        51.85 o                         
  -7   9   7        866.35        855.44        51.78 o                         
  -6   9   7        379.12        431.23        49.98 o                         
  -5   9   7        170.04        146.32        46.27 o                         
  -4   9   7         49.96         55.23        43.27 o                         
  -3   9   7        658.87        668.09        48.63 o                         
  -2   9   7       3328.76       3182.03        57.29 o                         
  -1   9   7        365.47        362.49        45.72 o                         
   0   9   7        119.14         61.82        48.77 o                         
   1   9   7        190.84        243.56        54.84 o                         
   2   9   7       1852.88       1710.23        62.71 o                         
   3   9   7        671.91        580.87        54.99 o                         
   4   9   7        357.06        387.60       109.19 o                         
  -5  10   7        295.26        130.06        58.43 o                         
  -4  10   7         92.15         27.01        50.98 o                         
  -3  10   7        503.73        416.96       150.88 o                         
  -2  10   7         95.27         86.08        50.05 o                         
  -1  10   7        702.69        654.01        53.76 o                         
   0  10   7        149.69        105.30        52.54 o                         
   1  10   7         84.08        128.06        51.84 o                         
   2  10   7        208.59        151.62        83.51 o                         
 -13   0   8        998.43        952.32        84.38 o                         
 -12   0   8        487.72        648.55       110.35 o                         
 -11   0   8       1135.40       1148.91        77.76 o                         
 -10   0   8         30.87         41.71        73.23 o                         
  -9   0   8       2808.68       2869.20       132.52 o                         
  -8   0   8        124.94         67.86        82.95 o                         
  -7   0   8       3952.10       3956.60       201.49 o                         
  -6   0   8       1691.97       1617.91        78.08 o                         
  -5   0   8        161.93        196.18        64.86 o                         
  -4   0   8       2447.41       2435.12        79.20 o                         
  -3   0   8       8245.49       8591.10        98.99 o                         
  -2   0   8       6676.36       6904.95        91.06 o                         
  -1   0   8       2027.60       2263.34        71.32 o                         
   0   0   8      11124.06      11033.51        97.81 o                         
   1   0   8      27360.50      27326.18       214.94 o                         
   2   0   8      18986.08      18643.21       163.26 o                         
   3   0   8       1860.77       1750.56       136.55 o                         
   4   0   8         55.33         67.31        76.54 o                         
   5   0   8        704.56        727.91        80.64 o                         
   6   0   8       2130.59       2082.34        89.64 o                         
   7   0   8        867.71        889.18        80.76 o                         
   8   0   8        156.13        119.47        62.59 o                         
   9   0   8       1143.09       1099.43        75.10 o                         
 -13   1   8          5.04         -5.96        55.05 o                         
 -12   1   8        581.02        632.38        61.85 o                         
 -11   1   8        320.37        545.77        68.24 o                         
 -10   1   8       2595.56       2801.02        82.58 o                         
  -9   1   8         49.17         68.15        50.46 o                         
  -8   1   8       1429.73       1560.27        57.09 o                         
  -7   1   8         17.98        -24.62        49.04 o                         
  -6   1   8       3834.09       3943.47        80.01 o                         
  -5   1   8       3206.39       3168.84        57.36 o                         
  -4   1   8       3866.04       3941.86        58.70 o                         
  -3   1   8        540.87        543.01        42.32 o                         
  -2   1   8       1242.31       1266.55        43.11 o                         
  -1   1   8       2152.05       2200.87        46.12 o                         
   0   1   8         84.97         82.30        38.40 o                         
   1   1   8        304.73        299.75        56.97 o                         
   2   1   8       1651.08       1602.35       182.39 o                         
   3   1   8       1142.90       1105.13        56.23 o                         
   4   1   8       2189.58       2180.99        62.33 o                         
   5   1   8        145.82        121.85        60.61 o                         
   6   1   8       1056.37       1108.79        51.55 o                         
   7   1   8        148.86        147.54        44.75 o                         
   8   1   8        779.82        671.07        49.15 o                         
   9   1   8        127.62        136.64        51.20 o                         
 -13   2   8         79.93         17.63        57.20 o                         
 -12   2   8         43.92         43.57        55.19 o                         
 -11   2   8         29.19         61.12        54.03 o                         
 -10   2   8        119.15        156.87        48.25 o                         
  -9   2   8       3382.37       3609.28       214.19 o                         
  -8   2   8        327.27        310.87        52.48 o                         
  -7   2   8       3729.93       3871.54       121.52 o                         
  -6   2   8       2367.22       2410.67        55.56 o                         
  -5   2   8         68.22         25.36        45.24 o                         
  -4   2   8         20.11         42.68        41.77 o                         
  -3   2   8        720.89        755.36        60.27 o                         
  -2   2   8       2177.53       2164.30        48.95 o                         
  -1   2   8      11501.42      11752.08       107.82 o                         
   0   2   8       1002.74        996.95        42.44 o                         
   1   2   8       6064.47       5995.90       143.52 o                         
   2   2   8         90.90        124.16        39.63 o                         
   3   2   8       6252.04       6348.58        68.49 o                         
   4   2   8       3872.64       4020.17        74.13 o                         
   5   2   8        648.62        634.32        57.18 o                         
   6   2   8        230.44        194.83        48.18 o                         
   7   2   8        399.49        342.07        60.43 o                         
   8   2   8          7.49         44.46        61.04 o                         
   9   2   8        489.44        420.33        51.72 o                         
 -13   3   8        139.79        142.72        78.22 o                         
 -12   3   8         18.63         23.16        53.99 o                         
 -11   3   8        694.82        786.61        58.71 o                         
 -10   3   8        207.84        229.90        50.91 o                         
  -9   3   8        667.15        669.58        55.63 o                         
  -8   3   8       1513.47       1570.77        54.35 o                         
  -7   3   8        967.14        941.26        62.65 o                         
  -6   3   8        584.91        591.69        48.69 o                         
  -5   3   8       2110.58       2088.05        52.05 o                         
  -4   3   8         61.92         87.42        44.98 o                         
  -3   3   8       1816.25       1807.77        51.51 o                         
  -2   3   8        940.93        970.11        49.45 o                         
  -1   3   8       4514.65       4629.21        55.91 o                         
   0   3   8        270.55        264.63        46.28 o                         
   1   3   8       1988.61       1956.43        48.23 o                         
   2   3   8        907.49        902.39        40.44 o                         
   3   3   8        746.17        790.18        49.40 o                         
   4   3   8         88.51        117.30        44.84 o                         
   5   3   8        563.65        609.00        53.97 o                         
   6   3   8         89.63        158.78        87.49 o                         
   7   3   8         23.86        -38.15        52.65 o                         
   8   3   8         51.81         39.33        46.03 o                         
   9   3   8         59.74         -8.82        54.42 o                         
 -12   4   8         13.28        -57.39        57.39 o                         
 -11   4   8        148.86        214.66        58.61 o                         
 -10   4   8        457.92        565.13        68.52 o                         
  -9   4   8       2021.50       2115.61       102.79 o                         
  -8   4   8         31.96         78.31        48.88 o                         
  -7   4   8       2348.07       2423.78        55.64 o                         
  -6   4   8        768.31        731.52        51.86 o                         
  -5   4   8       3224.50       2983.47        86.22 o                         
  -4   4   8        718.32        752.83        49.15 o                         
  -3   4   8         52.93        113.03        46.93 o                         
  -2   4   8      11858.17      11886.74       113.53 o                         
  -1   4   8       3086.32       3022.84        52.73 o                         
   0   4   8        702.04        710.93        52.16 o                         
   1   4   8       2395.76       2513.16        85.23 o                         
   2   4   8       1764.66       1810.53        40.73 o                         
   3   4   8       3717.13       3865.13        56.14 o                         
   4   4   8        719.22        766.98        45.75 o                         
   5   4   8        156.31        181.03        52.70 o                         
   6   4   8        448.03        397.28        61.18 o                         
   7   4   8         10.73        -24.96        55.86 o                         
   8   4   8         69.39         28.41        51.79 o                         
 -12   5   8        108.21        122.64        82.12 o                         
 -11   5   8        199.12        134.43        59.66 o                         
 -10   5   8        727.95        822.68        67.34 o                         
  -9   5   8        825.37        756.90        54.77 o                         
  -8   5   8       2957.33       3046.86        57.39 o                         
  -7   5   8       1981.62       1970.67        55.78 o                         
  -6   5   8       1190.08       1213.38        49.89 o                         
  -5   5   8         66.77        100.56        50.26 o                         
  -4   5   8        722.94        777.08        55.88 o                         
  -3   5   8       4431.41       4431.63       159.91 o                         
  -2   5   8        985.55       1067.65        50.24 o                         
  -1   5   8        959.76        969.10        49.04 o                         
   0   5   8          8.40         13.26        36.89 o                         
   1   5   8          0.79         -1.80        38.03 o                         
   2   5   8         84.98         78.62        38.25 o                         
   3   5   8        139.67        135.79        43.33 o                         
   4   5   8        175.68        126.96        43.94 o                         
   5   5   8       2921.75       3134.76        68.68 o                         
   6   5   8       2306.98       2332.36        61.93 o                         
   7   5   8         15.02        -15.01        58.61 o                         
   8   5   8        845.37        967.86        76.47 o                         
 -11   6   8        966.93        700.34       241.92 o                         
 -10   6   8         53.82         72.16        60.90 o                         
  -9   6   8         73.60        -26.54        88.55 o                         
  -8   6   8         42.33          7.61        58.09 o                         
  -7   6   8        812.45        843.81        61.64 o                         
  -6   6   8          4.25          1.57        57.13 o                         
  -5   6   8       2122.52       2046.88       108.49 o                         
  -4   6   8       7954.78       8020.85       217.85 o                         
  -3   6   8        107.24        151.71        47.94 o                         
  -2   6   8         14.31         42.31        42.89 o                         
  -1   6   8         33.83         -5.58        39.13 o                         
   0   6   8       6188.34       6182.15        62.03 o                         
   1   6   8       1908.80       1978.27        46.94 o                         
   2   6   8       2110.54       2218.51        74.96 o                         
   3   6   8         42.76          0.69        41.96 o                         
   4   6   8        988.36       1056.97        50.53 o                         
   5   6   8        985.62       1026.87        63.66 o                         
   6   6   8       1505.18       1461.46        66.96 o                         
   7   6   8         17.90         82.46        66.90 o                         
 -10   7   8        176.68         81.13        55.10 o                         
  -9   7   8        364.94        365.09        53.11 o                         
  -8   7   8        713.81        828.57        55.11 o                         
  -7   7   8         35.32        111.03        50.84 o                         
  -6   7   8        263.78        205.16        93.59 o                         
  -5   7   8       2147.63       2111.20        79.52 o                         
  -4   7   8       2159.68       2191.79        76.53 o                         
  -3   7   8        177.19        210.52        43.35 o                         
  -2   7   8        114.84        120.46        42.46 o                         
  -1   7   8        178.07        182.91        43.42 o                         
   0   7   8        575.76        604.99        47.62 o                         
   1   7   8        201.89        203.91        43.52 o                         
   2   7   8        299.41        266.15        42.28 o                         
   3   7   8       2235.09       2166.62        54.59 o                         
   4   7   8        745.16        623.11       100.81 o                         
   5   7   8        453.62        483.58        66.67 o                         
   6   7   8         16.56         28.15        62.78 o                         
  -9   8   8         17.40         -1.82        49.53 o                         
  -8   8   8          6.71        -48.31        48.31 o                         
  -7   8   8         85.22        102.68        49.21 o                         
  -6   8   8        480.19        411.94        72.10 o                         
  -5   8   8         41.10         59.28        44.23 o                         
  -4   8   8        357.17        338.07        47.80 o                         
  -3   8   8          3.49        -10.73        44.81 o                         
  -2   8   8       1012.06       1002.25        73.99 o                         
  -1   8   8       1265.69       1302.23        60.59 o                         
   0   8   8        281.11        294.17        49.64 o                         
   1   8   8        425.82        508.54        54.14 o                         
   2   8   8        148.00        110.15        46.34 o                         
   3   8   8        174.68        132.01        49.25 o                         
   4   8   8        272.67        221.12        50.68 o                         
   5   8   8          9.80        -62.39        62.39 o                         
  -7   9   8        297.92        256.15        49.97 o                         
  -6   9   8        322.24        229.33        48.35 o                         
  -5   9   8        405.48        426.50        48.19 o                         
  -4   9   8        178.43         93.79        49.11 o                         
  -3   9   8       1047.94       1001.35        49.13 o                         
  -2   9   8        315.87        284.04        47.52 o                         
  -1   9   8        191.02        162.99        46.51 o                         
   0   9   8        631.74        637.94        49.78 o                         
   1   9   8        231.18        242.30        60.56 o                         
   2   9   8        136.49        122.76        61.43 o                         
   3   9   8        164.18         87.20        56.25 o                         
  -4  10   8         96.67         59.15        52.92 o                         
  -3  10   8         38.48         45.00        55.52 o                         
  -2  10   8        677.02        728.01        58.86 o                         
  -1  10   8         35.80         58.66        51.69 o                         
   0  10   8        623.21        606.85        54.70 o                         
 -13   1   9        172.38        156.49        60.36 o                         
 -12   1   9         57.89         72.65        59.11 o                         
 -11   1   9       3467.45       3634.37       224.22 o                         
 -10   1   9        185.15        172.52        53.76 o                         
  -9   1   9        541.49        588.85        56.21 o                         
  -8   1   9        120.47        138.70        51.67 o                         
  -7   1   9       5293.60       5379.75       144.40 o                         
  -6   1   9        700.79        665.73        48.76 o                         
  -5   1   9         14.76        -29.19        49.72 o                         
  -4   1   9       4610.77       4509.56        60.80 o                         
  -3   1   9       9086.92       9151.13       123.08 o                         
  -2   1   9        114.22         84.08        40.41 o                         
  -1   1   9       3904.09       3850.96        71.63 o                         
   0   1   9        351.06        374.13        39.61 o                         
   1   1   9       4966.84       5030.87       185.40 o                         
   2   1   9         63.23        164.97        61.88 o                         
   3   1   9         70.46         64.64        50.93 o                         
   4   1   9         10.65        -19.04        50.97 o                         
   5   1   9        380.58        320.47        58.64 o                         
   6   1   9        811.45        828.82        52.42 o                         
   7   1   9       3243.03       3017.56        57.77 o                         
   8   1   9          3.19        -34.06        47.47 o                         
 -13   2   9         31.95         35.41        59.68 o                         
 -12   2   9         22.10         71.43        55.01 o                         
 -11   2   9        495.95        458.12        80.21 o                         
 -10   2   9          4.51        -53.19        53.19 o                         
  -9   2   9        638.99        619.69        52.35 o                         
  -8   2   9       2991.29       2941.49        94.56 o                         
  -7   2   9        768.26        843.25        49.62 o                         
  -6   2   9       1129.35       1166.53        50.74 o                         
  -5   2   9       6349.10       6228.99        65.68 o                         
  -4   2   9       4111.15       4020.88        54.89 o                         
  -3   2   9       4399.97       4350.56        69.61 o                         
  -2   2   9        125.91         82.78        41.58 o                         
  -1   2   9          8.75         58.11        41.52 o                         
   0   2   9        193.69        191.84        42.02 o                         
   1   2   9       2943.52       2858.80        57.44 o                         
   2   2   9         10.24        -21.17        39.07 o                         
   3   2   9          8.29        -14.32        49.46 o                         
   4   2   9        121.98        176.21        57.93 o                         
   5   2   9        700.96        746.83        52.61 o                         
   6   2   9        790.65        812.70        60.12 o                         
   7   2   9        945.42        841.68        61.75 o                         
   8   2   9       1735.25       1550.63       252.90 o                         
 -12   3   9         71.11        157.54        86.25 o                         
 -11   3   9          8.52          3.46        52.96 o                         
 -10   3   9        156.91        245.02        54.86 o                         
  -9   3   9       5139.73       5197.53       146.83 o                         
  -8   3   9       1064.28       1147.05        52.51 o                         
  -7   3   9          2.59         66.32        50.03 o                         
  -6   3   9       1249.28       1333.56        52.67 o                         
  -5   3   9        202.25        220.70        47.49 o                         
  -4   3   9         80.80         67.49        44.69 o                         
  -3   3   9       4363.28       4462.96        58.15 o                         
  -2   3   9       4842.47       4883.04       107.74 o                         
  -1   3   9      10132.29      10168.32       106.12 o                         
   0   3   9       6631.41       6538.58       118.34 o                         
   1   3   9       1160.70       1141.46        70.64 o                         
   2   3   9        935.94        941.36        88.90 o                         
   3   3   9       2116.27       2070.08       374.11 o                         
   4   3   9       5975.41       6005.53       188.60 o                         
   5   3   9       3188.14       3155.45       164.39 o                         
   6   3   9          2.51          0.86        52.82 o                         
   7   3   9        152.01        131.21        54.90 o                         
   8   3   9         14.55         71.30        55.04 o                         
 -12   4   9         75.75         73.49        62.60 o                         
 -11   4   9        284.85        254.95        56.79 o                         
 -10   4   9       1151.15       1105.13       191.61 o                         
  -9   4   9          5.32        -44.83        52.80 o                         
  -8   4   9        247.92        298.80        68.61 o                         
  -7   4   9       2302.34       2384.61        57.16 o                         
  -6   4   9       1374.90       1378.99        53.03 o                         
  -5   4   9         92.18         72.22        48.02 o                         
  -4   4   9          6.19         30.60        45.25 o                         
  -3   4   9       2485.96       2394.89        57.46 o                         
  -2   4   9       1741.52       1694.76        50.21 o                         
  -1   4   9       6551.67       6453.98        96.92 o                         
   0   4   9        375.17        365.07        44.89 o                         
   1   4   9         56.37         86.14        46.27 o                         
   2   4   9        328.42        298.83        38.80 o                         
   3   4   9        763.00        835.44        45.02 o                         
   4   4   9        600.63        577.30        46.99 o                         
   5   4   9       2105.30       2158.84        61.16 o                         
   6   4   9        761.95        704.75        55.99 o                         
   7   4   9          7.47         24.90        58.12 o                         
 -11   5   9        281.99        121.29        70.54 o                         
 -10   5   9        121.96         95.42        52.49 o                         
  -9   5   9         51.31         30.84        50.93 o                         
  -8   5   9        429.45        427.70        50.59 o                         
  -7   5   9        139.28         97.57        47.25 o                         
  -6   5   9        457.82        461.29        48.02 o                         
  -5   5   9        758.64        866.77        67.04 o                         
  -4   5   9        170.36        191.62        49.53 o                         
  -3   5   9       3133.63       3143.51        61.89 o                         
  -2   5   9         34.03         46.72        43.04 o                         
  -1   5   9        814.07        754.00        44.54 o                         
   0   5   9        387.23        402.04        40.20 o                         
   1   5   9       5095.00       4905.07       415.75 o                         
   2   5   9       4552.66       4619.38        67.15 o                         
   3   5   9        718.91        709.75        45.19 o                         
   4   5   9        979.69       1017.47        51.40 o                         
   5   5   9        196.99         82.76        56.54 o                         
   6   5   9        399.47        432.06        61.43 o                         
   7   5   9        657.12        675.16        64.97 o                         
 -11   6   9        190.64         90.92        67.44 o                         
 -10   6   9         98.74         50.39        60.28 o                         
  -9   6   9        488.63        436.83        60.43 o                         
  -8   6   9        537.53        580.33        76.81 o                         
  -7   6   9        936.81        901.25        66.21 o                         
  -6   6   9        278.86        392.69        61.42 o                         
  -5   6   9       2254.17       2275.02        53.99 o                         
  -4   6   9         40.05         59.84        46.27 o                         
  -3   6   9       2824.56       2704.81        57.81 o                         
  -2   6   9        155.79        156.20        44.34 o                         
  -1   6   9         85.76        128.76        40.56 o                         
   0   6   9        432.63        462.79        42.07 o                         
   1   6   9         30.20         19.54        39.39 o                         
   2   6   9         60.91         77.43        37.82 o                         
   3   6   9       1091.92       1130.12        49.52 o                         
   4   6   9        100.82        149.01        47.81 o                         
   5   6   9        758.37        742.96        66.24 o                         
   6   6   9         49.52         93.24        63.73 o                         
 -10   7   9         18.95        -60.10        69.35 o                         
  -9   7   9         85.52        148.76        60.88 o                         
  -8   7   9        311.40        376.53        86.29 o                         
  -7   7   9        156.79        124.57        52.09 o                         
  -6   7   9        741.71        726.24        55.75 o                         
  -5   7   9        477.45        446.75        64.10 o                         
  -4   7   9        818.09        854.04        42.99 o                         
  -3   7   9         10.45        -34.14        40.83 o                         
  -2   7   9         22.86         -6.70        45.19 o                         
  -1   7   9        440.49        366.85        66.92 o                         
   0   7   9         84.94        139.69        42.38 o                         
   1   7   9       2017.48       2047.07        52.70 o                         
   2   7   9       3227.14       3241.78        93.46 o                         
   3   7   9        279.18        270.67        46.44 o                         
   4   7   9        453.77        339.10        78.53 o                         
   5   7   9        137.35         43.60        66.83 o                         
  -8   8   9         37.75         45.47        49.32 o                         
  -7   8   9         53.17         72.68        47.90 o                         
  -6   8   9        984.22        907.94        49.41 o                         
  -5   8   9       3787.06       3726.84       126.27 o                         
  -4   8   9        202.79        179.92        51.65 o                         
  -3   8   9         30.88         41.24        45.40 o                         
  -2   8   9          6.88        -10.74        45.13 o                         
  -1   8   9       1275.94       1280.11        51.19 o                         
   0   8   9        778.11        702.18        49.87 o                         
   1   8   9        803.15        720.00        49.36 o                         
   2   8   9        181.38        157.63        45.73 o                         
   3   8   9        488.15        409.42        51.05 o                         
   4   8   9        293.81        191.52        53.26 o                         
  -6   9   9        739.94        665.28       124.85 o                         
  -5   9   9        107.09         58.50        49.43 o                         
  -4   9   9         88.00         82.84        48.13 o                         
  -3   9   9        263.47        304.15        63.44 o                         
  -2   9   9       1856.66       1770.39        73.55 o                         
  -1   9   9        108.39         98.20        47.75 o                         
   0   9   9        372.69        237.40        62.47 o                         
   1   9   9          2.77        -23.17        53.18 o                         
   2   9   9         16.66         24.12        60.54 o                         
 -13   0  10        191.04        101.96        93.23 o                         
 -12   0  10        160.93        219.52       116.62 o                         
 -11   0  10       4443.99       4721.80       489.10 o                         
 -10   0  10       1441.27       1616.86       176.04 o                         
  -9   0  10        861.97        928.21        80.97 o                         
  -8   0  10         11.05        -74.70        78.76 o                         
  -7   0  10        370.86        307.38        76.57 o                         
  -6   0  10        934.94       1032.74        71.47 o                         
  -5   0  10       7490.23       7741.71        93.32 o                         
  -4   0  10         27.46        116.92       118.83 o                         
  -3   0  10       8818.05       9000.61       202.79 o                         
  -2   0  10         32.28         11.62        59.33 o                         
  -1   0  10       8569.08       8581.26       173.75 o                         
   0   0  10        334.42        293.01        62.49 o                         
   1   0  10       5982.55       6511.86       302.37 o                         
   2   0  10      11300.72      11280.69       137.93 o                         
   3   0  10      11506.46      11525.08       260.27 o                         
   4   0  10         88.14        197.11        83.96 o                         
   5   0  10         33.22         17.83        89.40 o                         
   6   0  10        767.36        760.11        98.79 o                         
   7   0  10       5419.47       4931.64      2531.95 o                         
   8   0  10        159.74        150.67        72.61 o                         
 -13   1  10        204.17        227.30        59.73 o                         
 -12   1  10         19.20        -61.95        61.95 o                         
 -11   1  10         37.02          8.63        58.86 o                         
 -10   1  10        348.56        288.56        81.46 o                         
  -9   1  10        254.83        315.28        51.91 o                         
  -8   1  10         18.89         14.80        49.98 o                         
  -7   1  10        748.73        794.17        77.22 o                         
  -6   1  10       1600.71       1637.15        63.00 o                         
  -5   1  10       2752.21       2683.29        54.82 o                         
  -4   1  10         77.06        111.24        44.07 o                         
  -3   1  10       1925.80       1853.38        49.24 o                         
  -2   1  10        806.93        831.52        43.02 o                         
  -1   1  10       5876.25       5784.31        68.88 o                         
   0   1  10        971.84       1017.55        44.62 o                         
   1   1  10       2269.64       2264.51        53.61 o                         
   2   1  10         81.48        149.59        56.07 o                         
   3   1  10        130.56        207.03        52.44 o                         
   4   1  10         14.67        -20.78        52.21 o                         
   5   1  10        247.12         29.76        60.12 o                         
   6   1  10        195.98        185.01        52.73 o                         
   7   1  10         95.28         56.33        56.70 o                         
   8   1  10         38.14         55.40        50.77 o                         
 -12   2  10          7.92         -0.03        61.19 o                         
 -11   2  10        113.11        147.94        57.70 o                         
 -10   2  10          0.41         31.33        56.29 o                         
  -9   2  10        728.61        801.71        50.61 o                         
  -8   2  10       1051.45       1032.68        49.75 o                         
  -7   2  10        934.75       1019.65        62.33 o                         
  -6   2  10         71.85        110.32        46.97 o                         
  -5   2  10       3041.48       3122.77        54.96 o                         
  -4   2  10       1261.94       1303.72        47.53 o                         
  -3   2  10       2950.51       2869.20        54.65 o                         
  -2   2  10          1.59         54.43        40.87 o                         
  -1   2  10      10928.09      10983.69       163.27 o                         
   0   2  10       1326.48       1365.85        55.86 o                         
   1   2  10        101.29        116.14        46.28 o                         
   2   2  10        829.98        860.24       180.96 o                         
   3   2  10        388.72        306.90        55.94 o                         
   4   2  10       1339.78       1273.06        57.82 o                         
   5   2  10       3053.50       3121.80       103.55 o                         
   6   2  10         10.91        -12.39        56.48 o                         
   7   2  10        499.34        435.77        58.37 o                         
 -12   3  10         96.07        160.20        58.27 o                         
 -11   3  10          1.25        -23.60        56.38 o                         
 -10   3  10        332.12        217.41        61.59 o                         
  -9   3  10        675.70        698.71        52.72 o                         
  -8   3  10        681.23        633.78        48.36 o                         
  -7   3  10        283.33        230.66        47.51 o                         
  -6   3  10        262.35        256.84        47.98 o                         
  -5   3  10        553.39        529.51        48.30 o                         
  -4   3  10       1572.73       1586.07        56.89 o                         
  -3   3  10        780.98        776.07        48.43 o                         
  -2   3  10        321.06        261.12        45.09 o                         
  -1   3  10        136.14        118.77        41.11 o                         
   0   3  10       1473.25       1466.79        52.97 o                         
   1   3  10       1571.99       1606.82        48.15 o                         
   2   3  10         50.32         56.44        42.40 o                         
   3   3  10        342.67        285.90        90.60 o                         
   4   3  10         18.84         54.12        45.19 o                         
   5   3  10        215.24        231.64        54.82 o                         
   6   3  10         58.59        186.52        58.39 o                         
   7   3  10         14.81         -7.70        56.96 o                         
 -12   4  10          2.06        -19.92        57.48 o                         
 -11   4  10         30.99         -1.04        58.30 o                         
 -10   4  10          0.39        -46.99        56.64 o                         
  -9   4  10       2063.72       2110.77        68.11 o                         
  -8   4  10        980.33        935.70        51.19 o                         
  -7   4  10        119.64        100.16        45.36 o                         
  -6   4  10        621.35        633.04        49.65 o                         
  -5   4  10        600.93        582.45        47.90 o                         
  -4   4  10       1910.68       1870.56        51.45 o                         
  -3   4  10       2409.49       2531.50        53.20 o                         
  -2   4  10         78.29         74.40        47.61 o                         
  -1   4  10       2843.47       2865.79        60.25 o                         
   0   4  10        325.02        367.97        43.97 o                         
   1   4  10        312.81        302.39        41.54 o                         
   2   4  10         40.47          8.76        38.16 o                         
   3   4  10        263.61        301.20        47.28 o                         
   4   4  10        495.93        411.56        87.95 o                         
   5   4  10       2151.28       2132.67        93.07 o                         
   6   4  10          0.73          0.35        55.58 o                         
   7   4  10         34.40         41.69        59.80 o                         
 -11   5  10        226.48        191.10        57.25 o                         
 -10   5  10        164.30        115.64        53.19 o                         
  -9   5  10        340.14        301.19        51.82 o                         
  -8   5  10         66.09         71.20        52.19 o                         
  -7   5  10       2270.12       2146.91        55.02 o                         
  -6   5  10         87.72         97.62        46.37 o                         
  -5   5  10        733.83        713.45        48.34 o                         
  -4   5  10        424.32        525.30        47.69 o                         
  -3   5  10       2870.68       2802.78        60.60 o                         
  -2   5  10       1974.85       2063.31        48.19 o                         
  -1   5  10       5609.12       5727.37       135.70 o                         
   0   5  10         79.31         94.59        41.64 o                         
   1   5  10        621.08        653.08        36.01 o                         
   2   5  10          1.70          7.76        39.16 o                         
   3   5  10       1224.10       1210.38        51.55 o                         
   4   5  10        112.88        107.55        50.45 o                         
   5   5  10         42.48        -14.07        56.94 o                         
   6   5  10         44.80         22.47        63.23 o                         
 -10   6  10        337.34        254.87       122.08 o                         
  -9   6  10         36.60         23.52        57.44 o                         
  -8   6  10         68.30         49.25        53.30 o                         
  -7   6  10       1236.25       1142.72        86.16 o                         
  -6   6  10       3068.26       3106.17        68.93 o                         
  -5   6  10       1420.10       1555.07        86.57 o                         
  -4   6  10        328.26        421.19        46.09 o                         
  -3   6  10        715.21        683.41        49.71 o                         
  -2   6  10        660.33        719.09        47.45 o                         
  -1   6  10         33.58         58.41        39.28 o                         
   0   6  10        107.74        130.62        39.24 o                         
   1   6  10       1293.56       1323.34        44.71 o                         
   2   6  10       1154.75       1220.15        48.66 o                         
   3   6  10        709.38        712.46        50.85 o                         
   4   6  10         44.36        -13.87        51.01 o                         
   5   6  10        313.73        326.52        64.67 o                         
  -9   7  10       1330.08       1328.11       101.53 o                         
  -8   7  10         79.18         29.29        57.20 o                         
  -7   7  10          0.43         91.14        53.59 o                         
  -6   7  10          3.25          9.48        73.86 o                         
  -5   7  10       1077.44       1126.23        59.87 o                         
  -4   7  10       1368.85       1417.09        56.16 o                         
  -3   7  10       2116.89       2127.37        51.41 o                         
  -2   7  10          2.27         15.31        45.63 o                         
  -1   7  10        337.35        268.44        47.48 o                         
   0   7  10        783.33        768.66        51.66 o                         
   1   7  10       2821.68       2731.09        50.69 o                         
   2   7  10        176.19        152.69        42.06 o                         
   3   7  10        792.50        821.51        50.95 o                         
   4   7  10         54.33         33.63        50.30 o                         
  -8   8  10        362.24        310.59        67.32 o                         
  -7   8  10         11.96         48.35        48.82 o                         
  -6   8  10        532.03        543.29        67.81 o                         
  -5   8  10         99.11        145.32        46.77 o                         
  -4   8  10          2.17        -46.02        46.02 o                         
  -3   8  10         26.87         37.99        45.87 o                         
  -2   8  10        289.91        371.66        48.61 o                         
  -1   8  10         17.57        -46.55        49.74 o                         
   0   8  10        572.23        570.92        50.74 o                         
   1   8  10         16.68         -6.01        45.95 o                         
   2   8  10         87.10        104.04        46.76 o                         
   3   8  10        288.06        246.33        61.25 o                         
  -5   9  10        579.87        496.88        61.16 o                         
  -4   9  10        403.25        421.90        51.82 o                         
  -3   9  10        675.41        724.28        58.98 o                         
  -2   9  10        700.06        527.59        77.89 o                         
  -1   9  10        154.58         67.13        49.70 o                         
   0   9  10         29.64        -35.75        50.70 o                         
 -12   1  11         87.17         33.87        59.89 o                         
 -11   1  11        996.72       1060.94        73.28 o                         
 -10   1  11        311.30        427.88        59.09 o                         
  -9   1  11         34.85         50.13        50.23 o                         
  -8   1  11        165.96        183.52        59.56 o                         
  -7   1  11        589.90        654.25        50.55 o                         
  -6   1  11       5999.80       6116.16        90.37 o                         
  -5   1  11       6263.15       6497.73        77.02 o                         
  -4   1  11        835.60        870.09        48.50 o                         
  -3   1  11       2868.45       2792.21        73.35 o                         
  -2   1  11         19.09         14.18        47.70 o                         
  -1   1  11        107.24        129.31        42.61 o                         
   0   1  11         28.94        -11.62        43.17 o                         
   1   1  11        300.80        339.91        48.15 o                         
   2   1  11       1675.49       1655.83       222.32 o                         
   3   1  11       3395.10       3276.02        86.74 o                         
   4   1  11          0.56        -35.79        56.68 o                         
   5   1  11       1579.74       1634.76       118.36 o                         
   6   1  11         17.90         48.26        53.61 o                         
   7   1  11        471.46        432.95        51.14 o                         
 -12   2  11        112.19         24.44        62.31 o                         
 -11   2  11        405.50        372.65        56.28 o                         
 -10   2  11        216.57        204.75        55.18 o                         
  -9   2  11        292.20        343.82        55.82 o                         
  -8   2  11          5.62        -30.68        49.97 o                         
  -7   2  11         16.85         30.65        46.92 o                         
  -6   2  11        443.44        434.60        46.20 o                         
  -5   2  11        154.08        115.23        43.95 o                         
  -4   2  11       3802.82       3946.01        78.13 o                         
  -3   2  11       9613.26       9447.97       113.86 o                         
  -2   2  11        478.58        437.16        70.05 o                         
  -1   2  11         25.84         56.93        44.53 o                         
   0   2  11       1582.29       1734.55        62.42 o                         
   1   2  11       2273.79       2228.62        86.74 o                         
   2   2  11        550.25        547.32       196.19 o                         
   3   2  11        240.13        209.67        50.70 o                         
   4   2  11        151.90        235.36        57.51 o                         
   5   2  11         10.20        -44.24        52.61 o                         
   6   2  11        784.07        786.25        60.18 o                         
   7   2  11         14.62         31.80        76.54 o                         
 -12   3  11        270.06        151.01        58.48 o                         
 -11   3  11        169.21        120.19        53.83 o                         
 -10   3  11         31.72        -32.03        53.13 o                         
  -9   3  11        254.98        311.57        52.71 o                         
  -8   3  11       3631.32       3812.90        71.41 o                         
  -7   3  11       4995.36       4919.71       170.06 o                         
  -6   3  11        423.47        346.35        47.35 o                         
  -5   3  11       2551.22       2491.24        55.97 o                         
  -4   3  11        560.54        511.27        46.32 o                         
  -3   3  11       2135.69       2114.01        74.26 o                         
  -2   3  11       2262.53       2446.01        52.43 o                         
  -1   3  11       1225.96       1143.81        67.77 o                         
   0   3  11        976.08        981.05        50.12 o                         
   1   3  11       2366.90       2324.58        49.64 o                         
   2   3  11       1138.61       1176.83        56.96 o                         
   3   3  11         55.03         95.82        50.50 o                         
   4   3  11       1248.85       1199.75        53.30 o                         
   5   3  11       5817.82       5342.40       128.95 o                         
   6   3  11        294.76        147.71        72.59 o                         
 -11   4  11        119.96         80.84        59.22 o                         
 -10   4  11        359.53        380.33        56.16 o                         
  -9   4  11        256.65        234.38        56.37 o                         
  -8   4  11        201.36        151.78        50.65 o                         
  -7   4  11       1429.33       1401.16        80.84 o                         
  -6   4  11       1299.73       1267.72        62.06 o                         
  -5   4  11       2020.41       2028.78        51.42 o                         
  -4   4  11          0.48         21.74        47.46 o                         
  -3   4  11        350.96        358.97        57.81 o                         
  -2   4  11       1060.90       1043.45        53.13 o                         
  -1   4  11       2712.11       2494.39       133.81 o                         
   0   4  11        178.24        216.44        58.12 o                         
   1   4  11         19.12         24.30        42.68 o                         
   2   4  11       1708.31       1716.19       196.24 o                         
   3   4  11       1041.14       1045.33        48.98 o                         
   4   4  11        708.93        754.21        49.92 o                         
   5   4  11         46.22         26.52        58.87 o                         
   6   4  11         36.38         85.14        62.76 o                         
 -11   5  11         22.85        -29.00        58.89 o                         
 -10   5  11        934.30        895.74        58.30 o                         
  -9   5  11        627.24        550.78        54.15 o                         
  -8   5  11         29.53         34.26        48.32 o                         
  -7   5  11        382.58        330.32        55.39 o                         
  -6   5  11        308.53        325.85        48.27 o                         
  -5   5  11        811.22        833.45        51.07 o                         
  -4   5  11          7.57        -44.53        44.53 o                         
  -3   5  11       1510.07       1469.48        53.71 o                         
  -2   5  11        589.00        668.43        44.02 o                         
  -1   5  11        747.51        700.15        44.02 o                         
   0   5  11       1428.04       1511.36        51.14 o                         
   1   5  11         46.03         70.61        38.07 o                         
   2   5  11       2091.06       2078.61        45.04 o                         
   3   5  11        702.05        701.06        59.88 o                         
   4   5  11          1.58        -51.88        51.88 o                         
   5   5  11        148.11        129.37        60.31 o                         
 -10   6  11        698.34        792.56       107.21 o                         
  -9   6  11        444.04        434.61        56.16 o                         
  -8   6  11         23.39         26.54        49.92 o                         
  -7   6  11        301.60        302.55        51.92 o                         
  -6   6  11          3.42          8.06        51.70 o                         
  -5   6  11         75.07         47.36        57.24 o                         
  -4   6  11        301.65        283.18        46.81 o                         
  -3   6  11        765.74        780.33        53.50 o                         
  -2   6  11        131.21        118.92        49.49 o                         
  -1   6  11        555.53        614.93        41.14 o                         
   0   6  11         55.42         48.20        41.28 o                         
   1   6  11        352.33        368.08        40.41 o                         
   2   6  11        128.90         64.87        40.19 o                         
   3   6  11         15.82        -13.24        49.30 o                         
   4   6  11        257.37        198.16        51.38 o                         
  -8   7  11         35.38         -4.10        54.65 o                         
  -7   7  11          0.61        -60.54        78.53 o                         
  -6   7  11        755.59        665.25       135.92 o                         
  -5   7  11         43.46         54.14        52.64 o                         
  -4   7  11        157.75        224.84        51.88 o                         
  -3   7  11       1041.31       1051.78        48.67 o                         
  -2   7  11         64.46         87.94        46.95 o                         
  -1   7  11        406.82        351.32        46.72 o                         
   0   7  11       2087.17       2026.67       100.58 o                         
   1   7  11          0.68         -3.55        42.22 o                         
   2   7  11        513.06        522.47        44.50 o                         
   3   7  11        221.01        133.12        55.21 o                         
  -7   8  11          5.85        -20.75        48.69 o                         
  -6   8  11        120.80         53.77        52.79 o                         
  -5   8  11        376.34        431.51        50.97 o                         
  -4   8  11        489.63        457.51        46.88 o                         
  -3   8  11        871.96        710.44       129.49 o                         
  -2   8  11         22.24        -45.13        49.23 o                         
  -1   8  11         41.58          8.31        50.25 o                         
   0   8  11        395.58        293.19        53.81 o                         
   1   8  11        973.32        928.26        69.21 o                         
 -12   0  12        157.95        122.32        99.17 o                         
 -11   0  12        182.17        163.41       138.91 o                         
 -10   0  12       1854.82       1964.58        88.02 o                         
  -9   0  12       5085.45       5559.00       240.59 o                         
  -8   0  12       1110.04       1198.77       103.49 o                         
  -7   0  12       1074.38       1113.30       141.20 o                         
  -6   0  12       2792.85       2934.96       117.06 o                         
  -5   0  12       3690.92       3846.93       131.50 o                         
  -4   0  12       4660.03       4738.95       105.89 o                         
  -3   0  12       1218.22       1279.60        74.25 o                         
  -2   0  12        331.88        338.78        65.48 o                         
  -1   0  12        705.04        646.82        66.79 o                         
   0   0  12       5280.00       5149.75        79.98 o                         
   1   0  12       2898.66       3073.40       103.45 o                         
   2   0  12       1431.45       1492.83        89.72 o                         
   3   0  12       2412.92       2432.85       125.70 o                         
   4   0  12         27.68        -82.06        96.90 o                         
   5   0  12        177.73         77.17        91.29 o                         
   6   0  12       1213.66        959.66       110.15 o                         
 -12   1  12        515.15        496.03        68.93 o                         
 -11   1  12        328.32        310.08        97.99 o                         
 -10   1  12          3.00         22.86        56.53 o                         
  -9   1  12        213.55        253.12        51.65 o                         
  -8   1  12         59.08         83.16        51.52 o                         
  -7   1  12         18.40         49.20        48.28 o                         
  -6   1  12        684.62        685.65        48.84 o                         
  -5   1  12         40.35        -15.54        50.12 o                         
  -4   1  12        691.13        681.29        46.06 o                         
  -3   1  12        256.32        265.32        59.78 o                         
  -2   1  12        693.59        805.38        51.81 o                         
  -1   1  12        682.46        754.60        66.05 o                         
   0   1  12       1060.45       1059.65        46.62 o                         
   1   1  12        170.85        231.00        48.29 o                         
   2   1  12       1109.48       1251.09        57.67 o                         
   3   1  12        879.64        967.67        59.34 o                         
   4   1  12        785.22        685.78        61.82 o                         
   5   1  12          3.63         83.06        69.89 o                         
   6   1  12        201.91        192.92        62.75 o                         
 -12   2  12        498.93        338.16        66.88 o                         
 -11   2  12        232.02        163.97        56.58 o                         
 -10   2  12         34.27         75.77        52.60 o                         
  -9   2  12        594.91        570.66        81.84 o                         
  -8   2  12       1103.19       1161.00        54.62 o                         
  -7   2  12       1768.24       1855.76        66.23 o                         
  -6   2  12          7.04          1.52        45.48 o                         
  -5   2  12        939.88        912.26        48.91 o                         
  -4   2  12        142.49        178.71        44.23 o                         
  -3   2  12       2403.57       2517.73        51.62 o                         
  -2   2  12       2139.94       2128.96        47.26 o                         
  -1   2  12        819.74        721.60        42.35 o                         
   0   2  12       2589.31       2585.85        58.28 o                         
   1   2  12       1683.03       1632.80        75.82 o                         
   2   2  12         60.09         50.80        48.52 o                         
   3   2  12       1052.10        946.95        56.91 o                         
   4   2  12        730.95        743.64        61.72 o                         
   5   2  12        686.41        568.01        76.95 o                         
   6   2  12         96.92         65.95        64.11 o                         
 -11   3  12        137.67        -13.49        57.00 o                         
 -10   3  12          1.82          8.80        53.53 o                         
  -9   3  12         70.35        129.04        54.83 o                         
  -8   3  12        253.43        245.69        51.55 o                         
  -7   3  12        183.68        175.56        47.85 o                         
  -6   3  12        269.05        212.95        45.78 o                         
  -5   3  12        172.28        175.61        44.51 o                         
  -4   3  12        289.93        338.20        46.93 o                         
  -3   3  12        165.82        195.98        44.94 o                         
  -2   3  12         86.30        138.24        40.67 o                         
  -1   3  12        556.80        497.04        47.82 o                         
   0   3  12        145.68         83.66        47.55 o                         
   1   3  12        492.91        480.83        44.75 o                         
   2   3  12        208.76        238.05        55.51 o                         
   3   3  12        755.47        764.48        54.71 o                         
   4   3  12         20.70         47.99        49.01 o                         
   5   3  12        227.19        197.22        58.45 o                         
 -11   4  12         29.77         42.90        57.41 o                         
 -10   4  12         33.66         65.06        58.85 o                         
  -9   4  12          0.22         18.77        53.69 o                         
  -8   4  12       1507.71       1368.49        98.07 o                         
  -7   4  12       1015.54       1000.95        52.81 o                         
  -6   4  12         55.04          0.15        60.83 o                         
  -5   4  12        289.88        277.92        46.01 o                         
  -4   4  12         42.13         59.38        45.82 o                         
  -3   4  12        643.78        608.59        48.64 o                         
  -2   4  12       1156.90       1152.67        54.61 o                         
  -1   4  12        748.64        748.99        45.53 o                         
   0   4  12        754.61        737.10        49.06 o                         
   1   4  12        547.79        515.32        63.05 o                         
   2   4  12          2.07         97.17        51.24 o                         
   3   4  12       1124.13       1106.00       129.04 o                         
   4   4  12         53.31         37.60        53.86 o                         
   5   4  12        466.42        514.11        93.08 o                         
 -10   5  12        203.87        145.67        56.69 o                         
  -9   5  12         27.40          1.17        53.86 o                         
  -8   5  12          5.53        -24.34        50.47 o                         
  -7   5  12        402.53        437.50        63.73 o                         
  -6   5  12         84.82         35.72        51.44 o                         
  -5   5  12        192.97        181.35        48.81 o                         
  -4   5  12        204.92        178.48        70.78 o                         
  -3   5  12        652.86        676.92        54.53 o                         
  -2   5  12       3058.92       3011.92        60.59 o                         
  -1   5  12       2456.61       2346.97        51.37 o                         
   0   5  12       2034.15       2038.51        52.19 o                         
   1   5  12        156.40        165.97        42.58 o                         
   2   5  12        438.82        472.47        42.54 o                         
   3   5  12        104.66         69.21        50.09 o                         
   4   5  12       1123.68        861.59       196.38 o                         
  -9   6  12        124.78          5.43        58.47 o                         
  -8   6  12          6.40         29.25        54.97 o                         
  -7   6  12         51.39         10.29        52.72 o                         
  -6   6  12        436.14        390.68        53.73 o                         
  -5   6  12       1121.16       1208.26        84.02 o                         
  -4   6  12       2921.88       2871.29        83.90 o                         
  -3   6  12        227.39        128.63        45.98 o                         
  -2   6  12         32.68         16.28        49.83 o                         
  -1   6  12          5.82         10.57        39.74 o                         
   0   6  12        585.78        592.82        41.77 o                         
   1   6  12         54.36         48.02        40.81 o                         
   2   6  12        348.58        310.43        52.15 o                         
   3   6  12       1586.06       1459.42        76.11 o                         
  -8   7  12         79.27         72.04        91.61 o                         
  -7   7  12         12.44        -50.97        55.92 o                         
  -6   7  12        203.50        129.48        53.40 o                         
  -5   7  12        250.63        263.70        85.70 o                         
  -4   7  12       2072.21       1879.15       125.24 o                         
  -3   7  12       1579.73       1582.56        91.83 o                         
  -2   7  12         23.91         46.15        45.33 o                         
  -1   7  12        230.21        203.44        44.84 o                         
   0   7  12        692.19        631.22        46.74 o                         
   1   7  12        997.09        949.14        48.69 o                         
  -5   8  12         12.07        -16.65        49.64 o                         
  -4   8  12        721.09        780.68        51.87 o                         
  -3   8  12        157.11        130.28        51.71 o                         
  -2   8  12        100.60        103.70        54.13 o                         
  -1   8  12          8.11        -52.18        52.18 o                         
 -11   1  13          0.92         38.73        58.26 o                         
 -10   1  13        978.14       1044.39        61.27 o                         
  -9   1  13        970.28       1059.84        56.26 o                         
  -8   1  13        178.52        121.03        50.52 o                         
  -7   1  13        197.22        215.20        65.37 o                         
  -6   1  13         87.60         91.45        48.60 o                         
  -5   1  13        484.52        528.18        49.07 o                         
  -4   1  13       1362.74       1406.29        49.87 o                         
  -3   1  13       2179.35       2255.86        53.90 o                         
  -2   1  13        532.90        589.10        44.23 o                         
  -1   1  13        324.85        272.88        42.65 o                         
   0   1  13       1413.80       1368.42        47.00 o                         
   1   1  13       4132.16       4220.84       110.74 o                         
   2   1  13         35.48         76.53        58.58 o                         
   3   1  13       1053.66       1185.79        76.58 o                         
   4   1  13       1306.55       1150.14        70.36 o                         
   5   1  13         84.82        120.27        72.64 o                         
 -11   2  13        327.58        103.47        62.06 o                         
 -10   2  13        105.98        222.06        53.79 o                         
  -9   2  13        478.38        426.06        57.03 o                         
  -8   2  13        138.22        110.30        50.51 o                         
  -7   2  13         26.55         79.27        50.57 o                         
  -6   2  13        177.15        131.58        59.50 o                         
  -5   2  13       1113.30       1196.23        48.59 o                         
  -4   2  13        972.26        997.13        50.79 o                         
  -3   2  13         37.96         31.46        44.07 o                         
  -2   2  13          6.10          5.04        48.57 o                         
  -1   2  13         29.38         75.88        41.21 o                         
   0   2  13        942.02        869.10        71.34 o                         
   1   2  13       1122.06       1199.93        67.39 o                         
   2   2  13       1597.77       1476.32        90.19 o                         
   3   2  13        668.91        595.66        56.51 o                         
   4   2  13         19.21         31.22        65.17 o                         
 -11   3  13        165.40        179.03        57.41 o                         
 -10   3  13        108.66         89.95        53.60 o                         
  -9   3  13        277.64        208.79        50.42 o                         
  -8   3  13        913.76        997.31        55.91 o                         
  -7   3  13       2741.19       2815.23        95.53 o                         
  -6   3  13       2792.62       2819.91        57.87 o                         
  -5   3  13         84.38         37.46        47.88 o                         
  -4   3  13         21.13         68.98        45.20 o                         
  -3   3  13        112.07         96.16        46.39 o                         
  -2   3  13       3732.62       3715.49        96.20 o                         
  -1   3  13       2849.05       2898.26       101.87 o                         
   0   3  13        780.31        817.30        46.91 o                         
   1   3  13        476.14        508.20        47.79 o                         
   2   3  13          2.81         29.27        51.76 o                         
   3   3  13       1762.26       1490.03       161.09 o                         
   4   3  13          9.27        -45.86        54.85 o                         
 -10   4  13        180.08        125.12        68.84 o                         
  -9   4  13        594.54        516.85        54.48 o                         
  -8   4  13        814.98        756.52       119.57 o                         
  -7   4  13       1117.01       1133.65        52.69 o                         
  -6   4  13       1110.61       1026.01        52.82 o                         
  -5   4  13        739.14        708.92        51.54 o                         
  -4   4  13        103.65         52.79        48.93 o                         
  -3   4  13         10.58         27.71        48.83 o                         
  -2   4  13       1719.29       1709.37        59.55 o                         
  -1   4  13        615.95        649.91        46.32 o                         
   0   4  13        136.39        118.32        46.00 o                         
   1   4  13        107.54         94.06        48.29 o                         
   2   4  13         96.81         62.07        51.35 o                         
   3   4  13          3.08         34.50        49.66 o                         
  -9   5  13        865.58        747.47        60.28 o                         
  -8   5  13          3.44        -22.46        51.56 o                         
  -7   5  13        163.18         90.46        49.17 o                         
  -6   5  13          1.64        -32.78        49.50 o                         
  -5   5  13       2277.88       2260.99        96.23 o                         
  -4   5  13       1388.63       1507.77        68.45 o                         
  -3   5  13          2.85         59.39        52.55 o                         
  -2   5  13       1564.34       1537.25        75.36 o                         
  -1   5  13        102.00         52.42        47.64 o                         
   0   5  13        631.74        606.62        47.30 o                         
   1   5  13        426.61        414.41        46.57 o                         
   2   5  13         59.83         81.75        48.84 o                         
   3   5  13        299.13        237.80        53.34 o                         
  -8   6  13        167.54         78.99        56.44 o                         
  -7   6  13       1084.36        939.52        60.66 o                         
  -6   6  13        440.63        290.89        57.35 o                         
  -5   6  13        395.14        316.44        70.48 o                         
  -4   6  13         38.02        -29.90        48.91 o                         
  -3   6  13        294.69        265.14        48.04 o                         
  -2   6  13          1.76         23.64        46.50 o                         
  -1   6  13         14.51          8.17        39.63 o                         
   0   6  13        163.01        131.96        41.64 o                         
   1   6  13        215.35        152.27        46.77 o                         
  -6   7  13         36.43         18.46        54.61 o                         
  -5   7  13       1112.34       1009.82        65.07 o                         
  -4   7  13        624.98        444.59       101.26 o                         
  -3   7  13         17.79         25.84        47.22 o                         
  -2   7  13        391.98        397.82        47.50 o                         
  -1   7  13          0.14         47.24        46.60 o                         
   0   7  13          5.55        -13.97       145.11 o                         
 -11   0  14        343.35        387.39        90.40 o                         
 -10   0  14        156.04         68.02        81.52 o                         
  -9   0  14        535.83        539.35        83.65 o                         
  -8   0  14         15.87         15.14        72.12 o                         
  -7   0  14         12.57        -22.06        71.49 o                         
  -6   0  14        214.19        233.12        68.36 o                         
  -5   0  14       1522.72       1619.21       179.79 o                         
  -4   0  14       6441.67       6915.41       220.42 o                         
  -3   0  14       4069.58       4144.67       285.40 o                         
  -2   0  14        419.90        463.55        60.94 o                         
  -1   0  14         17.12         27.18        68.27 o                         
   0   0  14        423.24        442.61       112.99 o                         
   1   0  14       1269.47       1108.95       111.10 o                         
   2   0  14         75.47         69.04        93.66 o                         
   3   0  14         29.80        -43.26        91.29 o                         
 -11   1  14        199.34        280.23        83.80 o                         
 -10   1  14         90.41        117.85        59.94 o                         
  -9   1  14        555.55        582.44        53.65 o                         
  -8   1  14         28.88         92.96        53.42 o                         
  -7   1  14        194.14        157.40        52.81 o                         
  -6   1  14        275.85        291.09        47.04 o                         
  -5   1  14        449.22        403.64        45.58 o                         
  -4   1  14         66.84         70.84        44.97 o                         
  -3   1  14         19.08         29.19        44.07 o                         
  -2   1  14        172.73         32.49        45.93 o                         
  -1   1  14        927.85        967.44        48.85 o                         
   0   1  14         10.32         37.31        55.40 o                         
   1   1  14        190.36        201.97        72.20 o                         
   2   1  14        231.17        134.08        57.02 o                         
   3   1  14        812.43        750.95        60.15 o                         
 -10   2  14         90.05        134.31        56.00 o                         
  -9   2  14         56.23         52.64        53.08 o                         
  -8   2  14          2.56         -6.20        50.81 o                         
  -7   2  14        739.02        730.90        53.72 o                         
  -6   2  14       1354.22       1356.42        50.56 o                         
  -5   2  14         26.21         74.32        47.04 o                         
  -4   2  14       1567.93       1727.21        50.80 o                         
  -3   2  14        355.29        450.92        86.38 o                         
  -2   2  14       2462.26       2478.82        66.15 o                         
  -1   2  14       1909.42       1957.99        50.54 o                         
   0   2  14         35.00         23.82        51.33 o                         
   1   2  14         93.04         88.93        45.59 o                         
   2   2  14          6.29        -15.34        53.19 o                         
   3   2  14         92.15          1.28        59.25 o                         
 -10   3  14          0.74          8.41        57.54 o                         
  -9   3  14        224.39         87.12        57.72 o                         
  -8   3  14          2.69         15.72        52.37 o                         
  -7   3  14         45.24        -47.64        49.31 o                         
  -6   3  14        291.66        240.50        65.65 o                         
  -5   3  14        488.03        451.39        51.92 o                         
  -4   3  14         35.79         77.67        47.06 o                         
  -3   3  14         10.98         10.66        46.19 o                         
  -2   3  14        932.49        862.32        55.79 o                         
  -1   3  14       1060.47       1033.23        66.87 o                         
   0   3  14        272.71        268.23        48.94 o                         
   1   3  14        748.10        752.68       116.06 o                         
   2   3  14         89.57         20.71        56.27 o                         
   3   3  14         83.09         95.72        60.55 o                         
  -9   4  14          6.42        -55.68        55.68 o                         
  -8   4  14        424.93        483.64        79.63 o                         
  -7   4  14        245.32        230.53        50.63 o                         
  -6   4  14        435.07        477.28        51.75 o                         
  -5   4  14        886.28        943.52        52.15 o                         
  -4   4  14        373.51        285.26        56.56 o                         
  -3   4  14        112.33         94.34        49.21 o                         
  -2   4  14        747.60        722.70        58.86 o                         
  -1   4  14       2122.64       2056.37        53.09 o                         
   0   4  14        199.72        241.24        47.29 o                         
   1   4  14        281.79        244.76        52.00 o                         
   2   4  14        344.24        166.20        58.12 o                         
  -8   5  14        408.72        295.74        62.24 o                         
  -7   5  14        901.01        685.21       134.14 o                         
  -6   5  14        391.80        316.74        51.95 o                         
  -5   5  14         23.92        127.27        51.03 o                         
  -4   5  14         73.84         93.36        57.69 o                         
  -3   5  14        133.68        180.07        54.93 o                         
  -2   5  14        475.91        405.43        58.45 o                         
  -1   5  14        124.84        139.44        49.14 o                         
   0   5  14        489.69        398.04        68.00 o                         
   1   5  14       1643.34       1298.39       206.23 o                         
  -6   6  14        174.07        162.37        57.69 o                         
  -5   6  14         67.89          8.11        52.33 o                         
  -4   6  14        371.19        219.93        51.82 o                         
  -3   6  14       1201.51       1088.65        65.70 o                         
  -2   6  14          2.47        -51.95        51.95 o                         
  -1   6  14          1.35          4.35        42.79 o                         
 -10   1  15        331.40        242.76        60.43 o                         
  -9   1  15         17.40         96.42        56.38 o                         
  -8   1  15       1259.65       1354.63        97.05 o                         
  -7   1  15        639.73        731.33        51.58 o                         
  -6   1  15        916.27        926.49        52.39 o                         
  -5   1  15        369.17        466.59        50.63 o                         
  -4   1  15       1844.88       1869.16        53.54 o                         
  -3   1  15       1104.89       1210.23        51.89 o                         
  -2   1  15          9.75         34.02        47.41 o                         
  -1   1  15       1261.96       1201.50        55.25 o                         
   0   1  15        192.68        104.68        57.59 o                         
   1   1  15        614.67        691.85        73.43 o                         
   2   1  15       3675.05       3442.54       255.51 o                         
  -9   2  15        343.24        263.60        69.13 o                         
  -8   2  15         52.93        -52.14        52.14 o                         
  -7   2  15        214.14        192.13        50.66 o                         
  -6   2  15        918.59        925.68        52.43 o                         
  -5   2  15          6.14          8.24        51.32 o                         
  -4   2  15         16.16          7.20        51.39 o                         
  -3   2  15         38.73          9.11        46.08 o                         
  -2   2  15         78.73         50.00        44.34 o                         
  -1   2  15          1.33        -40.23        53.98 o                         
   0   2  15        698.12        779.64        57.14 o                         
   1   2  15         73.51         67.03        60.86 o                         
   2   2  15         29.54         93.71        63.69 o                         
  -9   3  15         28.98         70.38        56.96 o                         
  -8   3  15        650.88        518.27       129.83 o                         
  -7   3  15        219.10        242.92        53.92 o                         
  -6   3  15       1036.84       1065.93        64.04 o                         
  -5   3  15        880.51        835.59        51.59 o                         
  -4   3  15        209.09        136.69        49.06 o                         
  -3   3  15         42.18         25.52        56.36 o                         
  -2   3  15       1075.50       1090.83        55.74 o                         
  -1   3  15       1447.23       1405.68        99.64 o                         
   0   3  15        670.07        675.14        51.57 o                         
   1   3  15          0.95         21.71        61.53 o                         
  -8   4  15        936.64        949.27        70.53 o                         
  -7   4  15        354.11        258.37        81.87 o                         
  -6   4  15         40.40        107.07        83.10 o                         
  -5   4  15        263.40        237.90        51.96 o                         
  -4   4  15        364.40        425.07        52.28 o                         
  -3   4  15         12.85         35.49        66.52 o                         
  -2   4  15        276.76        237.26        58.75 o                         
  -1   4  15         50.25         29.33        49.64 o                         
   0   4  15       1073.24       1016.52        55.86 o                         
  -6   5  15        289.17        253.26        98.97 o                         
  -5   5  15          6.42         -3.71        55.47 o                         
  -4   5  15       1337.64       1278.87        67.94 o                         
  -3   5  15        478.14        395.58        51.61 o                         
  -2   5  15         14.31        -17.76        49.54 o                         
  -1   5  15         30.40         74.88       124.36 o                         
  -8   0  16        686.80        762.09       142.19 o                         
  -7   0  16         56.76        124.93        83.39 o                         
  -6   0  16       1609.12       1653.33        79.11 o                         
  -5   0  16        190.95        131.81        75.43 o                         
  -4   0  16        418.64        348.03       108.54 o                         
  -3   0  16        116.44         70.13        68.44 o                         
  -2   0  16       1558.90       1632.95       116.47 o                         
  -1   0  16        368.98        269.85        73.04 o                         
   0   0  16        168.18        207.84       107.31 o                         
  -8   1  16        283.88        167.76        56.95 o                         
  -7   1  16          6.67        -19.28        54.45 o                         
  -6   1  16          3.06        -44.49        50.22 o                         
  -5   1  16         45.20         49.56        50.41 o                         
  -4   1  16       1193.24       1157.51        50.95 o                         
  -3   1  16        653.25        724.82        51.79 o                         
  -2   1  16         41.69         61.18        50.31 o                         
  -1   1  16         30.08        155.63        57.95 o                         
   0   1  16         63.61         26.07        73.54 o                         
  -8   2  16        803.71        671.71        62.44 o                         
  -7   2  16         49.51        -11.47        53.51 o                         
  -6   2  16       1823.98       1798.11        59.06 o                         
  -5   2  16        451.98        472.51        64.68 o                         
  -4   2  16          1.01        -36.24        73.24 o                         
  -3   2  16        213.76        173.28        56.40 o                         
  -2   2  16         97.28         85.88        53.08 o                         
  -1   2  16         89.89         14.95        59.31 o                         
  -7   3  16        139.67        191.75        68.10 o                         
  -6   3  16        451.02        452.26        52.40 o                         
  -5   3  16         12.87         25.32        54.68 o                         
  -4   3  16       1123.36       1022.74        58.29 o                         
  -3   3  16        956.19        892.46        78.71 o                         
  -2   3  16        154.88        148.53        63.21 o                         
  -1   3  16        138.47         68.57       125.30 o                         
  -5   4  16        371.04        295.66       137.14 o                         
  -4   4  16          6.28         -6.75        60.16 o                         
  -5   1  17        176.68        127.59       116.70 o                         
  -4   1  17         20.59         64.84        57.26 o                         
                                                                                
