# Supplementary material for: Crystal structures of 4,4′-(disulfane-1,2-diyl)bis(5-methyl-2H-1,3-dithiol-2-one) and 4,4′-(diselanane-1,2-diyl)bis(5-methyl-2H-1,3-dithiol-2-one)
Source: Acta Crystallogr E Crystallogr Commun. 2018 May 22;74(Pt 6):840–5. doi: 10.1107/S2056989018007454 (PMC6002816; doi:10.1107/S2056989018007454)
Supplement: Supplementary file 3 [file e-74-00840-it14iisup3.hkl]

#
# h,k,l, Fc-squared, Fo-squared, sigma(Fo-squared), status flag
#
data_it14ii
_shelx_title ' IT14II in P2(1)/c'
_shelx_refln_list_code          4
_shelx_F_calc_maximum      194.69
_exptl_crystal_F_000       664.00
_reflns_d_resolution_high  0.7278

loop_
 _space_group_symop_operation_xyz
 'x, y, z'
 '-x, y+1/2, -z+1/2'
 '-x, -y, -z'
 'x, -y-1/2, z-1/2'

_cell_length_a    10.8451
_cell_length_b     9.0387
_cell_length_c    13.3702
_cell_angle_alpha  90.000
_cell_angle_beta  108.951
_cell_angle_gamma  90.000

_shelx_F_squared_multiplier     1.000

loop_
 _refln_index_h
 _refln_index_k
 _refln_index_l
 _refln_F_squared_calc
 _refln_F_squared_meas
 _refln_F_squared_sigma
 _refln_observed_status
   2   0   0        454.11        437.14        14.18 o
   3   0   0      26294.15      27713.29       101.93 o
   4   0   0       3590.19       3570.97        30.52 o
   5   0   0         61.11         59.68        13.11 o
   6   0   0        262.69        265.48        13.53 o
   7   0   0        661.07        646.42        18.58 o
   8   0   0       4605.63       4716.06        32.88 o
   9   0   0         17.24          7.58        15.01 o
  10   0   0        805.64        857.93        19.02 o
  11   0   0         37.68         45.23        14.85 o
  12   0   0       1113.83       1029.94        22.12 o
  13   0   0         29.39         33.51        18.30 o
  14   0   0        194.51        157.19        15.06 o
   2   1   0       2081.74       2114.26        22.13 o
   3   1   0      11224.55      11539.02       167.58 o
   4   1   0       3354.80       3343.22        49.05 o
   5   1   0          8.50         18.91         8.50 o
   6   1   0        146.62        159.48        28.89 o
   7   1   0         58.66         59.08         9.12 o
   8   1   0       1052.12       1030.56        12.68 o
   9   1   0         43.72         44.68         9.41 o
  10   1   0        214.72        228.27        11.39 o
  11   1   0        208.79        213.92        24.94 o
  12   1   0        290.34        304.68        12.35 o
  13   1   0          0.06         -2.04        10.21 o
  14   1   0          7.27         -7.03        23.35 o
   0   2   0      16553.59      17615.46       106.63 o
   1   2   0         68.66         89.66        11.51 o
   2   2   0       8401.21       8517.34        41.98 o
   3   2   0        995.53        960.53        14.49 o
   4   2   0          1.94          1.32         7.06 o
   5   2   0        553.15        547.40        11.60 o
   6   2   0        173.78        196.69         9.54 o
   7   2   0        118.45        129.56         9.17 o
   8   2   0        550.78        557.88        11.29 o
   9   2   0         12.72         15.19         8.45 o
  10   2   0       1294.52       1331.69        15.24 o
  11   2   0        239.90        263.53         9.28 o
  12   2   0          0.15          1.09        10.08 o
  13   2   0         27.13         28.62        10.89 o
   1   3   0         78.41        124.04         9.97 o
   2   3   0       5268.27       5407.54        38.89 o
   3   3   0       3094.94       3038.06        29.89 o
   4   3   0         80.02         82.01         6.97 o
   5   3   0       2053.88       2079.76        32.56 o
   6   3   0         54.45         57.45         7.79 o
   7   3   0        391.17        407.10         8.47 o
   8   3   0          6.77          7.62         7.59 o
   9   3   0        470.85        495.49        20.54 o
  10   3   0          4.58         -4.15         8.17 o
  11   3   0        184.13        188.97         9.90 o
  12   3   0        428.45        421.21        15.14 o
  13   3   0        224.71        211.97        11.78 o
   0   4   0       2566.27       2603.09        74.79 o
   1   4   0       1416.31       1544.86        27.86 o
   2   4   0        426.23        423.73        11.87 o
   3   4   0        705.28        770.39        12.44 o
   4   4   0          5.35          2.20         6.73 o
   5   4   0         32.48         36.14         6.25 o
   6   4   0        175.34        172.99         7.90 o
   7   4   0        946.33        936.84        10.87 o
   8   4   0        107.14        124.33         8.31 o
   9   4   0         74.29         75.13         8.15 o
  10   4   0         40.73         40.21         9.72 o
  11   4   0        140.60        140.18         8.87 o
  12   4   0          9.21         13.85         9.78 o
  13   4   0          0.58          1.23        10.51 o
   1   5   0        123.35        129.70        10.10 o
   2   5   0        339.43        286.92        11.63 o
   3   5   0        218.02        176.75         9.64 o
   4   5   0       5274.14       5071.37        34.94 o
   5   5   0        161.70        137.10         8.50 o
   6   5   0        175.90        177.03         7.78 o
   7   5   0        173.35        174.61         8.04 o
   8   5   0       2570.59       2610.14        19.70 o
   9   5   0         19.93         17.74         8.36 o
  10   5   0        310.32        340.62        17.38 o
  11   5   0         15.74         25.32         9.17 o
  12   5   0         17.43         23.57        10.02 o
   0   6   0         81.44         95.83        13.40 o
   1   6   0        516.57        591.21        12.37 o
   2   6   0       3194.57       3225.20        23.51 o
   3   6   0         81.32         75.82         7.44 o
   4   6   0        914.00        909.78        16.32 o
   5   6   0          2.21         10.30         7.95 o
   6   6   0        122.89        126.03         8.27 o
   7   6   0          0.46         -6.42         7.45 o
   8   6   0         55.83         59.91         7.73 o
   9   6   0        513.24        518.01        10.37 o
  10   6   0        267.19        283.67        10.11 o
  11   6   0         72.64         85.36         9.62 o
  12   6   0        135.71        103.31        18.02 o
   1   7   0        424.67        399.41         8.87 o
   2   7   0       1138.79       1026.21        20.49 o
   3   7   0         20.69          8.54         9.05 o
   4   7   0        811.49        826.47        18.23 o
   5   7   0        199.81        217.47         9.31 o
   6   7   0       2399.79       2438.63        27.18 o
   7   7   0        369.69        359.49        10.50 o
   8   7   0        121.14        121.09         8.77 o
   9   7   0          8.47         11.15         9.02 o
  10   7   0        132.37        130.04        10.52 o
  11   7   0          2.01         -9.31        10.42 o
   0   8   0        177.34        150.46        11.96 o
   1   8   0       1989.09       1892.68        58.88 o
   2   8   0        604.00        616.53        17.34 o
   3   8   0        757.74        758.14        11.12 o
   4   8   0        281.45        283.58         9.34 o
   5   8   0        172.40        187.53        10.95 o
   6   8   0          0.33         -9.10        11.24 o
   7   8   0         19.30         34.47         8.99 o
   8   8   0         44.11         35.39         9.45 o
   9   8   0         59.56         73.14        10.56 o
  10   8   0         91.56         78.61        14.49 o
   1   9   0        148.01        149.20         9.24 o
   2   9   0         76.22         75.20         9.72 o
   3   9   0        315.15        341.17        11.00 o
   4   9   0       1183.86       1183.86        27.59 o
   5   9   0         32.32         38.95         9.56 o
   6   9   0       1339.20       1391.13        42.92 o
   7   9   0          3.65        -12.56        12.56 o
   8   9   0          5.91          1.42        11.51 o
   9   9   0        236.23        196.95        37.57 o
   0  10   0        563.99        533.97        18.70 o
   1  10   0        138.44        139.77        12.33 o
   2  10   0        134.08        138.15        10.53 o
   3  10   0        128.77        128.09        10.28 o
   4  10   0          4.87         13.08         9.94 o
   5  10   0        570.93        570.13        24.96 o
   6  10   0         31.66         26.95        10.51 o
   7  10   0        136.35        127.10        14.34 o
   8  10   0        117.33         95.46        12.77 o
   1  11   0        160.02        156.90        11.62 o
   2  11   0        156.14        155.76        14.29 o
   3  11   0         94.10        103.35        11.34 o
   4  11   0        225.36        212.12        29.20 o
   5  11   0         44.01         34.64        11.93 o
   6  11   0          0.03        -12.15        12.15 o
   0  12   0          2.47         29.46        19.73 o
   1  12   0        236.25        218.83        14.27 o
   2  12   0        271.44        194.68        37.99 o
   3  12   0          1.96          1.61        11.65 o
 -14   1   1         98.48         76.09         9.77 o
 -13   1   1        114.13        133.89         9.46 o
 -12   1   1         10.72          7.21         8.90 o
 -11   1   1          9.74         15.92         8.41 o
 -10   1   1         97.08         96.24         7.75 o
  -9   1   1       2986.99       2996.33        49.38 o
  -8   1   1       1032.57       1002.13        13.23 o
  -7   1   1         21.64         20.20         8.59 o
  -6   1   1       1142.74       1181.63        13.45 o
  -5   1   1        139.01        141.89        11.54 o
  -4   1   1       5094.79       5393.65        40.54 o
  -3   1   1      11292.64      12226.73       172.81 o
  -2   1   1          0.08          9.83         9.71 o
   1   1   1       9385.17       9401.19        34.15 o
   2   1   1        635.64        637.42        10.61 o
   3   1   1       1831.25       1849.31        18.96 o
   4   1   1        782.57        765.86         9.91 o
   5   1   1        279.78        327.38         8.52 o
   6   1   1       4551.68       4569.44        88.75 o
   7   1   1       2475.98       2490.00        29.24 o
   8   1   1       1473.87       1451.30        46.07 o
   9   1   1          6.87         11.56        10.51 o
  10   1   1         38.69         36.94        10.34 o
  11   1   1         39.65         57.79        18.94 o
  12   1   1        396.17        386.92        13.48 o
  13   1   1          7.12         14.33        14.25 o
 -14   2   1          1.43         -1.04         9.79 o
 -13   2   1        414.35        422.77        11.93 o
 -12   2   1        117.66        142.05        10.27 o
 -11   2   1        212.72        219.39         8.78 o
 -10   2   1        548.13        564.38        10.14 o
  -9   2   1       1326.92       1265.35        11.19 o
  -8   2   1        523.46        505.78         8.98 o
  -7   2   1        912.37        932.97        19.14 o
  -6   2   1      12064.99      11803.31       171.55 o
  -5   2   1       8813.96       9270.00       118.84 o
  -4   2   1         67.09         88.81         9.06 o
  -3   2   1          2.02          5.98        10.94 o
  -2   2   1       7725.61       8260.38        79.07 o
  -1   2   1       9673.43       9998.86       108.93 o
   0   2   1         36.12         45.34         9.04 o
   1   2   1          0.87          7.45         8.68 o
   2   2   1       9668.37       9248.29        40.47 o
   3   2   1       2906.91       2780.25        28.57 o
   4   2   1       1128.64       1132.13        20.66 o
   5   2   1        232.38        216.89         7.73 o
   6   2   1       3014.12       2898.66        32.79 o
   7   2   1        155.26        152.04        10.81 o
   8   2   1       1179.83       1199.75        18.39 o
   9   2   1        414.16        407.43        10.75 o
  10   2   1        639.92        694.36        22.11 o
  11   2   1         14.51         30.22        12.45 o
  12   2   1          5.52         -9.75        10.06 o
  13   2   1         37.89         39.11        16.75 o
 -13   3   1          1.45          0.88        10.16 o
 -12   3   1        131.60        129.10         9.49 o
 -11   3   1        923.89        927.34        14.72 o
 -10   3   1        532.76        528.23        10.67 o
  -9   3   1       1340.49       1328.90        21.29 o
  -8   3   1        133.94        134.64         7.48 o
  -7   3   1       1100.71       1052.84        15.43 o
  -6   3   1       1173.02       1199.94        15.32 o
  -5   3   1       4137.73       4063.55        27.71 o
  -4   3   1         34.69         27.79         9.13 o
  -3   3   1         98.21        118.68        12.02 o
  -2   3   1      29871.31      31274.19       484.38 o
  -1   3   1       1207.15       1263.70        14.92 o
   0   3   1        189.58        186.86         9.82 o
   1   3   1         19.33         29.30         8.22 o
   2   3   1       5635.90       5701.54        42.67 o
   3   3   1       4021.14       3891.85        62.04 o
   4   3   1       1149.46       1218.34        26.43 o
   5   3   1       1374.90       1430.62        14.90 o
   6   3   1       3307.06       3316.22        37.52 o
   7   3   1        680.60        659.25        14.30 o
   8   3   1          3.05          1.77         9.07 o
   9   3   1         20.27         16.19         9.00 o
  10   3   1       2198.40       2200.46        20.88 o
  11   3   1         10.54          6.75         8.46 o
  12   3   1        183.39        194.74        12.10 o
  13   3   1         14.87          3.02        11.72 o
 -13   4   1        130.18        103.36        14.25 o
 -12   4   1         22.14         34.17         9.92 o
 -11   4   1         44.84         39.20         8.51 o
 -10   4   1         93.49         91.03         8.49 o
  -9   4   1        668.52        663.08        19.24 o
  -8   4   1       1809.84       1760.46        21.95 o
  -7   4   1        155.56        137.39         7.98 o
  -6   4   1       1738.60       1742.07        15.82 o
  -5   4   1        539.77        550.54        11.35 o
  -4   4   1        783.08        743.07        17.39 o
  -3   4   1       1832.15       1935.90        42.66 o
  -2   4   1        881.22        885.62        20.45 o
  -1   4   1       1375.59       1311.50        19.06 o
   0   4   1          8.16         12.25         8.18 o
   1   4   1       3279.24       3239.13        25.82 o
   2   4   1        750.73        760.24        10.98 o
   3   4   1       1479.99       1520.78        15.58 o
   4   4   1       6522.50       6102.20        28.73 o
   5   4   1        213.30        235.99         7.39 o
   6   4   1        417.36        405.12         7.54 o
   7   4   1        398.80        422.00         8.93 o
   8   4   1        628.00        610.56         9.67 o
   9   4   1         94.17        110.73        12.31 o
  10   4   1         33.15         30.02         8.33 o
  11   4   1          1.25         -1.14         8.79 o
  12   4   1         14.61         12.91        10.41 o
  13   4   1          0.25         10.60        23.66 o
 -13   5   1         76.69         72.51        12.05 o
 -12   5   1        226.52        238.87        10.70 o
 -11   5   1         10.51          2.35         8.76 o
 -10   5   1          0.66          6.18         8.63 o
  -9   5   1         95.18         97.40         8.16 o
  -8   5   1        247.48        260.28        10.66 o
  -7   5   1          2.80          4.43         7.18 o
  -6   5   1        178.80        200.17         7.71 o
  -5   5   1       2015.80       1980.88        39.49 o
  -4   5   1        200.89        208.85        12.35 o
  -3   5   1       1285.18       1254.94        21.01 o
  -2   5   1       4728.56       4688.19       116.54 o
  -1   5   1       2123.30       2119.98        43.64 o
   0   5   1       4908.52       4821.40        79.09 o
   1   5   1       1552.26       1456.62        16.83 o
   2   5   1         13.39         13.77         8.47 o
   3   5   1         17.49         12.94         8.30 o
   4   5   1       1582.93       1561.48        18.53 o
   5   5   1        172.22        180.68         7.66 o
   6   5   1         79.80         76.44         6.42 o
   7   5   1       1174.70       1141.73        10.50 o
   8   5   1        126.53        146.65         8.47 o
   9   5   1         26.18         24.31         8.39 o
  10   5   1         91.42         88.99         8.93 o
  11   5   1         25.71         21.19         9.55 o
  12   5   1          9.54          9.49        10.58 o
 -12   6   1         40.81         41.25        10.86 o
 -11   6   1         48.31         45.54         9.69 o
 -10   6   1          2.54         10.73         8.76 o
  -9   6   1          2.96          3.15         8.18 o
  -8   6   1        411.57        398.12         8.92 o
  -7   6   1        674.23        669.22         9.55 o
  -6   6   1        528.46        520.54         9.07 o
  -5   6   1        360.27        362.14        12.01 o
  -4   6   1         10.72         16.20         9.88 o
  -3   6   1         23.79         28.43        10.32 o
  -2   6   1          2.65          2.00         8.45 o
  -1   6   1        592.26        543.67        12.66 o
   0   6   1       2605.08       2537.45        36.85 o
   1   6   1        549.24        547.20        10.85 o
   2   6   1        493.48        516.32        10.89 o
   3   6   1        515.54        528.12        12.40 o
   4   6   1       2509.80       2526.75        23.05 o
   5   6   1         15.19         30.23         7.10 o
   6   6   1        151.44        154.82         6.79 o
   7   6   1        279.90        300.06         8.64 o
   8   6   1          2.40          2.38         7.83 o
   9   6   1        197.71        200.47        12.65 o
  10   6   1        270.03        247.64        11.32 o
  11   6   1          1.18          4.05         9.89 o
  12   6   1        283.50        222.71        28.18 o
 -11   7   1        252.59        243.88        11.34 o
 -10   7   1         19.13         12.56         9.67 o
  -9   7   1         24.74          9.99         9.05 o
  -8   7   1        194.54        209.82         8.77 o
  -7   7   1        393.24        403.44        10.12 o
  -6   7   1         22.64         17.02         8.63 o
  -5   7   1         17.99         11.30         7.54 o
  -4   7   1         36.87         36.49         9.43 o
  -3   7   1        891.78        811.14        34.69 o
  -2   7   1         82.67         70.71         9.05 o
  -1   7   1        111.30        110.41         8.83 o
   0   7   1        753.36        765.46        11.75 o
   1   7   1       1418.75       1322.67        44.71 o
   2   7   1        714.87        743.83        12.03 o
   3   7   1          0.92          2.31         8.72 o
   4   7   1        127.65        123.45         8.62 o
   5   7   1        361.75        372.11         8.21 o
   6   7   1        457.63        442.27        15.78 o
   7   7   1          4.05          5.52         7.68 o
   8   7   1        330.04        351.90         9.73 o
   9   7   1         17.84         26.82        10.55 o
  10   7   1        262.37        242.38        13.34 o
  11   7   1         91.69         74.18        11.85 o
 -11   8   1         85.41         62.02        29.86 o
 -10   8   1         58.69         34.07        11.37 o
  -9   8   1         71.99         84.70        10.17 o
  -8   8   1         64.89         63.40         9.24 o
  -7   8   1        181.40        195.76         8.96 o
  -6   8   1        131.73        159.09        11.27 o
  -5   8   1        167.46        167.86         9.45 o
  -4   8   1          1.77          0.78         8.92 o
  -3   8   1       1561.87       1595.94        67.58 o
  -2   8   1         28.23         25.99         9.25 o
  -1   8   1        403.10        414.35        18.13 o
   0   8   1        233.29        228.96        10.10 o
   1   8   1       1016.38       1037.43        13.60 o
   2   8   1       1308.87       1335.21        13.57 o
   3   8   1         44.39         42.27         7.68 o
   4   8   1         71.92         71.54         7.31 o
   5   8   1         13.65         24.83         8.38 o
   6   8   1        564.55        611.65        27.44 o
   7   8   1        129.09        148.17        10.45 o
   8   8   1        383.29        396.79        12.49 o
   9   8   1          2.60         -3.70        10.56 o
  10   8   1        123.77        106.98        12.53 o
  -9   9   1        262.18        269.18        13.85 o
  -8   9   1        268.87        270.22        12.69 o
  -7   9   1        257.52        285.99        12.77 o
  -6   9   1         33.88         35.43         9.44 o
  -5   9   1          6.47         14.02         9.53 o
  -4   9   1        969.80        978.66        21.68 o
  -3   9   1          0.06         -5.48        10.47 o
  -2   9   1        274.12        280.84        15.36 o
  -1   9   1        341.15        345.48        10.76 o
   0   9   1       1361.60       1420.42        27.82 o
   1   9   1          0.36         -9.15         9.15 o
   2   9   1         92.39         97.23         9.86 o
   3   9   1        144.58        145.13         9.57 o
   4   9   1         32.75         33.57         8.97 o
   5   9   1        140.55        166.59        13.60 o
   6   9   1        358.97        340.57        11.28 o
   7   9   1          0.47         13.38        10.52 o
   8   9   1        189.91        201.83        18.85 o
   9   9   1          6.27          0.65        13.34 o
  -8  10   1         21.12          8.47        12.47 o
  -7  10   1         66.16         67.77        19.81 o
  -6  10   1         35.26         45.50        10.60 o
  -5  10   1        442.23        459.06        11.78 o
  -4  10   1        701.09        696.06        25.26 o
  -3  10   1          1.58         14.30         9.69 o
  -2  10   1         45.12         45.39         9.27 o
  -1  10   1        395.37        403.30        11.14 o
   0  10   1         53.53         53.01        10.01 o
   1  10   1         81.47         87.82         9.77 o
   2  10   1        463.66        446.24        32.71 o
   3  10   1          4.61         18.50         9.68 o
   4  10   1         69.96         67.03         9.80 o
   5  10   1          2.03        -10.34        10.34 o
   6  10   1          4.23         -1.17        10.79 o
   7  10   1         10.91         12.66        13.79 o
  -6  11   1          9.65         12.42        11.88 o
  -5  11   1          4.57         12.81        11.13 o
  -4  11   1        654.76        622.49        27.43 o
  -3  11   1        589.11        594.40        13.08 o
  -2  11   1        620.12        637.75        13.88 o
  -1  11   1        141.79        144.06        12.85 o
   0  11   1       1080.76       1078.78        37.73 o
   1  11   1         63.78         46.24        11.08 o
   2  11   1         26.49         37.70        10.44 o
   3  11   1          8.68         28.56        11.08 o
   4  11   1        149.29        142.73        11.60 o
   5  11   1          7.71         15.95        11.81 o
   6  11   1          2.32          6.00        19.38 o
  -3  12   1        259.57        240.14        12.44 o
  -2  12   1        223.75        225.92        14.70 o
  -1  12   1         98.59         64.29        14.00 o
   0  12   1        208.47        196.67        15.16 o
   1  12   1        138.80        115.01        12.39 o
   2  12   1         49.24         33.67        11.99 o
 -14   0   2        329.97        309.67        15.10 o
 -13   0   2        632.44        608.96        18.17 o
 -12   0   2        327.49        323.48        12.00 o
 -11   0   2       1776.40       1760.61        85.49 o
 -10   0   2         38.38         31.22        10.17 o
  -9   0   2        681.45        704.47        17.99 o
  -8   0   2        616.56        596.67        15.42 o
  -7   0   2       2820.70       2611.97        79.07 o
  -6   0   2       1242.54       1293.63        21.12 o
  -5   0   2       1922.33       1723.57        23.66 o
  -4   0   2       5857.76       5444.87        40.38 o
  -3   0   2       7674.81       7960.97        52.57 o
  -2   0   2      37903.57      39574.04       132.72 o
   0   0   2       4657.24       4795.12        54.04 o
   1   0   2      10977.67      10895.34        93.79 o
   2   0   2       2602.13       2656.17        20.90 o
   3   0   2      11490.59      11687.72       140.42 o
   4   0   2       1654.21       1868.39        38.90 o
   5   0   2      11153.52      10939.03       138.31 o
   6   0   2        809.00        812.12        20.57 o
   7   0   2        112.65        132.70        18.42 o
   8   0   2       4566.27       4694.34        33.19 o
   9   0   2        329.34        368.47        17.39 o
  10   0   2        570.11        547.11        18.19 o
  11   0   2        190.63        165.65        17.11 o
  12   0   2          0.89         25.69        18.34 o
  13   0   2         42.02          1.91        19.85 o
 -14   1   2         85.40         85.84         9.80 o
 -13   1   2         27.45         23.71         8.52 o
 -12   1   2        183.85        193.93         9.18 o
 -11   1   2         38.76         39.23         6.87 o
 -10   1   2        163.88        154.19        11.15 o
  -9   1   2        168.52        151.59         8.08 o
  -8   1   2        183.44        194.55         8.03 o
  -7   1   2       2339.02       2301.82        31.25 o
  -6   1   2       1630.15       1654.59        67.74 o
  -5   1   2          7.54          3.50        11.37 o
  -4   1   2        638.83        626.34        15.94 o
  -3   1   2      15965.51      16665.09       158.03 o
  -2   1   2         48.13         73.49         8.43 o
  -1   1   2       9767.01       9949.03        63.33 o
   0   1   2          8.92          5.55         6.72 o
   1   1   2       1870.68       1759.07        14.13 o
   2   1   2        850.22        801.03         9.19 o
   3   1   2         33.97         31.82         5.60 o
   4   1   2         78.32         77.14         5.61 o
   5   1   2       1972.52       2038.71        29.90 o
   6   1   2        190.22        201.31         6.93 o
   7   1   2       1708.61       1685.90        36.57 o
   8   1   2        328.53        336.21        16.91 o
   9   1   2        280.82        272.17        11.50 o
  10   1   2        108.49        128.40        12.31 o
  11   1   2        117.55        135.66        22.28 o
  12   1   2         29.72         21.87        16.70 o
  13   1   2        123.84         75.38        19.46 o
 -14   2   2         46.13         28.70         9.81 o
 -13   2   2         64.41         59.67         8.63 o
 -12   2   2         39.17         63.32         7.88 o
 -11   2   2         24.24         16.82         8.25 o
 -10   2   2        273.06        270.12         9.70 o
  -9   2   2          1.81         -7.07         7.65 o
  -8   2   2        698.85        696.92        17.04 o
  -7   2   2        102.24         98.94         9.00 o
  -6   2   2        154.60        182.05        10.58 o
  -5   2   2       3933.25       3942.82        81.83 o
  -4   2   2       4561.06       4570.46        63.58 o
  -3   2   2       2049.06       2108.20        24.22 o
  -2   2   2      21377.87      22349.95       138.36 o
  -1   2   2       1733.63       1836.00        15.81 o
   0   2   2        787.47        767.07        10.71 o
   1   2   2         52.16         58.98         6.47 o
   2   2   2       1586.47       1652.39        14.47 o
   3   2   2          0.13          1.41         6.14 o
   4   2   2       2322.30       2400.62        43.07 o
   5   2   2        367.96        390.28        10.34 o
   6   2   2       1947.13       2010.50        12.46 o
   7   2   2        663.96        659.87         9.91 o
   8   2   2        752.56        726.60        11.84 o
   9   2   2         49.07         49.35         9.87 o
  10   2   2         11.28         29.66        10.59 o
  11   2   2         48.27         53.68        16.56 o
  12   2   2        259.51        253.19        25.83 o
  13   2   2        192.99        150.66        35.39 o
 -14   3   2          0.22         -2.93         9.98 o
 -13   3   2         16.92         19.91         8.82 o
 -12   3   2        165.58        165.13         9.12 o
 -11   3   2          0.71         -7.67         8.72 o
 -10   3   2         46.40         39.39         7.86 o
  -9   3   2         66.27         77.91         7.28 o
  -8   3   2        764.77        773.87        10.01 o
  -7   3   2       1044.59        979.66        14.18 o
  -6   3   2       1703.25       1777.24        16.68 o
  -5   3   2       3138.29       3289.52        20.11 o
  -4   3   2          1.19          0.06         8.47 o
  -3   3   2        256.24        290.33        10.50 o
  -2   3   2       5696.78       5726.12       103.37 o
  -1   3   2        643.50        701.65        10.95 o
   0   3   2       1151.51       1067.88        11.01 o
   1   3   2       4674.18       4569.87        53.37 o
   2   3   2         47.31         54.29         6.77 o
   3   3   2        310.16        357.24         8.43 o
   4   3   2        424.71        396.78         9.15 o
   5   3   2          4.55          2.87         7.46 o
   6   3   2          1.92         -1.33         6.93 o
   7   3   2        909.05        913.08        26.60 o
   8   3   2       1083.77       1094.71        18.55 o
   9   3   2          0.49          5.21        12.44 o
  10   3   2       1672.59       1720.40        19.11 o
  11   3   2         60.28         71.91        12.48 o
  12   3   2          1.89          5.06        12.37 o
  13   3   2         78.10         40.03        20.25 o
 -13   4   2         16.65         25.25         8.86 o
 -12   4   2         28.63         38.29         8.84 o
 -11   4   2        892.89        927.50        32.51 o
 -10   4   2         43.90         39.07         8.47 o
  -9   4   2        119.13        112.12         8.00 o
  -8   4   2         23.13         28.71         7.78 o
  -7   4   2         41.86         45.90        10.47 o
  -6   4   2        117.71        127.32        11.06 o
  -5   4   2         45.48         70.70         9.13 o
  -4   4   2       1722.85       1789.22        27.36 o
  -3   4   2         77.76         61.12         8.39 o
  -2   4   2        407.96        408.24         9.49 o
  -1   4   2        298.97        280.01         8.59 o
   0   4   2        595.18        632.71        11.65 o
   1   4   2        448.74        450.42         9.91 o
   2   4   2        404.11        359.96         9.26 o
   3   4   2       1009.34        944.85        10.08 o
   4   4   2       2283.84       2213.27        23.59 o
   5   4   2       1589.18       1540.62        34.24 o
   6   4   2       2300.04       2308.08        44.24 o
   7   4   2          0.32          1.41         7.27 o
   8   4   2         27.24         20.28         7.07 o
   9   4   2        238.53        257.17        10.67 o
  10   4   2         69.30         69.90         8.90 o
  11   4   2         50.60         38.41         9.42 o
  12   4   2         86.22         89.57        20.42 o
 -13   5   2          5.12         -3.91         9.15 o
 -12   5   2         11.58          6.24         9.93 o
 -11   5   2        251.80        272.35         9.36 o
 -10   5   2        702.89        694.81        14.00 o
  -9   5   2        268.75        277.74         8.75 o
  -8   5   2          2.90          3.38         7.20 o
  -7   5   2        290.57        285.61         9.43 o
  -6   5   2        171.71        176.53         9.85 o
  -5   5   2       2570.31       2529.07        21.17 o
  -4   5   2         21.31         32.12         8.00 o
  -3   5   2       7574.12       7556.05       145.44 o
  -2   5   2       2115.72       2004.80        45.24 o
  -1   5   2        670.05        681.44        13.23 o
   0   5   2       4967.99       4811.71        66.04 o
   1   5   2       1397.20       1431.27        19.72 o
   2   5   2        329.98        303.93         9.66 o
   3   5   2        448.89        470.86        10.41 o
   4   5   2        529.12        516.52         9.22 o
   5   5   2        336.06        317.54         8.12 o
   6   5   2         25.02         29.50         6.75 o
   7   5   2          0.15         -3.18         6.62 o
   8   5   2        578.19        577.89         9.72 o
   9   5   2        329.12        320.21         9.70 o
  10   5   2        746.23        762.39        25.65 o
  11   5   2        393.43        388.98        12.28 o
  12   5   2         46.69         26.30        11.21 o
 -12   6   2        104.08        103.74        10.57 o
 -11   6   2         73.63         64.93         9.37 o
 -10   6   2          7.60         11.08        10.64 o
  -9   6   2        582.94        592.93        10.78 o
  -8   6   2          1.99          2.07         8.52 o
  -7   6   2        807.15        811.09        10.84 o
  -6   6   2        894.07        868.86        15.78 o
  -5   6   2       1582.12       1493.56        28.35 o
  -4   6   2        772.81        733.70        13.66 o
  -3   6   2       1244.14       1214.96        18.97 o
  -2   6   2        744.29        736.22        10.93 o
  -1   6   2       1599.57       1625.80        25.21 o
   0   6   2        139.03        148.94         9.39 o
   1   6   2       3164.42       2982.41        44.62 o
   2   6   2        353.66        350.53         9.86 o
   3   6   2        840.71        830.19        12.53 o
   4   6   2       1014.44       1036.39        21.02 o
   5   6   2         13.23         11.64         7.86 o
   6   6   2          3.78         13.19         6.93 o
   7   6   2       1020.06       1034.82        18.73 o
   8   6   2          0.09         -2.68         7.77 o
   9   6   2         16.81         30.28         8.72 o
  10   6   2          1.08         -9.56         9.57 o
  11   6   2         39.60         29.53        10.65 o
 -12   7   2        232.80        197.91        17.70 o
 -11   7   2        321.55        331.42        11.30 o
 -10   7   2        216.66        232.80        11.77 o
  -9   7   2        744.76        750.24        11.44 o
  -8   7   2        840.73        835.81        18.21 o
  -7   7   2        299.97        295.12         8.50 o
  -6   7   2       1737.54       1813.88        52.35 o
  -5   7   2        135.58        142.86         9.80 o
  -4   7   2        244.75        267.88        13.91 o
  -3   7   2        309.03        315.60         9.51 o
  -2   7   2         52.60         42.54         8.29 o
  -1   7   2       3572.94       3506.68        56.92 o
   0   7   2       2319.08       2206.45        49.25 o
   1   7   2        727.78        754.41        18.57 o
   2   7   2       2375.52       2339.24        20.45 o
   3   7   2        634.22        629.84        10.30 o
   4   7   2         56.55         76.55         8.92 o
   5   7   2         15.45         19.67         8.55 o
   6   7   2        268.56        265.87        12.07 o
   7   7   2          6.54         10.25         8.38 o
   8   7   2        324.14        334.72        10.05 o
   9   7   2         63.97         60.59        11.17 o
  10   7   2          0.05         -0.56        10.27 o
 -11   8   2          7.91         -0.52        11.98 o
 -10   8   2        317.59        316.55        17.08 o
  -9   8   2          8.92         15.22        10.03 o
  -8   8   2         34.39         18.86         8.84 o
  -7   8   2        236.41        259.73        13.96 o
  -6   8   2         82.18         92.87         8.38 o
  -5   8   2          7.72          7.86         8.74 o
  -4   8   2        151.19        151.02        10.07 o
  -3   8   2         47.75         52.52         8.75 o
  -2   8   2        188.32        185.96         8.23 o
  -1   8   2        176.72        184.82         8.70 o
   0   8   2          2.12          5.51         9.12 o
   1   8   2         82.95         78.45         9.35 o
   2   8   2       1826.91       1758.94        55.01 o
   3   8   2        122.84        124.13         9.03 o
   4   8   2        133.27        139.89        14.29 o
   5   8   2         55.66         39.35         9.25 o
   6   8   2       1341.61       1399.62        30.18 o
   7   8   2         80.84         76.00        10.77 o
   8   8   2          2.20         -0.62        11.01 o
   9   8   2        161.38        164.05        13.51 o
  10   8   2         18.94          6.13        12.59 o
 -10   9   2         10.77          4.79        12.29 o
  -9   9   2        167.22        162.53        14.64 o
  -8   9   2       1023.28       1032.50        45.72 o
  -7   9   2         18.61         12.98        12.42 o
  -6   9   2          5.60         14.60        10.24 o
  -5   9   2        780.82        785.58        19.89 o
  -4   9   2         22.74         10.79        11.34 o
  -3   9   2        126.04        115.93         9.54 o
  -2   9   2        911.22        927.01        22.70 o
  -1   9   2       1094.49       1130.63        32.50 o
   0   9   2          5.05         10.21        10.21 o
   1   9   2         76.10         72.54         9.97 o
   2   9   2       1743.87       1769.80        40.27 o
   3   9   2          0.67          2.57         9.64 o
   4   9   2         55.85         44.76         8.82 o
   5   9   2          1.50         11.64        10.14 o
   6   9   2        222.93        215.68        10.66 o
   7   9   2         34.06         28.81        10.66 o
   8   9   2         14.00          8.54        11.52 o
   9   9   2         74.34         38.32        21.16 o
  -8  10   2          8.80         10.54        11.27 o
  -7  10   2         27.67         20.28         9.89 o
  -6  10   2        117.60        109.13         9.93 o
  -5  10   2         34.99         45.42        10.65 o
  -4  10   2          4.36          8.53         9.12 o
  -3  10   2         26.16         20.79         9.54 o
  -2  10   2         17.15         10.54         9.01 o
  -1  10   2        192.81        177.88        11.83 o
   0  10   2          1.07          5.93         8.44 o
   1  10   2          3.71         -2.97         8.74 o
   2  10   2        357.11        353.53        20.18 o
   3  10   2        266.78        270.71        11.42 o
   4  10   2        549.53        567.74        12.07 o
   5  10   2         19.33         17.87        10.84 o
   6  10   2         74.54         80.37        11.77 o
   7  10   2         71.31         54.13        15.25 o
  -6  11   2         25.36          7.66        11.43 o
  -5  11   2         10.73         10.00        10.52 o
  -4  11   2         75.71         68.15        10.27 o
  -3  11   2         31.50         25.93        10.47 o
  -2  11   2         32.86         30.19        12.09 o
  -1  11   2        212.70        185.65        11.80 o
   0  11   2         35.13         23.54        11.34 o
   1  11   2         38.48         49.00        11.13 o
   2  11   2        222.01        231.27        29.14 o
   3  11   2          0.37          3.90        10.48 o
   4  11   2         11.21         12.80        11.86 o
   5  11   2        175.10        150.70        12.91 o
  -3  12   2          4.56         -3.20        12.78 o
  -2  12   2         11.07         14.44        13.67 o
  -1  12   2         77.31         42.53        13.79 o
   0  12   2         22.12          5.62        14.93 o
   1  12   2         58.30         40.40        12.70 o
   2  12   2          3.41          2.10        11.91 o
 -14   1   3         42.07         39.96         9.36 o
 -13   1   3        183.78        199.80         8.90 o
 -12   1   3         41.35         25.24         7.77 o
 -11   1   3        130.29        148.70         7.18 o
 -10   1   3          0.43          0.59         6.83 o
  -9   1   3        136.40        138.48         6.92 o
  -8   1   3         91.61         80.02         7.17 o
  -7   1   3       1158.70       1145.90        18.81 o
  -6   1   3       4048.28       4075.07        55.17 o
  -5   1   3        285.61        279.02        10.50 o
  -4   1   3        130.41         86.76         7.79 o
  -3   1   3        683.76        634.91         9.41 o
  -2   1   3         87.09         83.79         6.95 o
  -1   1   3         82.18        102.90         7.66 o
   0   1   3         20.08         13.30         7.02 o
   1   1   3       7021.93       6740.78        24.86 o
   2   1   3      14996.12      15155.73        98.86 o
   3   1   3          0.08          2.19         5.46 o
   4   1   3       7713.57       8055.88        60.97 o
   5   1   3          0.42          5.92         5.97 o
   6   1   3       1224.96       1178.34        16.13 o
   7   1   3         61.49         63.80         7.15 o
   8   1   3          0.26         -5.03         8.44 o
   9   1   3         11.28          6.80        10.46 o
  10   1   3          9.33         19.31        11.50 o
  11   1   3          4.59        -12.01        12.01 o
  12   1   3        614.35        555.08        26.11 o
  13   1   3        207.69        197.37        15.62 o
 -14   2   3         96.52         95.01        12.47 o
 -13   2   3         67.59         72.63         9.01 o
 -12   2   3        714.11        708.88        12.51 o
 -11   2   3       1159.29       1176.64        12.89 o
 -10   2   3         46.70         47.44         6.64 o
  -9   2   3        689.10        683.25         8.93 o
  -8   2   3       4155.06       4130.02        42.11 o
  -7   2   3         11.06         25.14         9.65 o
  -6   2   3          0.10          9.22         8.54 o
  -5   2   3       4423.04       4530.93        21.94 o
  -4   2   3       1351.43       1452.11        15.08 o
  -3   2   3          0.04         -0.79         6.68 o
  -2   2   3        336.83        288.06         6.94 o
  -1   2   3      15998.78      16064.89        96.20 o
   0   2   3       5973.41       5788.91        35.00 o
   1   2   3       1768.98       1784.31        12.04 o
   2   2   3        320.68        338.08         7.31 o
   3   2   3        790.48        869.52        10.07 o
   4   2   3         83.49         80.06         6.03 o
   5   2   3       2243.56       2239.40        45.08 o
   6   2   3       1020.90       1065.85        20.61 o
   7   2   3        466.92        450.36        15.10 o
   8   2   3        144.34        146.02         7.58 o
   9   2   3        424.25        408.63        31.37 o
  10   2   3        107.53         91.43        16.06 o
  11   2   3        537.25        525.77        14.41 o
  12   2   3          0.37         -2.22        13.30 o
 -14   3   3         41.53         25.37         9.85 o
 -13   3   3          1.09         -5.49         8.66 o
 -12   3   3         86.22        106.66         7.86 o
 -11   3   3          4.44          4.73         6.98 o
 -10   3   3         13.38         17.45         7.97 o
  -9   3   3       1358.05       1370.39        16.78 o
  -8   3   3       3000.07       3104.02        19.56 o
  -7   3   3        175.44        186.40        10.66 o
  -6   3   3        889.28        926.26        38.14 o
  -5   3   3         63.41         82.44         7.53 o
  -4   3   3       8130.47       8286.25        47.89 o
  -3   3   3       3396.02       3591.35        18.50 o
  -2   3   3       3708.84       3784.89        39.71 o
  -1   3   3       4513.85       4587.40        47.09 o
   0   3   3          1.75          5.56         6.15 o
   1   3   3       1192.33       1214.00        10.14 o
   2   3   3       2829.80       2870.54        26.70 o
   3   3   3       1915.98       1774.10        13.29 o
   4   3   3       2652.16       2618.40        44.15 o
   5   3   3       1375.12       1348.53        15.41 o
   6   3   3         73.84         67.88         7.82 o
   7   3   3       1021.85       1067.45        13.93 o
   8   3   3         16.98         19.33         7.64 o
   9   3   3         21.48         11.87         9.45 o
  10   3   3         49.01         33.16        11.72 o
  11   3   3         54.65         30.21        12.79 o
  12   3   3        157.70        170.30        14.96 o
 -13   4   3         79.59         66.99         9.00 o
 -12   4   3        125.42        132.49         8.43 o
 -11   4   3       2012.42       2028.37        41.61 o
 -10   4   3       1648.95       1643.51        13.89 o
  -9   4   3        786.62        807.00        16.36 o
  -8   4   3        788.05        801.37        13.60 o
  -7   4   3        300.72        332.99        10.90 o
  -6   4   3        125.58        130.73        10.93 o
  -5   4   3         27.79         35.08         8.42 o
  -4   4   3         87.35         98.20         8.29 o
  -3   4   3       6454.23       6768.07        93.48 o
  -2   4   3        926.11        969.09        17.90 o
  -1   4   3       4777.58       4820.55        45.24 o
   0   4   3       1133.06       1189.72        15.68 o
   1   4   3       4213.69       4133.20        78.66 o
   2   4   3       3487.17       3369.29        37.30 o
   3   4   3        265.61        258.61         9.89 o
   4   4   3       2617.73       2673.18        28.05 o
   5   4   3         87.21         92.63         7.40 o
   6   4   3        351.64        344.25         8.68 o
   7   4   3       1129.33       1176.75        14.91 o
   8   4   3         60.59         59.69         7.77 o
   9   4   3       1258.90       1309.38        31.36 o
  10   4   3        131.00        154.44        10.73 o
  11   4   3         24.83         21.42        10.87 o
  12   4   3         10.22         -1.28        12.21 o
 -13   5   3         84.04         44.38        10.96 o
 -12   5   3        214.78        212.95         8.55 o
 -11   5   3        178.16        209.24         7.85 o
 -10   5   3        159.92        165.36        11.18 o
  -9   5   3         75.38        104.43        16.38 o
  -8   5   3        147.69        126.11        12.00 o
  -7   5   3       2452.44       2471.60        46.54 o
  -6   5   3         34.24         41.24        11.65 o
  -5   5   3        481.70        476.63        10.72 o
  -4   5   3       3884.69       3893.12        63.68 o
  -3   5   3       1719.26       1763.06        37.44 o
  -2   5   3         36.50         36.11         7.64 o
  -1   5   3       1326.40       1281.42        24.52 o
   0   5   3       1198.72       1164.47        19.64 o
   1   5   3         78.37         87.71         8.65 o
   2   5   3         12.04         18.16         8.44 o
   3   5   3        402.82        383.71        13.50 o
   4   5   3        673.78        673.78        19.36 o
   5   5   3       1714.86       1715.16        20.95 o
   6   5   3        615.75        591.11        10.35 o
   7   5   3          6.08          4.57         6.97 o
   8   5   3         10.04         11.35         6.72 o
   9   5   3         46.64         57.23         8.86 o
  10   5   3         71.21         69.16         9.49 o
  11   5   3         94.62         71.23        11.82 o
 -12   6   3          4.96         10.52         9.00 o
 -11   6   3         46.41         45.94         8.22 o
 -10   6   3        204.36        203.48        10.45 o
  -9   6   3        290.47        291.91         9.26 o
  -8   6   3        203.71        249.32        12.94 o
  -7   6   3         11.36          9.80         8.47 o
  -6   6   3        734.83        787.84        16.40 o
  -5   6   3          4.44          8.03         8.08 o
  -4   6   3       3333.79       3422.45        70.42 o
  -3   6   3        331.87        337.93        10.23 o
  -2   6   3        746.70        734.98        13.67 o
  -1   6   3         37.62         34.37         7.27 o
   0   6   3       1290.86       1283.89        13.95 o
   1   6   3         15.11         12.75         8.48 o
   2   6   3         29.31         14.57         8.21 o
   3   6   3          7.07          8.97         8.47 o
   4   6   3       3105.71       3012.38        27.53 o
   5   6   3        833.82        804.40        11.53 o
   6   6   3        323.06        321.96         7.90 o
   7   6   3        272.73        267.98         8.30 o
   8   6   3       1340.22       1390.46        34.52 o
   9   6   3        229.59        256.33        11.32 o
  10   6   3         43.99         42.40        10.14 o
  11   6   3         22.83          8.93        11.00 o
 -12   7   3         24.69         24.54        10.08 o
 -11   7   3         84.00         97.66         9.92 o
 -10   7   3         46.43         45.28         8.37 o
  -9   7   3         99.06         95.91         9.28 o
  -8   7   3        373.92        375.91        10.43 o
  -7   7   3         35.06         28.95        12.81 o
  -6   7   3        103.47        118.87        10.33 o
  -5   7   3        585.40        584.10        18.64 o
  -4   7   3         30.51         33.17         7.10 o
  -3   7   3        883.88        880.04        23.88 o
  -2   7   3        436.09        432.06        13.97 o
  -1   7   3         15.49         11.86         8.17 o
   0   7   3        431.37        426.63        20.78 o
   1   7   3          6.01          3.14         9.60 o
   2   7   3        788.02        786.24        10.89 o
   3   7   3         85.28         86.32         9.14 o
   4   7   3        428.52        425.07         9.69 o
   5   7   3        689.66        698.54        28.21 o
   6   7   3        216.00        228.86        10.97 o
   7   7   3        306.08        314.28         9.46 o
   8   7   3          8.84          8.18         9.04 o
   9   7   3        143.11        128.22        10.55 o
  10   7   3         12.09         17.57        11.28 o
 -11   8   3          0.34          0.51         9.89 o
 -10   8   3        379.18        358.64        10.62 o
  -9   8   3         74.99         89.87         9.14 o
  -8   8   3         33.87         29.84         7.35 o
  -7   8   3        277.40        283.25         9.75 o
  -6   8   3         90.07        104.69         8.88 o
  -5   8   3        185.37        190.59        11.03 o
  -4   8   3       1100.35       1133.27        28.66 o
  -3   8   3         24.16         20.21         7.28 o
  -2   8   3        595.59        597.28        13.75 o
  -1   8   3         51.94         57.83         8.32 o
   0   8   3        976.74        931.20        20.01 o
   1   8   3         25.49         21.42         8.87 o
   2   8   3        235.86        231.05         9.77 o
   3   8   3          3.25          4.67         9.25 o
   4   8   3         67.14         71.43         9.99 o
   5   8   3        109.82        132.14         9.31 o
   6   8   3        455.41        466.07        10.53 o
   7   8   3        944.49       1010.77        23.79 o
   8   8   3       1258.47       1272.35        86.49 o
   9   8   3        141.88        126.11        16.17 o
 -10   9   3          2.00          8.38        11.81 o
  -9   9   3         27.84         19.62        10.20 o
  -8   9   3         25.30         23.52         8.76 o
  -7   9   3        540.66        544.98        15.66 o
  -6   9   3        987.72       1002.35        24.23 o
  -5   9   3         44.06         32.21        11.08 o
  -4   9   3         10.48         19.15         9.48 o
  -3   9   3         64.74         76.53         9.02 o
  -2   9   3        309.61        340.27         9.63 o
  -1   9   3        308.00        293.20        10.95 o
   0   9   3          0.68         -0.17         9.99 o
   1   9   3        323.03        312.14        10.71 o
   2   9   3        203.12        196.63        15.17 o
   3   9   3         73.56         72.00        10.35 o
   4   9   3          0.79         -4.75         9.05 o
   5   9   3        345.53        372.82        11.06 o
   6   9   3         48.81         45.37         9.04 o
   7   9   3         22.82         20.92        11.31 o
   8   9   3         37.16         29.04        18.59 o
  -8  10   3          0.84          0.26        12.13 o
  -7  10   3        183.77        194.39        16.45 o
  -6  10   3          0.56         -6.56         9.67 o
  -5  10   3         49.25         52.75        10.11 o
  -4  10   3        141.69        139.01        11.89 o
  -3  10   3        686.39        665.40        19.99 o
  -2  10   3        705.70        741.78        14.68 o
  -1  10   3         61.43         65.01        11.17 o
   0  10   3         52.50         54.74        10.86 o
   1  10   3        294.43        294.93        11.46 o
   2  10   3          6.11          2.25        10.02 o
   3  10   3          5.92          4.05        19.49 o
   4  10   3        369.66        378.66        10.51 o
   5  10   3         19.57         18.48        10.11 o
   6  10   3         87.10         64.48        24.61 o
   7  10   3        110.95         96.17        44.87 o
  -6  11   3        163.41        146.83        13.01 o
  -5  11   3        785.18        732.93        25.67 o
  -4  11   3         43.10         45.58        10.73 o
  -3  11   3         55.64         33.16        11.17 o
  -2  11   3        257.56        238.32        12.67 o
  -1  11   3         83.61         74.27        10.44 o
   0  11   3        351.06        325.08        15.70 o
   1  11   3          6.00         11.46         9.70 o
   2  11   3          5.80          6.46        11.24 o
   3  11   3         12.29         12.39        11.89 o
   4  11   3        225.87        186.28        22.89 o
   5  11   3         97.86         92.16        11.78 o
  -3  12   3        156.51        108.89        17.43 o
  -2  12   3          5.57          0.08        13.72 o
  -1  12   3          3.26         15.61        15.54 o
   0  12   3         32.21         18.32        12.41 o
   1  12   3          1.47         -4.35        13.94 o
 -14   0   4        123.76        102.90        13.56 o
 -13   0   4       1126.42       1058.90        15.16 o
 -12   0   4         59.03         58.24        10.77 o
 -11   0   4        238.70        225.57        11.65 o
 -10   0   4       1236.51       1186.29        19.83 o
  -9   0   4       2553.85       2480.12        81.40 o
  -8   0   4       2364.54       2306.10        23.51 o
  -7   0   4       1968.25       1683.46        21.04 o
  -6   0   4       9748.97       9796.07        44.11 o
  -5   0   4       1452.75       1391.03        21.00 o
  -4   0   4       2415.11       2463.24        20.19 o
  -3   0   4        950.78        983.78        25.79 o
  -2   0   4         56.84         38.92         9.63 o
  -1   0   4        326.01        352.08        12.00 o
   0   0   4        422.71        476.75        12.49 o
   1   0   4        283.24        292.84        11.92 o
   2   0   4       2040.02       2172.65        30.58 o
   3   0   4       1957.87       1870.68        35.94 o
   4   0   4       2015.30       1989.36        28.54 o
   5   0   4        714.45        746.42        12.70 o
   6   0   4        888.98        839.92        17.50 o
   7   0   4         20.01         22.92         8.79 o
   8   0   4       3917.41       3960.18       233.59 o
   9   0   4        229.44        234.86        16.64 o
  10   0   4         39.89         35.81        19.58 o
  11   0   4        328.83        341.51        20.41 o
  12   0   4        195.37        173.00        21.92 o
 -14   1   4         80.42         92.95        19.39 o
 -13   1   4         10.61         -3.45         8.57 o
 -12   1   4        477.61        458.50         8.95 o
 -11   1   4         89.76         98.57         7.05 o
 -10   1   4        865.03        842.32        13.44 o
  -9   1   4         76.08         77.53         8.21 o
  -8   1   4          0.17          4.29         8.50 o
  -7   1   4        239.18        255.77        15.35 o
  -6   1   4        181.73        202.68         9.64 o
  -5   1   4        390.27        338.92        13.86 o
  -4   1   4       4272.60       4235.71        31.84 o
  -3   1   4        200.12        229.54         7.90 o
  -2   1   4        145.94        135.88         7.16 o
  -1   1   4          7.98          9.19         6.25 o
   0   1   4       8509.84       8687.64        30.06 o
   1   1   4        311.51        292.79         7.19 o
   2   1   4       3975.84       3960.65        27.41 o
   3   1   4       2562.00       2720.23        22.41 o
   4   1   4        955.71        954.10        12.32 o
   5   1   4        150.36        121.40         6.09 o
   6   1   4       1872.16       1821.16        29.22 o
   7   1   4        986.63       1023.20        20.95 o
   8   1   4        515.47        528.47        17.72 o
   9   1   4        153.48        178.14         9.31 o
  10   1   4         79.69         69.40        11.87 o
  11   1   4          5.46         16.08        13.30 o
  12   1   4        287.45        262.70        15.62 o
 -14   2   4         15.17          4.99        12.41 o
 -13   2   4         49.95         53.24         8.45 o
 -12   2   4         51.01         64.41         7.79 o
 -11   2   4        362.77        361.63        12.64 o
 -10   2   4          4.96         -3.47         7.21 o
  -9   2   4       1452.98       1474.46        20.89 o
  -8   2   4         44.86         45.79         7.91 o
  -7   2   4        904.14        869.79        14.85 o
  -6   2   4        833.65        834.88        11.42 o
  -5   2   4       2072.72       2128.43        26.65 o
  -4   2   4       1170.70       1212.19        18.61 o
  -3   2   4       5213.78       5441.52        38.93 o
  -2   2   4        528.07        442.57         8.01 o
  -1   2   4        116.39        115.65         6.61 o
   0   2   4       1596.93       1610.33        14.79 o
   1   2   4        938.61        938.02         9.28 o
   2   2   4          5.77          9.45         5.89 o
   3   2   4       3298.43       3284.58        32.83 o
   4   2   4       2741.99       2700.68        20.76 o
   5   2   4          0.56          2.58         5.85 o
   6   2   4          4.53          9.55         5.62 o
   7   2   4         11.27          0.50         6.84 o
   8   2   4        318.16        322.79         9.11 o
   9   2   4         15.15         14.81         8.97 o
  10   2   4        490.86        489.54        13.67 o
  11   2   4         11.89         23.80        13.28 o
  12   2   4         88.81         65.76        14.39 o
 -14   3   4         26.69         12.86         9.47 o
 -13   3   4         15.88         18.88         8.63 o
 -12   3   4         40.43         39.47         7.56 o
 -11   3   4         15.35          9.68         7.26 o
 -10   3   4        871.95        878.66        26.51 o
  -9   3   4        128.59        116.75         8.45 o
  -8   3   4       1420.18       1504.30        20.75 o
  -7   3   4         34.71         31.15         8.30 o
  -6   3   4        518.09        548.76        11.24 o
  -5   3   4        363.83        308.78         8.26 o
  -4   3   4       6643.86       6631.61        51.46 o
  -3   3   4        260.52        253.34         6.55 o
  -2   3   4        858.17        840.41        11.86 o
  -1   3   4       1096.59       1049.40        12.98 o
   0   3   4        951.45       1013.68        11.47 o
   1   3   4        289.50        307.68         6.77 o
   2   3   4        892.28        953.73         9.10 o
   3   3   4       1636.84       1641.72        18.95 o
   4   3   4         24.92         18.96         6.82 o
   5   3   4       2447.10       2415.62        46.10 o
   6   3   4       3272.97       3327.32        75.85 o
   7   3   4        627.38        625.08         8.66 o
   8   3   4        867.46        836.42         9.21 o
   9   3   4         15.46         22.73         8.63 o
  10   3   4          0.18          0.40        14.25 o
  11   3   4          9.23         -9.54        15.09 o
  12   3   4         12.01         17.92        14.80 o
 -14   4   4         84.13         80.56        18.36 o
 -13   4   4         78.22         61.50         8.83 o
 -12   4   4         54.87         50.65         7.85 o
 -11   4   4          4.75          1.59         7.30 o
 -10   4   4          3.93          6.91         9.86 o
  -9   4   4         21.64         26.21         8.29 o
  -8   4   4        264.53        289.14         9.21 o
  -7   4   4          2.26          7.46         8.89 o
  -6   4   4        690.60        671.20         9.17 o
  -5   4   4        168.80        192.70         7.52 o
  -4   4   4        612.75        615.53         8.64 o
  -3   4   4          7.30          7.38         6.80 o
  -2   4   4       2659.11       2798.86        33.37 o
  -1   4   4       1659.51       1708.42        19.72 o
   0   4   4        746.20        668.65         7.83 o
   1   4   4        544.26        505.76         7.75 o
   2   4   4        709.92        665.68         7.75 o
   3   4   4          6.08          4.69         5.99 o
   4   4   4       3231.28       3231.65        55.88 o
   5   4   4          0.22         -1.86         8.46 o
   6   4   4        340.83        304.02         8.24 o
   7   4   4        425.71        424.81         9.12 o
   8   4   4        253.49        260.35         8.16 o
   9   4   4         27.46         18.45         7.76 o
  10   4   4        480.39        462.45        14.59 o
  11   4   4        244.94        227.95        13.42 o
 -13   5   4        143.03        133.91        20.47 o
 -12   5   4        168.98        156.85         8.12 o
 -11   5   4        130.50        140.32         7.91 o
 -10   5   4          0.72          0.91         7.63 o
  -9   5   4         14.15         28.50         8.62 o
  -8   5   4        147.00        123.99         9.53 o
  -7   5   4        344.66        329.00         9.36 o
  -6   5   4        741.59        786.57         9.72 o
  -5   5   4       5098.04       5085.11        53.07 o
  -4   5   4        106.36         99.63         6.98 o
  -3   5   4        742.40        728.45        10.42 o
  -2   5   4       3419.70       3324.65        59.67 o
  -1   5   4         39.11         40.76         7.25 o
   0   5   4       3887.98       3826.20        73.32 o
   1   5   4       1670.74       1708.77        26.58 o
   2   5   4        204.81        196.67         9.10 o
   3   5   4         71.51         74.66         8.35 o
   4   5   4        761.35        738.19         9.59 o
   5   5   4       2689.88       2694.98        17.19 o
   6   5   4        748.70        758.89        16.13 o
   7   5   4         21.87         18.18         7.61 o
   8   5   4        190.14        195.95         8.16 o
   9   5   4        133.37        132.68         8.99 o
  10   5   4          8.06          1.38         9.43 o
  11   5   4          1.24          1.30        10.43 o
 -12   6   4         20.38         16.04         9.08 o
 -11   6   4         18.16         17.16         7.77 o
 -10   6   4        133.07        140.09         7.66 o
  -9   6   4          1.40          1.60         9.11 o
  -8   6   4         82.15         87.49         9.20 o
  -7   6   4        593.93        560.77         9.09 o
  -6   6   4        405.87        416.73         9.86 o
  -5   6   4         96.17         80.00         6.88 o
  -4   6   4       3696.49       3709.17        50.92 o
  -3   6   4         70.93         74.94         7.17 o
  -2   6   4       1532.50       1496.64        25.27 o
  -1   6   4        636.76        568.65         9.69 o
   0   6   4        500.65        490.34        10.58 o
   1   6   4        827.84        791.44        14.14 o
   2   6   4       4010.35       3926.60        66.66 o
   3   6   4       1124.70       1122.55        18.14 o
   4   6   4        418.44        418.41        17.90 o
   5   6   4         44.45         32.68         7.41 o
   6   6   4        378.37        397.26         8.39 o
   7   6   4          4.57          1.21         7.31 o
   8   6   4         14.68         14.66         7.97 o
   9   6   4        181.89        192.37         8.35 o
  10   6   4         81.13         70.39        10.78 o
 -12   7   4         84.96         66.78        11.57 o
 -11   7   4         68.51         68.63         8.91 o
 -10   7   4         57.59         54.51         8.42 o
  -9   7   4        239.01        264.12        18.47 o
  -8   7   4         89.75         98.02        11.34 o
  -7   7   4        533.65        571.09        12.63 o
  -6   7   4         15.16         15.40         7.96 o
  -5   7   4       1559.55       1603.20        36.23 o
  -4   7   4        140.44        146.18         8.41 o
  -3   7   4       1584.66       1596.61        36.19 o
  -2   7   4          1.59          6.52         7.68 o
  -1   7   4       3649.96       3650.05        68.90 o
   0   7   4        876.46        869.57        20.48 o
   1   7   4         24.55         28.84         8.64 o
   2   7   4        522.84        529.52        12.41 o
   3   7   4          2.78          0.30         7.71 o
   4   7   4        183.24        187.48         8.72 o
   5   7   4         33.90         35.93         7.92 o
   6   7   4        105.16        131.25        14.83 o
   7   7   4        158.27        185.75        15.41 o
   8   7   4         24.49         33.17         8.22 o
   9   7   4          0.41          9.74         9.82 o
  10   7   4         76.93         50.31        11.86 o
 -11   8   4         22.46         16.78         9.54 o
 -10   8   4          1.25         -4.41         9.35 o
  -9   8   4        336.67        350.72         9.83 o
  -8   8   4          6.23          6.02         8.90 o
  -7   8   4        609.06        662.82        16.06 o
  -6   8   4         81.95         83.93         8.54 o
  -5   8   4        355.46        366.14         8.82 o
  -4   8   4          4.40         10.29         8.39 o
  -3   8   4         81.38         79.93         7.63 o
  -2   8   4        820.26        811.19        16.20 o
  -1   8   4         66.25         49.20         8.97 o
   0   8   4        104.82        111.21         9.42 o
   1   8   4         17.28         26.61         8.44 o
   2   8   4        115.92        113.81         9.54 o
   3   8   4          1.02          0.49         9.56 o
   4   8   4         84.82         83.75         9.41 o
   5   8   4        307.02        319.64        11.17 o
   6   8   4          3.16          8.56        12.09 o
   7   8   4        261.19        286.49        11.19 o
   8   8   4        109.65        112.79        10.07 o
   9   8   4         86.47         87.12        19.47 o
 -10   9   4         57.43         39.93        11.06 o
  -9   9   4         36.43         26.80         9.34 o
  -8   9   4         11.24         14.97        10.25 o
  -7   9   4        310.93        299.32        11.79 o
  -6   9   4         82.36         95.66         9.98 o
  -5   9   4          7.91          5.15        10.06 o
  -4   9   4          9.82         21.14         7.98 o
  -3   9   4        963.42       1001.45        20.14 o
  -2   9   4         11.18         14.81         8.64 o
  -1   9   4         82.93         92.92        10.33 o
   0   9   4        929.24        944.96        22.88 o
   1   9   4         42.49         37.56         9.89 o
   2   9   4       1028.76       1041.12        42.53 o
   3   9   4        730.16        747.65        13.64 o
   4   9   4         84.41         94.52        10.62 o
   5   9   4        806.88        816.20        26.55 o
   6   9   4        245.97        226.24        11.43 o
   7   9   4         42.73         34.94        10.04 o
   8   9   4          7.05         14.81        13.25 o
  -8  10   4          1.77          3.94        10.84 o
  -7  10   4          1.68         14.44         9.41 o
  -6  10   4         47.90         55.70        13.23 o
  -5  10   4          0.11          5.04        10.28 o
  -4  10   4        212.20        234.83        10.56 o
  -3  10   4         23.73         27.14        10.07 o
  -2  10   4         11.94          8.27        10.68 o
  -1  10   4        289.17        297.30        15.38 o
   0  10   4        294.27        301.83        17.55 o
   1  10   4        143.59        156.74        12.80 o
   2  10   4       1054.71       1147.02        22.63 o
   3  10   4         29.47         27.33        10.32 o
   4  10   4         24.53         25.12        10.56 o
   5  10   4         11.05         25.41        11.47 o
   6  10   4         80.45         84.72        10.37 o
  -6  11   4         49.21         27.35        10.75 o
  -5  11   4         47.60         34.45        13.08 o
  -4  11   4          3.45          3.01        13.35 o
  -3  11   4         17.78         10.26        13.22 o
  -2  11   4        282.92        265.44        19.46 o
  -1  11   4         28.31         26.24        12.75 o
   0  11   4         56.31         39.68        12.04 o
   1  11   4         70.28         50.86        11.58 o
   2  11   4         16.34         19.79        11.47 o
   3  11   4        224.05        216.73        16.33 o
   4  11   4        160.43        150.80        20.00 o
  -2  12   4         14.76         15.21        17.64 o
  -1  12   4         88.35         99.08        18.17 o
   0  12   4        137.70        132.12        17.54 o
 -14   1   5         62.08         62.05         9.23 o
 -13   1   5        268.30        280.39        15.95 o
 -12   1   5         10.97         17.61         7.27 o
 -11   1   5        302.74        298.02         9.74 o
 -10   1   5         76.92        102.33        10.99 o
  -9   1   5         27.56         35.35         8.61 o
  -8   1   5          7.98         15.20         9.18 o
  -7   1   5         99.42         85.99        10.00 o
  -6   1   5         32.54         32.76         7.61 o
  -5   1   5       1302.59       1223.98        21.10 o
  -4   1   5        617.21        663.71         8.56 o
  -3   1   5       5278.45       5377.54        44.71 o
  -2   1   5        124.69         98.85         7.08 o
  -1   1   5      17307.66      17531.08       100.43 o
   0   1   5       9377.62       9316.91        33.08 o
   1   1   5          0.46         -0.81         5.71 o
   2   1   5       7339.32       7600.29        55.90 o
   3   1   5        147.48        140.78         6.27 o
   4   1   5        675.29        650.35         7.37 o
   5   1   5        274.20        273.42         7.91 o
   6   1   5        267.35        263.60         6.65 o
   7   1   5       1361.21       1331.41        21.32 o
   8   1   5        615.89        660.40        12.44 o
   9   1   5        364.39        383.65        18.90 o
  10   1   5        694.48        683.26        37.05 o
  11   1   5         93.66         76.36        14.61 o
  12   1   5         14.82        -15.97        15.97 o
 -14   2   5         20.90         18.55         9.12 o
 -13   2   5        431.60        456.00        15.61 o
 -12   2   5        119.10        136.43         7.85 o
 -11   2   5         24.32         14.73         7.22 o
 -10   2   5          3.47         -3.21         7.95 o
  -9   2   5        712.19        741.70        11.49 o
  -8   2   5         45.54         46.18         8.62 o
  -7   2   5       2285.43       2217.20        14.93 o
  -6   2   5       1402.08       1373.87        13.74 o
  -5   2   5        222.91        221.73         7.71 o
  -4   2   5          4.41          4.36         5.51 o
  -3   2   5       5934.08       5881.26        53.06 o
  -2   2   5       3286.67       3317.17        17.76 o
  -1   2   5       1233.80       1221.73        15.83 o
   0   2   5         70.22        115.87         6.46 o
   1   2   5        595.78        606.68         7.25 o
   2   2   5       5868.67       5818.41        19.86 o
   3   2   5       3171.62       2945.87        24.82 o
   4   2   5        241.13        229.78         7.01 o
   5   2   5          4.83          4.89         6.69 o
   6   2   5        698.75        689.53         9.47 o
   7   2   5          6.45         14.80         6.05 o
   8   2   5          0.08          3.01         8.53 o
   9   2   5          1.35         -9.33         9.33 o
  10   2   5       1525.04       1486.99        19.83 o
  11   2   5          7.57          5.38        13.82 o
  12   2   5          6.81         17.30        16.62 o
 -14   3   5         30.82         25.88         9.39 o
 -13   3   5         97.19         79.23         8.41 o
 -12   3   5         15.60         16.68         7.50 o
 -11   3   5       1635.18       1705.32        53.46 o
 -10   3   5         86.98         85.13         8.39 o
  -9   3   5        332.41        340.72        13.30 o
  -8   3   5        149.86        178.33         7.81 o
  -7   3   5         43.37         60.75         8.56 o
  -6   3   5        797.69        816.90        19.65 o
  -5   3   5       1318.39       1346.64        10.95 o
  -4   3   5        509.36        513.99         8.43 o
  -3   3   5       4039.64       3853.06        31.79 o
  -2   3   5          7.79         33.40         6.88 o
  -1   3   5         10.38         28.06         6.18 o
   0   3   5       1106.55       1123.40         9.13 o
   1   3   5       3725.14       3741.64        29.67 o
   2   3   5        840.98        765.21         8.21 o
   3   3   5        545.58        575.28         7.69 o
   4   3   5       1008.94       1027.36         9.86 o
   5   3   5         34.31         39.68         6.20 o
   6   3   5       3115.11       3122.69        57.81 o
   7   3   5          0.93         -2.11         6.45 o
   8   3   5        186.44        189.37         8.82 o
   9   3   5        116.61        111.25         9.51 o
  10   3   5        522.51        514.62        23.59 o
  11   3   5          1.17          8.79        18.34 o
 -14   4   5          8.99          0.57        13.02 o
 -13   4   5        240.83        239.75         9.93 o
 -12   4   5          0.56         -6.88         7.63 o
 -11   4   5        391.04        372.28         8.87 o
 -10   4   5        425.94        398.20        10.59 o
  -9   4   5       1778.75       1773.37        13.28 o
  -8   4   5        718.12        777.11        14.76 o
  -7   4   5         38.31         35.73         7.40 o
  -6   4   5         74.06         95.70         7.37 o
  -5   4   5       3419.98       3422.90        30.15 o
  -4   4   5        702.16        719.40         8.92 o
  -3   4   5       4163.11       4269.19        38.23 o
  -2   4   5       3200.19       3328.94        21.63 o
  -1   4   5         26.05         17.77         6.30 o
   0   4   5       1471.40       1423.15         9.49 o
   1   4   5       1764.89       1854.76        11.72 o
   2   4   5       1714.05       1726.99        10.79 o
   3   4   5        830.16        850.22        13.36 o
   4   4   5       2224.40       2279.01        22.24 o
   5   4   5         96.05         96.25         7.74 o
   6   4   5         96.35         82.21         7.48 o
   7   4   5        355.82        338.68         8.62 o
   8   4   5        168.23        166.31         7.98 o
   9   4   5          9.79         18.29         9.16 o
  10   4   5          1.00         -3.69        10.71 o
  11   4   5        156.84         99.31        15.11 o
 -13   5   5         98.76         90.60        10.85 o
 -12   5   5         14.81          9.06         8.16 o
 -11   5   5        286.24        306.20         9.34 o
 -10   5   5        101.66         90.47         8.78 o
  -9   5   5        291.73        313.29         9.72 o
  -8   5   5         34.25         58.63         8.32 o
  -7   5   5       1026.04       1058.20        12.75 o
  -6   5   5       1277.53       1323.58        11.37 o
  -5   5   5        724.60        753.73        12.25 o
  -4   5   5        121.19        124.46         7.04 o
  -3   5   5         26.74         35.30         7.76 o
  -2   5   5          0.89         -0.78         7.10 o
  -1   5   5         85.85         77.14         6.63 o
   0   5   5         42.56         30.60         7.02 o
   1   5   5        515.17        506.89        10.88 o
   2   5   5        456.51        458.12         7.38 o
   3   5   5          4.35         10.25         7.04 o
   4   5   5         49.85         59.07         7.61 o
   5   5   5        100.39         86.85         8.97 o
   6   5   5        258.68        289.19        14.38 o
   7   5   5        152.80        156.16         8.30 o
   8   5   5        264.35        290.09         8.73 o
   9   5   5        402.00        424.07        12.69 o
  10   5   5          4.25         -3.94        13.87 o
 -13   6   5        113.77        104.82        24.10 o
 -12   6   5          5.65          5.14         8.63 o
 -11   6   5          7.63          7.80         8.96 o
 -10   6   5        137.83        154.25        10.84 o
  -9   6   5        559.45        600.08        11.94 o
  -8   6   5         54.53         71.61         9.31 o
  -7   6   5         49.89         55.60         9.07 o
  -6   6   5       1438.12       1489.64        26.45 o
  -5   6   5       3228.59       3245.18        56.13 o
  -4   6   5        101.76        103.73         7.61 o
  -3   6   5         47.24         46.26         7.34 o
  -2   6   5        809.56        814.58         9.70 o
  -1   6   5         42.89         54.83         7.57 o
   0   6   5        295.95        297.90         9.71 o
   1   6   5       2150.41       2113.69        27.16 o
   2   6   5       1262.11       1226.59        21.45 o
   3   6   5       1513.39       1548.72        12.47 o
   4   6   5        750.08        743.08         9.81 o
   5   6   5        420.09        432.00         8.56 o
   6   6   5        624.90        645.91        10.42 o
   7   6   5        405.18        408.30         8.77 o
   8   6   5         13.97         14.72         8.33 o
   9   6   5        122.99        117.13         8.66 o
  10   6   5         18.17          3.93        10.45 o
 -12   7   5         25.70          9.95         9.81 o
 -11   7   5        192.80        182.87         9.10 o
 -10   7   5         41.36         39.72        12.56 o
  -9   7   5          6.68         22.96         9.59 o
  -8   7   5          0.52         -9.00         9.00 o
  -7   7   5        161.13        146.47        10.40 o
  -6   7   5        509.34        563.84         8.72 o
  -5   7   5        237.51        250.41         8.02 o
  -4   7   5        427.01        434.40         9.37 o
  -3   7   5        252.65        230.71         8.90 o
  -2   7   5         96.75        100.87         7.76 o
  -1   7   5        672.89        678.29        11.30 o
   0   7   5       1224.33       1206.41        23.09 o
   1   7   5        324.32        316.44        10.66 o
   2   7   5          4.88          5.47         7.95 o
   3   7   5        962.80        961.29        12.62 o
   4   7   5        157.83        183.28         8.62 o
   5   7   5        198.88        212.11        12.54 o
   6   7   5        161.46        156.07         9.14 o
   7   7   5          6.84         15.80         8.64 o
   8   7   5        169.24        176.92         9.84 o
   9   7   5        150.16        117.60        12.19 o
 -11   8   5        182.67        156.56        20.98 o
 -10   8   5        126.88        138.07        11.30 o
  -9   8   5        124.37        115.08        11.44 o
  -8   8   5         83.00         87.48        11.30 o
  -7   8   5       2346.52       2389.02        57.56 o
  -6   8   5        142.02        156.78         8.08 o
  -5   8   5        132.83        125.71         9.34 o
  -4   8   5       1575.32       1636.64        43.94 o
  -3   8   5         15.27         17.11         7.45 o
  -2   8   5          6.62         10.39         7.53 o
  -1   8   5          3.40          2.63         8.45 o
   0   8   5         14.92         14.07         8.57 o
   1   8   5       1263.18       1220.45        16.93 o
   2   8   5        118.91        114.19         9.20 o
   3   8   5        708.32        745.51        12.55 o
   4   8   5        227.33        227.41        10.92 o
   5   8   5       1344.88       1432.84        13.84 o
   6   8   5        815.18        826.94        13.20 o
   7   8   5         21.46         23.54        12.03 o
   8   8   5        135.56        131.53        10.97 o
 -10   9   5         21.73         11.59        10.86 o
  -9   9   5        116.59        117.10        11.09 o
  -8   9   5         43.12         35.15        11.11 o
  -7   9   5        235.86        243.92        11.11 o
  -6   9   5         45.38         43.39         9.26 o
  -5   9   5         41.88         38.12         8.73 o
  -4   9   5         57.67         67.22         8.31 o
  -3   9   5          8.65         10.70         8.21 o
  -2   9   5        138.74        143.80        10.02 o
  -1   9   5        448.54        428.13        12.58 o
   0   9   5         20.32         35.91         9.41 o
   1   9   5          0.84          3.07         9.68 o
   2   9   5          3.68          3.93         9.23 o
   3   9   5          3.00         17.25        12.27 o
   4   9   5        472.67        484.75        31.49 o
   5   9   5         90.30         82.19        10.41 o
   6   9   5         23.76         20.45        10.95 o
   7   9   5          7.50         -0.50        11.63 o
  -8  10   5         32.20         21.82        12.60 o
  -7  10   5        245.60        225.37        13.02 o
  -6  10   5          7.28          3.87        12.57 o
  -5  10   5         54.22         51.55         9.29 o
  -4  10   5        246.30        247.23        10.48 o
  -3  10   5          2.46          1.04         9.48 o
  -2  10   5          0.68          5.97        10.76 o
  -1  10   5         48.29         51.53        11.02 o
   0  10   5        164.87        152.43        21.20 o
   1  10   5         56.15         64.59        10.53 o
   2  10   5        237.93        246.97        11.02 o
   3  10   5        450.86        484.94        11.96 o
   4  10   5        136.13        134.15        29.16 o
   5  10   5         35.76         25.32        11.59 o
   6  10   5         97.88          7.27        23.51 o
  -6  11   5          6.86          2.35        12.70 o
  -5  11   5          1.81          0.60        12.56 o
  -4  11   5          2.19          0.00        11.38 o
  -3  11   5         30.49         29.00        12.84 o
  -2  11   5        240.48        245.20        17.71 o
  -1  11   5         26.45         18.18        11.81 o
   0  11   5        245.14        223.36        22.48 o
   1  11   5         35.11         19.39        11.59 o
   2  11   5         10.93          2.98        12.00 o
   3  11   5        360.95        304.77        45.87 o
 -14   0   6        131.48        132.12        12.97 o
 -13   0   6       1297.64       1244.44        39.87 o
 -12   0   6        173.46        186.01        10.07 o
 -11   0   6        523.10        566.84        36.77 o
 -10   0   6       1506.41       1477.71        20.29 o
  -9   0   6        326.08        316.74        15.09 o
  -8   0   6        777.62        700.22        17.03 o
  -7   0   6        633.58        601.47        16.32 o
  -6   0   6        739.55        758.64        11.95 o
  -5   0   6      10476.91      10323.27        31.95 o
  -4   0   6          9.94         -3.39         8.93 o
  -3   0   6       7765.70       7704.96       143.93 o
  -2   0   6       2999.49       3043.29        20.30 o
  -1   0   6       6578.19       6453.44        27.67 o
   0   0   6       7712.99       8143.64        87.49 o
   1   0   6        182.69        191.04        10.66 o
   2   0   6         86.11         95.10         8.23 o
   3   0   6         51.75         53.67         8.16 o
   4   0   6       3984.17       4068.76        68.02 o
   5   0   6        336.83        290.66         9.24 o
   6   0   6        434.60        450.75        10.71 o
   7   0   6         41.89         22.87         8.34 o
   8   0   6         95.56        101.28         9.58 o
   9   0   6        515.65        526.48        56.01 o
  10   0   6         25.73          4.61        19.97 o
  11   0   6        599.91        495.26        22.75 o
 -14   1   6          6.81         -4.67         8.96 o
 -13   1   6         15.86         11.19         8.28 o
 -12   1   6         11.17          2.94         7.47 o
 -11   1   6        377.13        390.60         9.65 o
 -10   1   6        150.90        146.75         9.47 o
  -9   1   6          9.23         14.90         8.93 o
  -8   1   6         21.72         47.24        24.88 o
  -7   1   6       1969.66       1962.16        16.00 o
  -6   1   6       1856.93       1794.24        12.38 o
  -5   1   6       1099.93       1049.63         9.33 o
  -4   1   6        116.52        114.53         6.66 o
  -3   1   6        151.74        120.44         6.79 o
  -2   1   6         63.05         56.87         6.89 o
  -1   1   6         36.21         50.62         6.04 o
   0   1   6        245.62        206.93         6.64 o
   1   1   6       8089.83       8176.66        26.55 o
   2   1   6        358.87        316.74         7.04 o
   3   1   6          0.17          1.33         5.95 o
   4   1   6        513.04        509.89        10.06 o
   5   1   6       1091.08       1051.34         9.10 o
   6   1   6         25.74         23.88         6.19 o
   7   1   6        233.25        234.40         6.50 o
   8   1   6         44.04         45.99         6.75 o
   9   1   6         46.05         53.15         7.54 o
  10   1   6         21.71         29.68        10.33 o
  11   1   6         57.93         43.90        14.63 o
 -14   2   6          1.64          4.76         8.93 o
 -13   2   6         97.75         72.20         8.63 o
 -12   2   6         86.93         89.86         8.38 o
 -11   2   6        535.75        533.49        13.01 o
 -10   2   6         90.99         93.57         7.77 o
  -9   2   6         70.06         68.16         8.64 o
  -8   2   6        135.89        143.16         8.92 o
  -7   2   6       1256.41       1269.07        17.65 o
  -6   2   6         41.74         46.31         7.13 o
  -5   2   6       2578.89       2642.55        11.67 o
  -4   2   6        825.91        872.16         8.27 o
  -3   2   6       2906.38       3034.44        12.90 o
  -2   2   6        637.78        612.38         7.60 o
  -1   2   6        258.45        295.32         7.17 o
   0   2   6        482.31        523.99         7.67 o
   1   2   6         51.32         49.55         6.09 o
   2   2   6         16.19         14.08         6.14 o
   3   2   6        527.35        468.65         7.93 o
   4   2   6        557.54        577.63         7.51 o
   5   2   6       2316.18       2273.71        25.47 o
   6   2   6        982.18       1011.95        14.42 o
   7   2   6        105.39        118.75         6.57 o
   8   2   6        149.85        152.48         7.56 o
   9   2   6        167.69        177.23        12.79 o
  10   2   6          3.80          6.69        10.09 o
  11   2   6          9.66         24.41        14.17 o
 -14   3   6          0.73          1.40         9.51 o
 -13   3   6         22.65         16.20         8.46 o
 -12   3   6        295.06        295.88         9.25 o
 -11   3   6         73.66         55.25         9.08 o
 -10   3   6         29.61         43.66         8.45 o
  -9   3   6        256.35        258.73         8.45 o
  -8   3   6        504.87        488.73        11.38 o
  -7   3   6       4073.10       4043.48        60.42 o
  -6   3   6        653.85        626.34        16.65 o
  -5   3   6        136.30        154.80         7.89 o
  -4   3   6        515.79        523.72         8.93 o
  -3   3   6        260.43        237.03         6.60 o
  -2   3   6        315.29        365.74         7.55 o
  -1   3   6         25.31         29.01         5.44 o
   0   3   6         59.44         89.24         6.11 o
   1   3   6       6716.64       6603.39        19.99 o
   2   3   6        568.37        588.30         7.56 o
   3   3   6       3090.23       3074.91        19.66 o
   4   3   6       2614.30       2623.95        19.52 o
   5   3   6       1046.35       1091.20         9.27 o
   6   3   6         19.71         18.28         6.59 o
   7   3   6         28.13         35.90         6.75 o
   8   3   6         17.70         28.28         8.64 o
   9   3   6         17.94         17.85         8.79 o
  10   3   6         10.15          0.82        10.37 o
  11   3   6        146.06        162.24        15.26 o
 -14   4   6         23.58         13.55        10.80 o
 -13   4   6          2.03         16.70         8.11 o
 -12   4   6          1.56          6.35         8.65 o
 -11   4   6          4.61          5.55         9.17 o
 -10   4   6        216.95        235.26        12.95 o
  -9   4   6         28.04         27.91         8.36 o
  -8   4   6        133.86        127.25         8.06 o
  -7   4   6       1161.01       1177.41        10.52 o
  -6   4   6         48.11         46.00         7.08 o
  -5   4   6        571.68        578.81         9.78 o
  -4   4   6          4.11         17.18         7.57 o
  -3   4   6       5359.42       5050.72        46.26 o
  -2   4   6       1816.05       1779.23        21.42 o
  -1   4   6         94.47        100.99         6.53 o
   0   4   6       1353.51       1259.23         9.34 o
   1   4   6         25.71         28.86         5.68 o
   2   4   6         97.62         89.82         5.78 o
   3   4   6        526.48        481.01         8.64 o
   4   4   6        194.01        198.92         7.16 o
   5   4   6       1024.12        962.23        10.51 o
   6   4   6         31.98         22.29         7.18 o
   7   4   6        165.16        168.52         9.28 o
   8   4   6        263.39        272.15         9.92 o
   9   4   6        538.39        552.62        12.16 o
  10   4   6         11.27         14.80        11.05 o
 -13   5   6        120.20         71.06        13.31 o
 -12   5   6         11.27         10.82         8.45 o
 -11   5   6         86.51        110.89         9.38 o
 -10   5   6          0.12          0.99         8.71 o
  -9   5   6       2159.40       2290.18        62.21 o
  -8   5   6          0.44          1.83        12.56 o
  -7   5   6        373.33        366.47         7.86 o
  -6   5   6        361.44        382.79         7.08 o
  -5   5   6       1107.78       1134.15        18.28 o
  -4   5   6         62.06         52.24         6.56 o
  -3   5   6        254.00        252.31         8.02 o
  -2   5   6       1830.00       1800.64        17.39 o
  -1   5   6       1490.87       1445.78        13.88 o
   0   5   6        147.15        160.10         6.44 o
   1   5   6         23.48         12.14         6.01 o
   2   5   6        156.80        167.80         6.54 o
   3   5   6       6483.80       6435.23        77.00 o
   4   5   6        220.26        236.33         6.89 o
   5   5   6        193.97        182.40         7.96 o
   6   5   6          0.87         -4.22         7.69 o
   7   5   6         32.07         38.35         8.16 o
   8   5   6        757.52        808.70        27.93 o
   9   5   6         55.81         58.44        10.26 o
  10   5   6          1.63         11.94        12.02 o
 -12   6   6        181.72        187.95        10.54 o
 -11   6   6         10.48          7.78        10.39 o
 -10   6   6          1.43         -9.24         9.24 o
  -9   6   6        515.93        538.47        11.51 o
  -8   6   6         18.83          8.03         9.18 o
  -7   6   6        256.75        259.35         8.12 o
  -6   6   6          3.64         12.57         6.80 o
  -5   6   6        293.93        302.31         7.98 o
  -4   6   6        228.87        233.67         9.00 o
  -3   6   6         98.42         96.34         7.41 o
  -2   6   6          0.67          4.54         6.47 o
  -1   6   6       3434.50       3337.94        26.58 o
   0   6   6       2129.03       2056.06        22.86 o
   1   6   6        775.92        747.42         8.76 o
   2   6   6        433.29        434.82         9.50 o
   3   6   6         57.78         65.54         7.93 o
   4   6   6         65.50         69.15         7.65 o
   5   6   6          2.13          5.73         7.85 o
   6   6   6        987.36       1009.39        20.98 o
   7   6   6        685.35        684.97        30.99 o
   8   6   6        235.05        243.19        15.06 o
   9   6   6          0.00         -0.80         8.51 o
 -12   7   6         80.79         54.99        11.21 o
 -11   7   6        217.53        207.44        11.39 o
 -10   7   6         30.13         35.33        10.80 o
  -9   7   6         78.78         94.89        12.42 o
  -8   7   6         43.18         60.92         9.37 o
  -7   7   6       1097.12       1137.79        11.46 o
  -6   7   6          1.12          0.24         6.48 o
  -5   7   6         23.89         25.33         6.89 o
  -4   7   6        140.55        149.84         8.04 o
  -3   7   6         18.88         17.59         7.11 o
  -2   7   6        415.74        394.47         8.56 o
  -1   7   6        129.61        133.50         7.53 o
   0   7   6        429.87        413.59        13.51 o
   1   7   6       1334.66       1343.27        12.58 o
   2   7   6       1164.38       1200.02        33.48 o
   3   7   6        145.07        155.39         8.73 o
   4   7   6          8.61          3.74         8.66 o
   5   7   6         85.99         90.16         8.62 o
   6   7   6         62.21         73.52        12.85 o
   7   7   6         91.70         86.99         9.31 o
   8   7   6        305.94        292.08        10.27 o
   9   7   6         92.55         61.70        10.90 o
 -11   8   6          7.33         11.90        10.53 o
 -10   8   6         22.35         14.85        11.61 o
  -9   8   6         71.41         57.35        10.67 o
  -8   8   6         72.07         57.35        10.31 o
  -7   8   6        392.25        403.25        12.83 o
  -6   8   6        192.74        203.51         8.23 o
  -5   8   6        193.31        192.19         8.90 o
  -4   8   6       1336.19       1364.98        36.34 o
  -3   8   6         44.22         52.39         7.66 o
  -2   8   6        483.28        478.11         8.93 o
  -1   8   6         66.50         59.27         8.63 o
   0   8   6         16.82         10.12         8.46 o
   1   8   6        230.20        229.20        10.01 o
   2   8   6         65.23         59.70         8.91 o
   3   8   6        318.62        338.53        15.57 o
   4   8   6          3.34          1.53         9.62 o
   5   8   6         35.52         26.25        10.28 o
   6   8   6         37.15         42.96        10.43 o
   7   8   6          0.17         -7.30        10.82 o
   8   8   6         33.91         28.06        11.84 o
 -10   9   6         29.87         29.30        13.91 o
  -9   9   6         18.05         14.91        11.63 o
  -8   9   6         22.07         17.07        12.28 o
  -7   9   6        158.90        169.97        10.68 o
  -6   9   6        646.68        642.80        26.18 o
  -5   9   6         42.35         53.03         8.14 o
  -4   9   6          5.16          3.60         8.15 o
  -3   9   6        255.86        279.35         9.49 o
  -2   9   6         63.12         54.35         9.47 o
  -1   9   6        133.17        133.71        10.05 o
   0   9   6        567.69        545.35        21.33 o
   1   9   6        633.43        654.98        25.63 o
   2   9   6          1.27          4.76         9.64 o
   3   9   6        270.19        291.08        31.53 o
   4   9   6        108.13         95.02        11.07 o
   5   9   6        181.89        167.60        10.99 o
   6   9   6        124.07        119.55        15.34 o
  -8  10   6         16.61          8.88        14.01 o
  -7  10   6         76.72         67.90        11.32 o
  -6  10   6        128.65        124.87         9.95 o
  -5  10   6        877.78        869.04        26.72 o
  -4  10   6          3.38          7.13         9.63 o
  -3  10   6        189.03        193.38        11.25 o
  -2  10   6         69.33         45.10        12.27 o
  -1  10   6        618.16        658.50        32.53 o
   0  10   6        129.03        130.03        10.84 o
   1  10   6         66.05         50.33        19.16 o
   2  10   6        111.01         91.01        11.59 o
   3  10   6        140.11        119.07        10.82 o
   4  10   6         23.39         16.59        11.65 o
   5  10   6        116.31        105.19        13.93 o
  -6  11   6         87.35         47.41        31.13 o
  -5  11   6         22.25         28.21        11.07 o
  -4  11   6        242.32        219.62        12.66 o
  -3  11   6          3.70          2.66        12.25 o
  -2  11   6        118.46        108.94        12.96 o
  -1  11   6        544.00        473.97        29.12 o
   0  11   6         55.34         38.79        11.91 o
   1  11   6         43.12         36.86        11.46 o
   2  11   6          0.58         -8.36        11.40 o
 -14   1   7         36.83         41.37         8.82 o
 -13   1   7        247.30        263.18        17.94 o
 -12   1   7        117.87        130.62         9.05 o
 -11   1   7        288.60        292.58        10.48 o
 -10   1   7        325.28        323.65         9.71 o
  -9   1   7       1318.45       1295.91        35.99 o
  -8   1   7        121.80        136.27        17.91 o
  -7   1   7        771.83        702.30         9.41 o
  -6   1   7        569.68        572.85         8.12 o
  -5   1   7      11039.26      10770.07        87.89 o
  -4   1   7         15.25         34.44         6.31 o
  -3   1   7       6507.76       6780.84        27.02 o
  -2   1   7        698.95        585.36         9.19 o
  -1   1   7        153.18        177.80         6.29 o
   0   1   7       3146.32       3273.89        21.84 o
   1   1   7       1598.00       1594.57        18.07 o
   2   1   7        438.85        434.12         7.32 o
   3   1   7       2387.96       2367.90        21.16 o
   4   1   7       1134.81       1070.91        11.73 o
   5   1   7       1911.44       1830.23        17.91 o
   6   1   7         52.74         62.84         7.37 o
   7   1   7       2087.19       2107.39        38.57 o
   8   1   7        432.00        436.21         7.84 o
   9   1   7        330.70        369.86        13.92 o
  10   1   7         29.09         40.67        11.60 o
  11   1   7          6.55          0.21        15.04 o
 -14   2   7        181.85        175.74         9.74 o
 -13   2   7          6.62          4.02         8.64 o
 -12   2   7          8.97         16.49         9.72 o
 -11   2   7         28.02         31.71         8.27 o
 -10   2   7        114.94        113.33         9.36 o
  -9   2   7        167.99        189.80        10.32 o
  -8   2   7       3099.90       2982.11        16.16 o
  -7   2   7        531.10        554.23        15.16 o
  -6   2   7         16.39         20.03         6.59 o
  -5   2   7        563.21        525.64         7.61 o
  -4   2   7        526.79        483.50         7.14 o
  -3   2   7        403.33        377.97         6.82 o
  -2   2   7         13.70         18.14         5.66 o
  -1   2   7         57.70         48.54         5.75 o
   0   2   7       2835.95       2875.36        25.53 o
   1   2   7        402.38        439.84         7.19 o
   2   2   7        560.97        540.64         7.61 o
   3   2   7       1643.96       1605.66        24.36 o
   4   2   7        607.60        638.88        19.77 o
   5   2   7        732.96        706.21        10.03 o
   6   2   7         88.63         94.15         6.40 o
   7   2   7       1156.40       1176.44        19.83 o
   8   2   7        694.80        741.36        21.13 o
   9   2   7        377.32        375.17         9.45 o
  10   2   7        275.70        273.30        12.19 o
 -14   3   7          0.63         -4.16         9.11 o
 -13   3   7         33.46         44.01         8.90 o
 -12   3   7        723.95        733.43        14.14 o
 -11   3   7         11.67          8.35         9.11 o
 -10   3   7        571.66        579.69         9.38 o
  -9   3   7          6.48          4.66         8.47 o
  -8   3   7        752.65        767.52         9.44 o
  -7   3   7       1623.43       1587.69        11.23 o
  -6   3   7        552.93        545.09         8.78 o
  -5   3   7         69.56         74.90         7.00 o
  -4   3   7        828.66        915.57        12.28 o
  -3   3   7       2933.76       2895.97        32.39 o
  -2   3   7         33.39         29.82         6.03 o
  -1   3   7        356.63        323.35         6.92 o
   0   3   7        922.68        885.33         8.70 o
   1   3   7         11.59         15.64         6.25 o
   2   3   7         53.18         60.64         6.05 o
   3   3   7        643.54        608.92         7.88 o
   4   3   7        366.49        370.22         7.84 o
   5   3   7        881.32        896.96        10.44 o
   6   3   7          0.05          2.27         6.10 o
   7   3   7        390.32        400.01         7.71 o
   8   3   7         14.74         18.29         7.85 o
   9   3   7        574.06        575.65        17.06 o
  10   3   7         28.86         27.88        11.09 o
 -14   4   7          0.04         -3.47        15.61 o
 -13   4   7         50.10         53.50         9.16 o
 -12   4   7          0.05         -5.46         9.50 o
 -11   4   7        167.18        204.27        27.76 o
 -10   4   7          3.13         -6.22         8.51 o
  -9   4   7         79.16         71.38         7.86 o
  -8   4   7         19.49         19.90         6.69 o
  -7   4   7        172.70        181.96         9.97 o
  -6   4   7       2468.02       2418.37        28.02 o
  -5   4   7        375.32        368.71         8.47 o
  -4   4   7        105.31        111.80         7.39 o
  -3   4   7        855.08        800.54         8.28 o
  -2   4   7       1650.92       1606.80        15.73 o
  -1   4   7       3434.12       3434.95        36.12 o
   0   4   7       1734.25       1665.46        27.06 o
   1   4   7        584.52        552.41         9.46 o
   2   4   7          2.26         -1.88         6.65 o
   3   4   7        372.23        359.32         7.41 o
   4   4   7         39.29         39.73         6.79 o
   5   4   7        375.51        378.99        12.38 o
   6   4   7        350.14        389.46        13.31 o
   7   4   7        335.73        377.53         9.27 o
   8   4   7        138.22        161.38         9.61 o
   9   4   7        442.23        423.63        20.12 o
  10   4   7        336.32        284.93        12.19 o
 -13   5   7         50.09         47.50        11.04 o
 -12   5   7         63.16         75.34        10.13 o
 -11   5   7          8.54          0.23         9.76 o
 -10   5   7          1.46         -5.88         9.05 o
  -9   5   7        144.84        165.64        21.17 o
  -8   5   7         15.72         21.43         6.49 o
  -7   5   7        271.08        282.73         7.94 o
  -6   5   7         71.46         60.67         6.74 o
  -5   5   7        133.90        122.28         7.23 o
  -4   5   7        588.16        613.11         9.33 o
  -3   5   7       1748.80       1633.01        26.59 o
  -2   5   7       1488.75       1412.48        26.18 o
  -1   5   7         37.71         40.96         6.02 o
   0   5   7        142.79        136.85         6.34 o
   1   5   7        206.16        200.39         7.89 o
   2   5   7        708.19        693.43         7.73 o
   3   5   7        144.08        145.15         6.70 o
   4   5   7       1065.68       1076.38        13.47 o
   5   5   7         65.21         73.54         7.11 o
   6   5   7         73.50         69.95         8.04 o
   7   5   7        248.00        247.25        12.79 o
   8   5   7         21.22         47.00        12.00 o
   9   5   7          0.59          3.76        10.65 o
 -12   6   7         45.59         38.40        11.59 o
 -11   6   7        306.96        342.37        22.57 o
 -10   6   7         19.65         19.13         9.44 o
  -9   6   7        343.70        357.15        16.95 o
  -8   6   7          1.36         -2.63         7.17 o
  -7   6   7        221.34        236.70         8.94 o
  -6   6   7          9.93         16.89         6.07 o
  -5   6   7         15.28         14.87         6.46 o
  -4   6   7        437.44        427.19         8.04 o
  -3   6   7        184.28        202.99         8.57 o
  -2   6   7        319.26        300.12         7.22 o
  -1   6   7       5366.38       5252.45        48.65 o
   0   6   7        296.94        305.19         7.56 o
   1   6   7        307.71        292.08         7.22 o
   2   6   7        699.94        660.13         8.75 o
   3   6   7       1483.52       1481.41        25.07 o
   4   6   7         78.05         82.60         8.00 o
   5   6   7          1.71          5.97         7.82 o
   6   6   7          1.06         -0.85         8.44 o
   7   6   7        302.21        339.05        24.71 o
   8   6   7          9.41         11.97         9.70 o
   9   6   7         80.68         72.04        11.18 o
 -12   7   7         41.72         29.37        11.27 o
 -11   7   7         77.28         69.35        11.55 o
 -10   7   7         32.13         26.94        10.81 o
  -9   7   7         17.41         23.36        10.27 o
  -8   7   7        878.66        939.51        12.51 o
  -7   7   7         21.32         18.49         8.21 o
  -6   7   7        331.98        361.22         7.86 o
  -5   7   7          0.72          7.00         6.77 o
  -4   7   7        334.68        335.34        12.88 o
  -3   7   7        552.10        564.49        10.51 o
  -2   7   7        430.05        419.31         9.10 o
  -1   7   7         15.72         16.67         7.15 o
   0   7   7        393.75        400.17        10.27 o
   1   7   7        208.89        204.70        11.40 o
   2   7   7         38.19         23.43         8.12 o
   3   7   7        192.09        208.68         8.83 o
   4   7   7         31.69         30.86        11.95 o
   5   7   7        197.79        232.14         9.57 o
   6   7   7        152.43        162.38         9.66 o
   7   7   7          9.39          2.60         9.31 o
   8   7   7         20.42         22.38        10.36 o
 -11   8   7        112.12         95.32        29.18 o
 -10   8   7          3.97          7.79        11.05 o
  -9   8   7        434.81        438.39        32.35 o
  -8   8   7         23.84         18.71        10.90 o
  -7   8   7        375.03        390.04        10.58 o
  -6   8   7       1013.98       1084.78        23.17 o
  -5   8   7        397.47        417.37        11.14 o
  -4   8   7          6.46          3.55         7.68 o
  -3   8   7        740.80        749.67        25.99 o
  -2   8   7         98.60        109.82         7.55 o
  -1   8   7        670.31        662.81        11.30 o
   0   8   7          0.26          5.19         9.26 o
   1   8   7       2951.83       3019.21        67.87 o
   2   8   7         77.18         91.05         9.50 o
   3   8   7         10.63         30.10         9.72 o
   4   8   7         71.78         74.63         9.82 o
   5   8   7         75.57         77.89        10.44 o
   6   8   7          0.09          5.25        11.00 o
   7   8   7        153.90        132.60        12.13 o
  -9   9   7          0.12         -8.87        12.15 o
  -8   9   7         24.79         24.23        11.78 o
  -7   9   7          0.50          6.05         8.78 o
  -6   9   7         66.33         86.01         9.71 o
  -5   9   7        109.37        105.01         8.59 o
  -4   9   7          3.85          1.08         8.49 o
  -3   9   7         35.48         39.86         8.97 o
  -2   9   7        446.46        427.71        17.62 o
  -1   9   7         11.05          8.73         9.35 o
   0   9   7        135.86        134.31        12.48 o
   1   9   7        305.19        308.52        17.27 o
   2   9   7        433.16        435.22        16.18 o
   3   9   7          6.32         -3.58        11.93 o
   4   9   7          6.26         -5.35        10.73 o
   5   9   7          5.78          7.89        11.13 o
   6   9   7          5.51         -2.91        12.73 o
  -8  10   7         28.69         28.76        13.78 o
  -7  10   7         25.35         19.17        12.07 o
  -6  10   7         31.50         43.85        10.03 o
  -5  10   7         35.09         29.41         9.90 o
  -4  10   7          0.19          1.41         9.65 o
  -3  10   7        101.84        105.07        12.20 o
  -2  10   7          0.15          0.30        10.65 o
  -1  10   7         92.00         87.99        20.75 o
   0  10   7          5.54          3.95        10.96 o
   1  10   7        247.88        255.86        11.25 o
   2  10   7          4.64          9.61        10.97 o
   3  10   7         29.03         19.32        12.49 o
   4  10   7        186.86        177.37        25.00 o
  -5  11   7        199.52        175.62        12.38 o
  -4  11   7        124.41        103.09        13.56 o
  -3  11   7          2.01          7.74        11.97 o
  -2  11   7         35.48         39.26        12.78 o
  -1  11   7         55.60         41.96        12.66 o
   0  11   7        103.65         90.05        20.86 o
   1  11   7         14.99         15.81        11.66 o
 -14   0   8        762.72        736.95        49.10 o
 -13   0   8        151.26        152.83        14.53 o
 -12   0   8          1.80         11.75        15.64 o
 -11   0   8        114.60        125.23        14.73 o
 -10   0   8          0.06          7.35        13.82 o
  -9   0   8       1171.23       1265.16        19.30 o
  -8   0   8        485.98        442.09        16.28 o
  -7   0   8       1773.01       1768.49        38.44 o
  -6   0   8        474.43        476.61        12.47 o
  -5   0   8        199.37        193.67        13.78 o
  -4   0   8        533.09        582.58        21.14 o
  -3   0   8       1375.02       1455.81        24.70 o
  -2   0   8       5159.86       5068.83        52.03 o
  -1   0   8       1649.56       1727.67        15.61 o
   0   0   8       3946.03       3888.96        20.66 o
   1   0   8       7008.93       6790.52        31.65 o
   2   0   8       7054.23       6987.21        49.88 o
   3   0   8       3514.23       3553.95        38.75 o
   4   0   8         74.29         86.94         8.54 o
   5   0   8       1939.43       1960.69        30.77 o
   6   0   8         46.78         52.76         8.13 o
   7   0   8          5.95         16.52        11.70 o
   8   0   8        225.34        233.39        17.36 o
   9   0   8        611.33        636.26        28.12 o
  10   0   8          8.09          8.87        14.19 o
 -14   1   8         13.16         13.70         9.02 o
 -13   1   8        117.68        128.14         9.56 o
 -12   1   8        150.06        154.24        10.41 o
 -11   1   8          3.37          5.63         9.16 o
 -10   1   8        669.90        672.80        10.86 o
  -9   1   8        480.89        474.00        11.47 o
  -8   1   8        116.57        118.01         8.19 o
  -7   1   8        494.71        481.95         7.80 o
  -6   1   8       1617.38       1550.69        13.14 o
  -5   1   8        663.91        630.87         8.15 o
  -4   1   8       1220.88       1198.30        11.20 o
  -3   1   8         12.25          8.62         6.32 o
  -2   1   8        749.03        680.69         8.25 o
  -1   1   8       1047.53       1017.06         8.45 o
   0   1   8         20.01         23.94         5.87 o
   1   1   8        482.14        489.62         9.72 o
   2   1   8       1003.29        996.94         8.48 o
   3   1   8        483.66        478.70         7.52 o
   4   1   8       1125.39       1189.62        12.20 o
   5   1   8          0.01          4.43         5.47 o
   6   1   8        169.32        184.46         6.53 o
   7   1   8         50.72         48.23         6.62 o
   8   1   8        127.65        132.76         7.85 o
   9   1   8         34.38         35.73         7.80 o
  10   1   8        203.62        187.57        12.17 o
 -14   2   8         75.65         44.74        10.02 o
 -13   2   8         56.32         61.70        10.29 o
 -12   2   8        112.21        110.04         9.19 o
 -11   2   8          0.56         -7.02         9.16 o
 -10   2   8        181.05        187.49         9.64 o
  -9   2   8       1296.03       1311.05        12.42 o
  -8   2   8          0.99          4.16        13.61 o
  -7   2   8       1176.83       1204.00        15.35 o
  -6   2   8          0.56         -0.99         5.81 o
  -5   2   8         19.95         19.57         6.34 o
  -4   2   8        484.57        468.19         7.19 o
  -3   2   8        319.71        319.68         6.85 o
  -2   2   8          2.99         10.25         5.90 o
  -1   2   8       2225.14       2244.57        11.20 o
   0   2   8        294.20        276.00         6.70 o
   1   2   8       2523.88       2395.15        16.39 o
   2   2   8         93.09        101.66         6.24 o
   3   2   8       1919.06       1910.98        19.79 o
   4   2   8        362.45        358.38         7.20 o
   5   2   8         94.87         90.62         6.11 o
   6   2   8          3.06          5.05         6.28 o
   7   2   8         66.45         76.03         6.58 o
   8   2   8        154.77        173.17         7.33 o
   9   2   8         62.59         60.43         8.34 o
  10   2   8         11.24          2.94        12.19 o
 -14   3   8         22.21         20.77         9.81 o
 -13   3   8         50.53         49.25        16.96 o
 -12   3   8        225.59        233.90        10.36 o
 -11   3   8        498.49        506.65        10.15 o
 -10   3   8          2.95         -9.07         9.07 o
  -9   3   8       1255.25       1222.79        17.37 o
  -8   3   8        909.60        887.65         9.78 o
  -7   3   8        452.04        427.46        10.63 o
  -6   3   8        965.88        918.78        16.63 o
  -5   3   8        553.56        521.11         7.58 o
  -4   3   8         13.84         16.31         6.29 o
  -3   3   8       1572.25       1549.39        12.35 o
  -2   3   8       2133.40       2062.41        24.81 o
  -1   3   8       3379.60       3287.57        28.46 o
   0   3   8         96.91         74.33         6.60 o
   1   3   8       2853.54       2758.66        15.06 o
   2   3   8        654.20        639.58         7.81 o
   3   3   8        303.10        292.64         7.34 o
   4   3   8        134.29        156.34         6.56 o
   5   3   8        313.40        333.89         7.52 o
   6   3   8         83.98         93.56         6.24 o
   7   3   8         94.25         91.80         7.09 o
   8   3   8          6.29          6.09         8.34 o
   9   3   8        230.22        209.33        10.76 o
  10   3   8        109.00         69.79        11.45 o
 -13   4   8          1.52         20.71        10.75 o
 -12   4   8          8.57         16.95         9.91 o
 -11   4   8        133.03        155.20         9.52 o
 -10   4   8        366.10        392.95         9.10 o
  -9   4   8        224.66        227.97         9.82 o
  -8   4   8        106.97         99.88         6.89 o
  -7   4   8        641.27        707.98         8.90 o
  -6   4   8        275.08        275.65         7.37 o
  -5   4   8       3213.69       3117.45        58.98 o
  -4   4   8         71.06         67.81         6.27 o
  -3   4   8          2.00          1.96         6.09 o
  -2   4   8       3817.42       3798.91        40.63 o
  -1   4   8         20.33         29.05        10.03 o
   0   4   8        344.39        346.98        11.19 o
   1   4   8        749.96        729.08        19.07 o
   2   4   8       1739.25       1654.67        11.07 o
   3   4   8        574.49        540.34         8.67 o
   4   4   8        118.87         92.96         7.39 o
   5   4   8        678.75        693.71         9.97 o
   6   4   8         87.52         90.34         7.27 o
   7   4   8         61.39         55.19         8.04 o
   8   4   8          4.86         -4.35         9.27 o
   9   4   8         16.13         11.68        10.44 o
 -13   5   8          8.75          9.59        11.36 o
 -12   5   8         72.64         79.25        11.14 o
 -11   5   8        412.88        430.10        11.26 o
 -10   5   8        515.46        541.84        18.71 o
  -9   5   8        118.56        113.90         8.27 o
  -8   5   8        563.28        586.66        10.68 o
  -7   5   8        116.07        136.83         7.44 o
  -6   5   8        123.95        140.54         7.57 o
  -5   5   8        266.09        282.71         8.84 o
  -4   5   8        438.54        477.34         9.98 o
  -3   5   8       1285.97       1244.24        10.63 o
  -2   5   8         20.65         16.88         6.42 o
  -1   5   8       1658.09       1676.29        23.77 o
   0   5   8         69.28         79.07         6.37 o
   1   5   8         36.25         43.71         6.00 o
   2   5   8         36.19         39.52         6.07 o
   3   5   8         13.74         11.25         5.96 o
   4   5   8          0.28         -1.76         6.18 o
   5   5   8        653.54        672.15        22.16 o
   6   5   8       1120.44       1125.45        47.03 o
   7   5   8        253.79        216.78        11.49 o
   8   5   8        182.27        172.94        12.00 o
   9   5   8          8.74         17.41        11.07 o
 -12   6   8        444.63        448.19        12.65 o
 -11   6   8        189.58        186.51        10.89 o
 -10   6   8         45.65         49.87        10.17 o
  -9   6   8         46.63         24.10         9.56 o
  -8   6   8        253.97        270.18         8.24 o
  -7   6   8        136.63        140.57         7.34 o
  -6   6   8        220.83        220.16         8.29 o
  -5   6   8        736.27        703.82        25.60 o
  -4   6   8        935.30        936.40         9.39 o
  -3   6   8        444.46        414.75         9.77 o
  -2   6   8          3.93          3.87         6.16 o
  -1   6   8         26.34         26.86         6.46 o
   0   6   8       1451.29       1437.38        13.80 o
   1   6   8         58.50         64.15         6.20 o
   2   6   8         25.64         24.14         6.24 o
   3   6   8         41.29         44.06         6.45 o
   4   6   8        819.49        831.39        19.66 o
   5   6   8        257.57        282.25        12.71 o
   6   6   8        140.29        142.78         9.95 o
   7   6   8        263.16        247.58        14.08 o
   8   6   8         32.90         20.71        10.80 o
 -12   7   8         21.47          4.01        23.55 o
 -11   7   8         28.14         11.23        12.07 o
 -10   7   8         57.36         68.58        10.53 o
  -9   7   8        147.88        137.01        10.37 o
  -8   7   8        304.68        328.10        11.34 o
  -7   7   8          1.77          7.09         7.99 o
  -6   7   8          3.68          3.29         7.12 o
  -5   7   8        639.03        680.74         9.78 o
  -4   7   8        599.13        598.08        10.31 o
  -3   7   8        173.07        170.54         6.87 o
  -2   7   8          8.82         18.50         6.90 o
  -1   7   8         63.83         64.57         6.96 o
   0   7   8         42.71         51.49         7.73 o
   1   7   8         21.94         19.90         8.51 o
   2   7   8          0.11          5.71         8.48 o
   3   7   8        643.64        688.30        14.48 o
   4   7   8        383.61        417.23        15.30 o
   5   7   8        158.37        170.32        14.59 o
   6   7   8         35.24         34.48         9.22 o
   7   7   8        652.95        593.63        25.89 o
 -10   8   8         44.13         33.59        17.59 o
  -9   8   8         77.66         64.90        11.59 o
  -8   8   8         15.61         12.94         9.25 o
  -7   8   8        613.15        630.76        12.48 o
  -6   8   8         25.57         19.59         9.30 o
  -5   8   8         32.77         29.86         8.55 o
  -4   8   8         66.50         68.10         8.25 o
  -3   8   8         20.39         11.57         7.35 o
  -2   8   8          1.42          6.70         7.68 o
  -1   8   8        180.36        164.71         9.63 o
   0   8   8        103.84         97.25         8.86 o
   1   8   8       1538.93       1575.25        20.61 o
   2   8   8        132.27        122.90         9.96 o
   3   8   8          2.90          5.12         9.52 o
   4   8   8         55.58         43.28        17.67 o
   5   8   8         40.61         29.57        10.50 o
   6   8   8        215.40        189.32        12.06 o
  -9   9   8         49.43         40.14        20.45 o
  -8   9   8        355.84        333.15        17.93 o
  -7   9   8        247.69        250.22        10.53 o
  -6   9   8        125.25        137.14        10.21 o
  -5   9   8          0.50          6.01         8.43 o
  -4   9   8         36.07         44.69         8.47 o
  -3   9   8        857.01        876.98        21.64 o
  -2   9   8         25.45         30.63         9.40 o
  -1   9   8         15.40          1.13         9.20 o
   0   9   8         56.77         69.15        10.20 o
   1   9   8         32.11         33.32        10.31 o
   2   9   8          7.63         14.96        11.31 o
   3   9   8          1.90          4.20        10.73 o
   4   9   8          6.89         18.73        10.97 o
   5   9   8        349.61        315.94        32.85 o
  -7  10   8        379.52        359.76        25.62 o
  -6  10   8         19.10         18.07         9.96 o
  -5  10   8        117.34        112.81         9.93 o
  -4  10   8          1.01          6.62         9.63 o
  -3  10   8         49.23         28.46        11.08 o
  -2  10   8         49.58         38.57        11.44 o
  -1  10   8        166.86        156.11        13.93 o
   0  10   8        317.51        311.64        19.52 o
   1  10   8        174.29        147.63        11.35 o
   2  10   8          4.19          1.82        12.26 o
   3  10   8        224.66        193.19        16.05 o
  -4  11   8        106.85         65.20        24.26 o
  -3  11   8        537.83        473.49        48.85 o
  -2  11   8         37.29         15.73        12.82 o
  -1  11   8          3.12         -5.14        12.32 o
 -14   1   9         72.65         55.77         9.71 o
 -13   1   9        202.68        217.38        13.86 o
 -12   1   9         71.81         54.28        10.31 o
 -11   1   9       1133.70       1092.71        19.34 o
 -10   1   9        165.78        165.30         9.24 o
  -9   1   9         49.70         68.28        12.03 o
  -8   1   9       1621.79       1649.80        30.25 o
  -7   1   9       3066.35       2982.28        13.30 o
  -6   1   9        403.28        414.47         7.88 o
  -5   1   9         92.99         95.45        11.36 o
  -4   1   9       1015.68        950.85         8.90 o
  -3   1   9       1605.11       1615.79        10.42 o
  -2   1   9         78.59         70.85         7.22 o
  -1   1   9       1014.67        975.51         8.40 o
   0   1   9        546.39        482.10         7.25 o
   1   1   9        762.75        775.98         8.70 o
   2   1   9       2215.73       2162.93        30.61 o
   3   1   9        121.93        109.42         6.01 o
   4   1   9        205.09        201.44         6.48 o
   5   1   9        480.84        481.91         9.38 o
   6   1   9          6.77          8.46         6.11 o
   7   1   9        921.97        926.17        23.66 o
   8   1   9          1.76          3.31         7.40 o
   9   1   9        158.05        141.82         9.73 o
 -14   2   9          1.04          6.43         9.79 o
 -13   2   9         88.56         93.54        14.81 o
 -12   2   9          3.00          4.49        10.21 o
 -11   2   9       1475.91       1470.31        23.75 o
 -10   2   9         46.33         46.54         8.87 o
  -9   2   9         45.92         53.87         8.40 o
  -8   2   9       1167.59       1141.67        10.69 o
  -7   2   9          0.32         -4.03         6.04 o
  -6   2   9        254.60        260.78         6.52 o
  -5   2   9       2072.72       1960.34         9.99 o
  -4   2   9        985.93        938.09        11.40 o
  -3   2   9       1125.35       1074.39         8.51 o
  -2   2   9        924.51        890.20         8.09 o
  -1   2   9        274.07        260.88         6.89 o
   0   2   9        857.00        830.73         8.19 o
   1   2   9       1125.68       1135.57         8.63 o
   2   2   9         16.51         17.62         6.11 o
   3   2   9          5.22          0.33         6.00 o
   4   2   9        102.78        105.10         6.81 o
   5   2   9       1002.87       1060.69        15.28 o
   6   2   9        290.94        305.17         8.78 o
   7   2   9        303.20        306.98         8.94 o
   8   2   9        915.21        917.30        20.04 o
   9   2   9          4.86         14.28         9.51 o
 -14   3   9          2.39          4.91        11.02 o
 -13   3   9        198.75        215.99        10.74 o
 -12   3   9         45.24         31.00         9.16 o
 -11   3   9         11.52          8.92         9.65 o
 -10   3   9        271.35        289.26        16.58 o
  -9   3   9       1737.00       1741.99        30.44 o
  -8   3   9          2.45         -3.99         7.07 o
  -7   3   9         28.27         36.00         7.32 o
  -6   3   9          0.06         -3.60         6.11 o
  -5   3   9         42.18         55.33         5.86 o
  -4   3   9         93.46         94.12         6.53 o
  -3   3   9       2007.86       2004.20        20.47 o
  -2   3   9       2202.05       2238.41        12.87 o
  -1   3   9       1017.94        961.42        11.06 o
   0   3   9       1313.47       1261.51         8.93 o
   1   3   9       1885.36       1832.18        16.60 o
   2   3   9        965.66        962.54         9.63 o
   3   3   9        334.37        360.99         7.21 o
   4   3   9        690.52        688.07        13.07 o
   5   3   9        357.89        367.08         7.47 o
   6   3   9         11.47          0.42         6.49 o
   7   3   9        148.49        155.77         7.51 o
   8   3   9        176.35        168.15         7.93 o
   9   3   9        246.82        208.35        18.46 o
 -13   4   9         55.12         62.59        17.09 o
 -12   4   9          0.24         -6.78         9.75 o
 -11   4   9         68.62         72.28        14.52 o
 -10   4   9        272.41        281.99        10.57 o
  -9   4   9        454.19        426.93        10.38 o
  -8   4   9          8.15         12.14         8.75 o
  -7   4   9        463.70        470.40         8.16 o
  -6   4   9         88.80         90.10         6.70 o
  -5   4   9        116.88        127.71         6.41 o
  -4   4   9         36.94         30.30         6.07 o
  -3   4   9        685.78        659.25         7.85 o
  -2   4   9        296.42        295.24         7.15 o
  -1   4   9       2520.62       2441.60        14.02 o
   0   4   9        212.68        212.50         7.25 o
   1   4   9         25.45         33.37         7.47 o
   2   4   9        284.73        280.60         8.36 o
   3   4   9        233.37        217.27         7.60 o
   4   4   9        400.15        412.60         7.70 o
   5   4   9       1517.23       1593.07        30.87 o
   6   4   9        478.74        491.75        10.22 o
   7   4   9         76.97         77.33         7.71 o
   8   4   9          8.46         12.46         9.72 o
   9   4   9          6.42         13.46        14.51 o
 -13   5   9         19.04         16.40        11.67 o
 -12   5   9         13.66         12.32        11.14 o
 -11   5   9          5.71          1.34        10.18 o
 -10   5   9         54.24         70.76         8.65 o
  -9   5   9          6.68          4.07         8.40 o
  -8   5   9         20.28         26.55         7.13 o
  -7   5   9        316.50        297.86         8.08 o
  -6   5   9         58.34         64.25         6.59 o
  -5   5   9        480.97        487.87         9.99 o
  -4   5   9        397.16        358.83         7.85 o
  -3   5   9        618.66        594.67         7.82 o
  -2   5   9          9.44          6.09         6.95 o
  -1   5   9          8.81          7.47         7.15 o
   0   5   9        269.29        277.04        12.71 o
   1   5   9       1817.90       1750.43        19.14 o
   2   5   9        831.39        823.39         8.91 o
   3   5   9        405.33        389.48        18.39 o
   4   5   9        160.73        170.90         7.59 o
   5   5   9         86.48         73.08         8.45 o
   6   5   9          3.95          0.00        10.12 o
   7   5   9          6.77          1.74         9.78 o
   8   5   9          0.51         16.94        10.61 o
 -12   6   9          0.30         11.85        11.43 o
 -11   6   9        213.58        221.54        22.60 o
 -10   6   9          0.43          1.85         9.43 o
  -9   6   9        200.54        210.89         8.30 o
  -8   6   9        743.66        775.70         8.96 o
  -7   6   9        141.86        155.12         7.91 o
  -6   6   9        727.80        708.87         9.48 o
  -5   6   9       1295.50       1354.25        28.27 o
  -4   6   9        109.19        122.23         7.68 o
  -3   6   9       1963.26       1901.16        26.60 o
  -2   6   9        132.99        117.53         7.52 o
  -1   6   9         12.52         16.26         5.79 o
   0   6   9        247.34        247.49         8.10 o
   1   6   9         54.47         60.91         6.41 o
   2   6   9          2.57         -0.60         6.42 o
   3   6   9        684.85        726.65        10.28 o
   4   6   9        158.96        159.68         8.21 o
   5   6   9        303.35        317.85        15.58 o
   6   6   9         67.56         55.17        10.66 o
   7   6   9        278.44        230.03        24.51 o
 -11   7   9          1.83          3.95        11.64 o
 -10   7   9         10.03          8.62        10.85 o
  -9   7   9        140.92        131.10         9.21 o
  -8   7   9        199.82        227.80        10.50 o
  -7   7   9         12.59         17.10         8.40 o
  -6   7   9          6.94         -1.84         6.87 o
  -5   7   9        277.24        272.28        15.82 o
  -4   7   9         91.27        105.56        14.97 o
  -3   7   9        555.81        553.31        12.29 o
  -2   7   9          1.68          3.28         6.78 o
  -1   7   9         29.17         25.39         6.68 o
   0   7   9        123.49        142.18         7.03 o
   1   7   9        185.53        188.50         7.79 o
   2   7   9        622.33        646.74         8.97 o
   3   7   9        176.80        178.90         9.24 o
   4   7   9        124.74        125.55         9.08 o
   5   7   9        116.49        110.99        11.49 o
   6   7   9         61.97         52.95        12.25 o
 -10   8   9         22.09         35.18        12.71 o
  -9   8   9          0.37         15.30        11.75 o
  -8   8   9        207.94        194.92        15.11 o
  -7   8   9         33.97         41.27         8.63 o
  -6   8   9        530.56        576.68        10.99 o
  -5   8   9        821.43        848.47        13.78 o
  -4   8   9        255.76        272.43         8.22 o
  -3   8   9        187.53        186.45         8.43 o
  -2   8   9        223.36        238.34         8.43 o
  -1   8   9        795.20        827.26        16.18 o
   0   8   9         74.77         87.29        10.00 o
   1   8   9         54.75         52.33         9.56 o
   2   8   9         68.95         63.72        10.33 o
   3   8   9        192.39        195.92        23.26 o
   4   8   9        176.47        163.86        11.03 o
   5   8   9         59.66         53.71        11.27 o
  -9   9   9         43.23         31.20        12.89 o
  -8   9   9        132.40        132.42        21.66 o
  -7   9   9         52.84         59.60        10.86 o
  -6   9   9         54.92         52.39        11.44 o
  -5   9   9        181.26        183.61         8.99 o
  -4   9   9          1.07          6.50         8.89 o
  -3   9   9        534.80        520.67        15.48 o
  -2   9   9        376.65        385.25        17.28 o
  -1   9   9        241.02        245.46        15.21 o
   0   9   9         11.37         12.12        12.07 o
   1   9   9         83.76         63.88        10.81 o
   2   9   9         35.99         28.33        10.78 o
   3   9   9          7.72         11.80        11.14 o
   4   9   9         60.73         57.39        15.27 o
  -6  10   9         22.12          3.08        11.66 o
  -5  10   9         14.92         10.27        10.27 o
  -4  10   9        219.47        222.75        11.11 o
  -3  10   9         79.87         72.95        11.62 o
  -2  10   9          4.73         -4.06        11.58 o
  -1  10   9         97.88         88.60        20.12 o
   0  10   9         11.84        -10.04        10.96 o
   1  10   9        102.84         31.03        12.46 o
   2  10   9         18.13          8.80        14.60 o
 -14   0  10         27.46         38.49        15.40 o
 -13   0  10         91.71         90.59        23.61 o
 -12   0  10         43.39         45.86        15.80 o
 -11   0  10       1421.34       1460.20        21.76 o
 -10   0  10         12.02         16.64        14.45 o
  -9   0  10        352.01        366.81        16.52 o
  -8   0  10          4.52         -2.85         9.42 o
  -7   0  10        334.28        327.28        10.38 o
  -6   0  10          0.05         10.86         9.25 o
  -5   0  10       2699.60       2585.96        22.10 o
  -4   0  10        159.15        169.78        10.94 o
  -3   0  10       1676.99       1625.42        52.53 o
  -2   0  10        965.13       1022.51        12.89 o
  -1   0  10       6601.93       6214.71        63.67 o
   0   0  10         44.27         53.47         9.57 o
   1   0  10       2873.56       2935.92        24.71 o
   2   0  10       1905.87       1876.33        20.30 o
   3   0  10       3431.81       3592.50        47.87 o
   4   0  10         75.15         92.35         8.39 o
   5   0  10          3.24         -4.73         8.43 o
   6   0  10          1.27         -2.61         8.77 o
   7   0  10       2105.09       2150.73       134.07 o
   8   0  10        699.63        688.12        30.93 o
   9   0  10        274.38        253.78        20.58 o
 -14   1  10        193.94        178.25        10.92 o
 -13   1  10        187.45        204.43        11.68 o
 -12   1  10          1.35         -4.22         9.75 o
 -11   1  10          0.55          1.71         9.20 o
 -10   1  10        134.10        132.04         9.16 o
  -9   1  10         19.69         24.48         7.92 o
  -8   1  10        118.15        127.23        12.83 o
  -7   1  10        159.21        152.46         7.06 o
  -6   1  10        352.73        364.64        12.16 o
  -5   1  10        425.62        408.44         7.70 o
  -4   1  10       1494.57       1430.34        14.06 o
  -3   1  10        406.60        437.58         7.75 o
  -2   1  10         23.99         34.56         6.00 o
  -1   1  10       3115.60       2982.07        27.38 o
   0   1  10         43.36         54.37         6.64 o
   1   1  10        696.48        616.89         7.68 o
   2   1  10         48.66         43.69         5.98 o
   3   1  10         12.72          4.89         5.29 o
   4   1  10         67.58         68.52         5.79 o
   5   1  10        223.90        235.76         8.50 o
   6   1  10        226.88        254.77         9.04 o
   7   1  10         84.54        109.91         7.52 o
   8   1  10          1.84          7.59         8.05 o
   9   1  10        101.82         92.27        12.45 o
 -14   2  10          0.05         -1.36        11.43 o
 -13   2  10        114.12        112.69        16.28 o
 -12   2  10        142.56        150.17        10.37 o
 -11   2  10         12.61         16.41         9.45 o
 -10   2  10        120.47        122.57         9.15 o
  -9   2  10         84.13         74.95         8.41 o
  -8   2  10         13.18         12.64         6.78 o
  -7   2  10        347.07        340.10         6.76 o
  -6   2  10        553.74        534.95        11.94 o
  -5   2  10        777.93        769.36         7.72 o
  -4   2  10        938.08        972.91         9.39 o
  -3   2  10        388.32        376.62         6.90 o
  -2   2  10        223.25        231.44         7.04 o
  -1   2  10       4321.39       4218.88        48.95 o
   0   2  10         13.27         10.41         5.97 o
   1   2  10          0.17          4.94         6.18 o
   2   2  10          0.29         -3.71         5.97 o
   3   2  10        144.52        144.95        10.52 o
   4   2  10         29.31         22.40         6.17 o
   5   2  10        394.40        411.67         8.88 o
   6   2  10          2.43          3.04         6.67 o
   7   2  10        420.65        418.74        10.40 o
   8   2  10         96.32        102.35         9.95 o
 -13   3  10         71.32         72.97        10.34 o
 -12   3  10          3.04         14.57        10.25 o
 -11   3  10        109.43         98.36         9.94 o
 -10   3  10        511.05        506.61        19.28 o
  -9   3  10        163.59        151.04         7.62 o
  -8   3  10       1077.81       1050.32        12.00 o
  -7   3  10          1.32          4.39         6.87 o
  -6   3  10        662.21        676.93        11.60 o
  -5   3  10        222.33        205.15         6.69 o
  -4   3  10       2974.48       2866.02        29.33 o
  -3   3  10        736.48        683.48         7.69 o
  -2   3  10        197.56        187.00         6.70 o
  -1   3  10        386.03        349.00         8.88 o
   0   3  10        796.16        775.19         8.69 o
   1   3  10       1000.46        997.62         8.40 o
   2   3  10          7.71         17.97         7.59 o
   3   3  10        118.96        131.11         6.83 o
   4   3  10          5.54         -5.66         6.46 o
   5   3  10         67.82         75.69         6.70 o
   6   3  10        116.61        122.92         6.98 o
   7   3  10          0.76          8.55         7.11 o
   8   3  10          1.55          8.66         8.10 o
 -13   4  10        176.20        171.33        18.17 o
 -12   4  10        287.77        297.00        10.54 o
 -11   4  10         10.99         18.47        10.46 o
 -10   4  10         37.74         50.51         9.21 o
  -9   4  10        769.23        827.38         9.40 o
  -8   4  10         97.81         97.83         7.46 o
  -7   4  10          5.63          0.21         7.16 o
  -6   4  10        135.32        139.96         8.93 o
  -5   4  10          1.25          2.12         5.68 o
  -4   4  10        747.05        743.30        12.40 o
  -3   4  10        238.57        226.20         6.89 o
  -2   4  10          3.01         10.31         6.40 o
  -1   4  10        368.70        371.37         7.41 o
   0   4  10        303.48        307.02         7.22 o
   1   4  10        232.43        224.16         6.44 o
   2   4  10        116.78        108.53         6.71 o
   3   4  10        383.89        398.45         8.66 o
   4   4  10         71.59         69.33         6.95 o
   5   4  10        488.02        521.41        13.41 o
   6   4  10         21.13         27.98         7.43 o
   7   4  10          0.18          0.03         8.00 o
   8   4  10        117.03        109.60        10.03 o
 -12   5  10         47.16         37.27        11.08 o
 -11   5  10         40.79         45.44         9.64 o
 -10   5  10        390.69        393.48        12.72 o
  -9   5  10        276.48        303.07         8.78 o
  -8   5  10         77.28         70.10         8.12 o
  -7   5  10        424.22        435.15        10.61 o
  -6   5  10        384.83        409.00        12.77 o
  -5   5  10        147.45        138.48         6.87 o
  -4   5  10        170.45        183.47         6.34 o
  -3   5  10       1214.21       1198.69        17.63 o
  -2   5  10        170.29        181.68         6.95 o
  -1   5  10       1814.69       1747.54        17.62 o
   0   5  10        401.79        412.74        12.08 o
   1   5  10        680.68        703.16         9.19 o
   2   5  10         69.84         79.70         7.55 o
   3   5  10        393.62        418.74        14.21 o
   4   5  10          1.77          7.07         8.00 o
   5   5  10        114.90        115.59         8.84 o
   6   5  10          7.62         -0.71         9.22 o
   7   5  10         29.97         26.68        10.44 o
 -12   6  10         34.45         19.15        11.87 o
 -11   6  10         86.98         85.51        10.94 o
 -10   6  10         37.97         32.72        10.37 o
  -9   6  10          6.03          9.46         7.07 o
  -8   6  10         25.38         13.71         8.44 o
  -7   6  10       1109.29       1128.25        12.22 o
  -6   6  10        529.56        535.70        19.63 o
  -5   6  10        178.51        185.78         8.07 o
  -4   6  10        107.87        112.70         7.31 o
  -3   6  10         56.11         56.15         8.18 o
  -2   6  10        217.59        213.79         7.64 o
  -1   6  10        344.47        363.62         7.88 o
   0   6  10        608.81        610.21         9.84 o
   1   6  10        155.18        156.52         7.31 o
   2   6  10          3.28         -6.25         7.27 o
   3   6  10         17.05         21.82         7.83 o
   4   6  10         50.37         47.62         7.84 o
   5   6  10        162.53        165.79        10.18 o
   6   6  10         99.52        100.94        11.60 o
   7   6  10        138.56        128.69        20.29 o
 -11   7  10        197.83        191.65        12.76 o
 -10   7  10          4.45          3.96        10.65 o
  -9   7  10        366.23        397.79         9.99 o
  -8   7  10         49.45         35.91         8.80 o
  -7   7  10         62.58         91.26         7.44 o
  -6   7  10          1.49          1.51         7.74 o
  -5   7  10        202.53        209.43         8.75 o
  -4   7  10        232.26        242.56         9.67 o
  -3   7  10        502.13        509.12        10.54 o
  -2   7  10         20.32         13.83         7.79 o
  -1   7  10        381.70        386.80         9.07 o
   0   7  10        246.84        267.14         7.96 o
   1   7  10        670.88        672.00        11.95 o
   2   7  10          0.02         -1.86         8.54 o
   3   7  10        754.60        770.57        13.25 o
   4   7  10          8.11         -7.17        11.16 o
   5   7  10        109.72        118.83        25.67 o
   6   7  10          0.22         -1.12        17.18 o
 -10   8  10         40.85         26.91        12.84 o
  -9   8  10         48.18         25.55        11.06 o
  -8   8  10         60.24         66.57        14.66 o
  -7   8  10         26.79         21.97         9.64 o
  -6   8  10          6.77          7.26         9.30 o
  -5   8  10         16.85         12.48         9.93 o
  -4   8  10          6.66          3.58         8.82 o
  -3   8  10        121.78        124.36         8.22 o
  -2   8  10        234.91        240.10        12.60 o
  -1   8  10        241.30        246.45        10.15 o
   0   8  10         20.34         33.71         9.41 o
   1   8  10         43.31         48.68        10.92 o
   2   8  10         26.25         29.26        10.22 o
   3   8  10        124.83        110.00        10.42 o
   4   8  10        332.81        294.94        26.03 o
  -8   9  10        138.99        115.39        26.21 o
  -7   9  10        169.20        171.91        11.52 o
  -6   9  10         49.57         36.68        12.06 o
  -5   9  10        554.69        546.44        20.18 o
  -4   9  10          0.02          0.87        10.57 o
  -3   9  10        425.06        403.10        21.72 o
  -2   9  10        337.64        348.53        18.09 o
  -1   9  10          0.85         -1.86         9.75 o
   0   9  10         35.46         26.36        10.93 o
   1   9  10        196.05        200.75        11.46 o
   2   9  10        234.64        184.23        12.10 o
   3   9  10        301.21        282.58        12.68 o
  -5  10  10         10.51          7.93        11.31 o
  -4  10  10          2.17         -5.07        12.67 o
  -3  10  10         86.42         53.04        19.06 o
  -2  10  10        189.00        167.55        15.17 o
  -1  10  10          4.32          3.46        11.29 o
   0  10  10        135.50        115.84        31.28 o
 -14   1  11        403.51        371.55        23.70 o
 -13   1  11          9.60          4.47        10.93 o
 -12   1  11        202.41        221.51        10.43 o
 -11   1  11        141.81        182.76        17.69 o
 -10   1  11        257.61        257.52         9.70 o
  -9   1  11        247.94        241.67        12.79 o
  -8   1  11          2.03         10.32         6.68 o
  -7   1  11         38.72         35.23         6.81 o
  -6   1  11       3505.90       3332.19        19.20 o
  -5   1  11        937.30        899.06        14.33 o
  -4   1  11         34.56         31.90         6.77 o
  -3   1  11        736.03        680.18         7.68 o
  -2   1  11        659.56        640.02         9.00 o
  -1   1  11        213.60        207.93         6.55 o
   0   1  11        804.26        786.28        12.02 o
   1   1  11         13.25         20.42         5.95 o
   2   1  11        100.13         91.71         6.22 o
   3   1  11        928.49        961.10        14.45 o
   4   1  11          4.00          8.92         6.12 o
   5   1  11        899.07        904.36        13.98 o
   6   1  11         13.63         13.99         6.84 o
   7   1  11         96.41         93.85         8.04 o
   8   1  11          6.43          8.21         8.24 o
 -13   2  11        265.41        240.08        12.14 o
 -12   2  11        240.18        192.93        25.32 o
 -11   2  11        286.30        261.15        14.39 o
 -10   2  11         61.15         72.81         7.85 o
  -9   2  11        170.72        183.13         7.91 o
  -8   2  11        231.30        226.95         6.75 o
  -7   2  11        234.27        219.57         6.50 o
  -6   2  11       1030.35       1001.68         9.62 o
  -5   2  11         88.44         88.47         6.43 o
  -4   2  11       1428.23       1404.88        14.85 o
  -3   2  11       4487.85       4332.05        45.64 o
  -2   2  11         74.03         72.51         6.34 o
  -1   2  11         51.09         61.37         5.98 o
   0   2  11        521.67        572.23         9.93 o
   1   2  11        657.71        605.60         7.47 o
   2   2  11          0.99          0.25         6.53 o
   3   2  11       1034.16       1082.18         9.67 o
   4   2  11          8.48         11.55         6.40 o
   5   2  11        111.42        116.61         6.72 o
   6   2  11        350.66        332.31        15.44 o
   7   2  11         65.25         69.22         7.63 o
   8   2  11          0.10          1.07         8.85 o
 -13   3  11         12.50          6.80        10.14 o
 -12   3  11         74.92         63.33        10.57 o
 -11   3  11         45.51         48.38        10.53 o
 -10   3  11          0.80          7.60         7.58 o
  -9   3  11         39.74         27.07         7.71 o
  -8   3  11        608.03        607.35        11.67 o
  -7   3  11       1088.73       1120.36        18.58 o
  -6   3  11         33.03         22.21         6.00 o
  -5   3  11        719.13        666.49         7.48 o
  -4   3  11        757.65        719.47         8.90 o
  -3   3  11        147.63        139.32         6.59 o
  -2   3  11         97.17        107.68         6.43 o
  -1   3  11        717.37        666.49        14.23 o
   0   3  11         65.84         63.92         6.62 o
   1   3  11        721.28        720.79        10.37 o
   2   3  11        377.98        374.93         8.87 o
   3   3  11         10.08         20.27         6.48 o
   4   3  11         91.71         94.63         7.18 o
   5   3  11       1955.11       2011.15        52.45 o
   6   3  11          3.56          7.60         7.18 o
   7   3  11          0.14         -1.32         7.80 o
 -13   4  11        240.79        191.73        12.53 o
 -12   4  11         19.48         21.37        11.85 o
 -11   4  11         20.32         21.12        10.44 o
 -10   4  11        715.31        766.18        10.67 o
  -9   4  11        157.78        170.12        10.43 o
  -8   4  11        224.90        225.94         7.98 o
  -7   4  11        469.24        475.36         8.19 o
  -6   4  11        152.29        157.31         7.17 o
  -5   4  11        589.24        597.64         7.66 o
  -4   4  11        160.03        158.07         6.31 o
  -3   4  11        442.26        469.48         7.97 o
  -2   4  11        155.63        161.68         6.39 o
  -1   4  11        549.40        547.03         7.93 o
   0   4  11        199.43        205.88         6.65 o
   1   4  11         36.53         28.32         6.35 o
   2   4  11        999.33       1026.79        15.48 o
   3   4  11        633.94        649.77        13.68 o
   4   4  11         94.40        104.25         7.56 o
   5   4  11          5.24          6.80         7.68 o
   6   4  11         43.63         44.55         8.97 o
   7   4  11        303.86        274.42        12.23 o
 -12   5  11          2.24         -9.10        11.95 o
 -11   5  11         31.94         34.84        11.28 o
 -10   5  11        263.41        277.76         9.55 o
  -9   5  11        314.66        325.11         8.95 o
  -8   5  11        128.65        124.14         8.01 o
  -7   5  11         95.53         97.35         7.34 o
  -6   5  11         31.28         25.98         7.31 o
  -5   5  11          3.09          4.39         6.31 o
  -4   5  11        154.28        165.43         6.73 o
  -3   5  11        145.53        133.29         6.61 o
  -2   5  11          0.02          7.58         6.19 o
  -1   5  11        611.67        581.54        13.23 o
   0   5  11         49.30         61.94         7.60 o
   1   5  11         41.96         43.11         9.95 o
   2   5  11        491.23        496.35        10.04 o
   3   5  11          2.15         -3.43         8.21 o
   4   5  11         15.00         15.88         8.55 o
   5   5  11          5.30         -1.74         9.34 o
   6   5  11        494.98        491.53        29.01 o
 -11   6  11        111.36        108.87        12.39 o
 -10   6  11        876.71        873.42        17.40 o
  -9   6  11          1.54         -6.78         8.54 o
  -8   6  11        214.46        227.97         8.98 o
  -7   6  11        161.68        182.44         8.44 o
  -6   6  11        251.25        271.48         9.00 o
  -5   6  11         96.69         96.52         8.36 o
  -4   6  11         89.44         94.60         7.91 o
  -3   6  11        116.38        117.58         7.85 o
  -2   6  11         29.74         29.42         7.86 o
  -1   6  11        159.04        170.18        14.30 o
   0   6  11        220.16        213.18         9.07 o
   1   6  11        226.60        225.92         7.95 o
   2   6  11        255.85        253.67         8.59 o
   3   6  11          0.77          1.47         7.68 o
   4   6  11         37.56         35.37         8.47 o
   5   6  11          1.65         -0.77         8.98 o
   6   6  11         25.22         19.94        15.42 o
 -10   7  11         87.83         82.69        11.40 o
  -9   7  11        112.96        113.58         9.48 o
  -8   7  11         43.79         30.52         7.89 o
  -7   7  11          0.00          2.85         8.70 o
  -6   7  11        118.96        115.47         8.38 o
  -5   7  11        340.79        349.69        11.97 o
  -4   7  11          5.31         13.65         9.06 o
  -3   7  11        309.57        315.92         8.86 o
  -2   7  11         43.69         40.18         8.06 o
  -1   7  11         56.05         58.10         8.27 o
   0   7  11        522.82        515.71         9.67 o
   1   7  11         11.39          6.07         8.44 o
   2   7  11          6.19          6.91         8.68 o
   3   7  11          1.86         -2.23         9.07 o
   4   7  11          2.11         -4.69        12.28 o
   5   7  11        239.96        220.37        13.75 o
  -9   8  11          2.37          4.09         9.98 o
  -8   8  11        358.70        359.44        11.11 o
  -7   8  11         15.54          3.43         9.79 o
  -6   8  11        335.10        347.05        11.85 o
  -5   8  11        107.01        110.90        10.64 o
  -4   8  11         10.26         14.71         9.00 o
  -3   8  11         48.25         39.60         8.82 o
  -2   8  11        118.09        111.66         9.22 o
  -1   8  11         42.57         39.22         8.79 o
   0   8  11        139.30        145.74        12.19 o
   1   8  11        174.43        182.28        13.46 o
   2   8  11         83.52         80.03        14.01 o
   3   8  11          0.36        -13.57        13.57 o
  -7   9  11         15.58         13.27        12.57 o
  -6   9  11         60.75         50.56        10.83 o
  -5   9  11        521.92        532.67        26.33 o
  -4   9  11         10.50          5.05        10.26 o
  -3   9  11         48.97         48.84        10.74 o
  -2   9  11          3.74          0.04        12.19 o
  -1   9  11          3.52         -5.67        12.57 o
   0   9  11         11.85         -9.38        13.76 o
   1   9  11          5.64        -10.53        14.47 o
 -13   0  12          6.45          1.22        13.14 o
 -12   0  12        333.36        347.91        18.62 o
 -11   0  12        263.84        296.45        17.39 o
 -10   0  12        702.56        688.55        18.86 o
  -9   0  12       1169.69       1138.20        14.23 o
  -8   0  12        125.01        128.48        20.77 o
  -7   0  12        742.16        680.40        14.83 o
  -6   0  12       2647.33       2578.36        61.35 o
  -5   0  12        106.59        117.02         9.86 o
  -4   0  12        467.86        456.16        11.27 o
  -3   0  12       1932.91       1911.23        51.44 o
  -2   0  12        107.78        101.89         9.82 o
  -1   0  12        423.53        376.19        14.37 o
   0   0  12       1322.69       1353.03        31.79 o
   1   0  12        461.41        488.96         9.20 o
   2   0  12        526.18        548.34        16.03 o
   3   0  12        436.88        440.89        12.81 o
   4   0  12         98.84        111.62         9.69 o
   5   0  12        258.30        282.79        15.06 o
   6   0  12       1070.70       1052.66        28.36 o
   7   0  12        209.22        204.08        21.79 o
 -13   1  12         21.33          5.97        11.32 o
 -12   1  12        297.72        288.12        11.20 o
 -11   1  12         20.92         18.81         9.16 o
 -10   1  12          0.74          4.86         8.21 o
  -9   1  12        258.75        278.38         7.63 o
  -8   1  12        136.33        144.77         9.69 o
  -7   1  12          0.03          1.75         6.77 o
  -6   1  12        293.80        283.52        10.90 o
  -5   1  12          0.81         13.25         6.71 o
  -4   1  12         58.47         62.93         6.10 o
  -3   1  12          9.88          1.60         6.15 o
  -2   1  12         54.47         57.86         6.20 o
  -1   1  12         84.58         84.83         6.16 o
   0   1  12        196.19        191.90         6.47 o
   1   1  12         28.93         26.42         5.86 o
   2   1  12        226.70        260.55        11.30 o
   3   1  12         82.47         96.49         6.48 o
   4   1  12        266.21        265.10         6.69 o
   5   1  12        151.97        145.76         7.22 o
   6   1  12         45.08         34.55         7.79 o
   7   1  12          5.20         -4.24         8.18 o
 -13   2  12          0.00         14.18        11.74 o
 -12   2  12         54.08         53.69        10.39 o
 -11   2  12         23.32         23.57         9.52 o
 -10   2  12         17.66         12.51         7.83 o
  -9   2  12        220.06        216.00         8.09 o
  -8   2  12        441.45        451.14         7.94 o
  -7   2  12         19.95         13.12         6.42 o
  -6   2  12        319.56        344.30        10.45 o
  -5   2  12         69.62         71.22         7.48 o
  -4   2  12        972.20        983.10        12.26 o
  -3   2  12       1065.86       1072.79        14.63 o
  -2   2  12         15.37         20.53         5.77 o
  -1   2  12        178.61        167.41         6.43 o
   0   2  12        611.58        627.36        10.32 o
   1   2  12        191.10        195.23         6.91 o
   2   2  12          0.04          2.83         6.78 o
   3   2  12        168.31        186.56         6.38 o
   4   2  12        788.08        839.95        21.20 o
   5   2  12        265.39        281.28         7.48 o
   6   2  12         53.28         46.03        10.43 o
   7   2  12         53.56         45.70         8.72 o
 -13   3  12         50.65         52.07        12.14 o
 -12   3  12        457.57        404.41        13.67 o
 -11   3  12          4.36         -0.84         9.68 o
 -10   3  12         10.58          7.56         7.53 o
  -9   3  12        148.79        172.90        11.23 o
  -8   3  12        246.00        272.54         9.44 o
  -7   3  12        395.96        379.94        10.80 o
  -6   3  12        407.71        419.23         7.12 o
  -5   3  12         57.08         64.65         6.37 o
  -4   3  12        300.20        321.95         7.22 o
  -3   3  12         41.61         41.18         6.38 o
  -2   3  12        112.57        131.99         8.53 o
  -1   3  12        513.07        522.28         7.40 o
   0   3  12         30.17         23.92         6.65 o
   1   3  12        566.36        573.35         8.85 o
   2   3  12         62.08         71.01         6.74 o
   3   3  12        308.23        316.71         8.00 o
   4   3  12         92.39        110.91         7.76 o
   5   3  12        178.31        160.07         7.46 o
   6   3  12        130.48        134.07         8.10 o
 -12   4  12         25.81         11.02        11.53 o
 -11   4  12         91.66         82.27        11.17 o
 -10   4  12         10.99         11.18         8.37 o
  -9   4  12         36.78         24.78         7.82 o
  -8   4  12        550.26        526.50         8.87 o
  -7   4  12         10.64          7.41         7.27 o
  -6   4  12         36.15         34.47         6.67 o
  -5   4  12         27.26         30.81         6.53 o
  -4   4  12        371.48        374.62         7.60 o
  -3   4  12          0.19          4.20         6.26 o
  -2   4  12          0.61          6.17         6.06 o
  -1   4  12        132.52        140.11         7.32 o
   0   4  12         41.18         36.97         6.69 o
   1   4  12         43.25         40.75         6.90 o
   2   4  12         11.76         17.17         7.03 o
   3   4  12        256.22        240.46         8.11 o
   4   4  12         49.50         51.23        12.55 o
   5   4  12         56.21         41.28         7.66 o
   6   4  12        106.51         86.03         8.62 o
 -12   5  12         14.07         20.58        12.54 o
 -11   5  12         40.07         49.30        11.02 o
 -10   5  12        349.08        334.75         9.35 o
  -9   5  12         32.26         36.63         8.29 o
  -8   5  12         27.55         17.78         7.79 o
  -7   5  12        301.53        309.21         9.20 o
  -6   5  12          0.32         -7.05         7.05 o
  -5   5  12          0.57          4.37         6.49 o
  -4   5  12        469.21        480.53        10.02 o
  -3   5  12        437.93        439.01         7.78 o
  -2   5  12       2123.40       2150.69        38.84 o
  -1   5  12        650.89        638.49         9.47 o
   0   5  12        296.41        305.98         7.53 o
   1   5  12         10.57          8.33         7.58 o
   2   5  12        373.21        390.99        16.46 o
   3   5  12        234.14        247.56         9.24 o
   4   5  12        234.65        227.42        10.98 o
   5   5  12         12.17          7.43        10.25 o
 -11   6  12         85.45         97.22        13.65 o
 -10   6  12          3.64          8.89         9.63 o
  -9   6  12         67.34         78.61         9.84 o
  -8   6  12         48.87         48.61         8.73 o
  -7   6  12          4.19          3.91         9.08 o
  -6   6  12         99.46         98.13         8.38 o
  -5   6  12          7.82         12.26         7.90 o
  -4   6  12        773.49        773.03        11.68 o
  -3   6  12        277.84        293.09         7.49 o
  -2   6  12        435.09        452.46         9.15 o
  -1   6  12         43.65         55.27         7.58 o
   0   6  12         17.42         17.82         7.33 o
   1   6  12         68.93         75.16         7.64 o
   2   6  12         86.42         75.70         7.90 o
   3   6  12        459.20        463.34        12.14 o
   4   6  12        326.39        311.93        20.07 o
 -10   7  12         55.73         32.67        10.29 o
  -9   7  12          2.23         -6.13         8.60 o
  -8   7  12         12.67          9.07         9.80 o
  -7   7  12         14.89          7.90         9.31 o
  -6   7  12        203.65        207.61         9.93 o
  -5   7  12        116.60        128.60         8.88 o
  -4   7  12        898.70        893.20        41.67 o
  -3   7  12        309.26        336.91        12.46 o
  -2   7  12        381.90        392.98         9.41 o
  -1   7  12         76.81         85.95         8.13 o
   0   7  12        736.93        754.39        12.41 o
   1   7  12        557.79        600.93        17.41 o
   2   7  12          0.08         -8.99         8.99 o
   3   7  12          3.44          3.44         9.52 o
  -8   8  12          7.95        -10.54        10.54 o
  -7   8  12        152.17        145.19        10.50 o
  -6   8  12          2.13         13.45         9.71 o
  -5   8  12        144.93        151.31        11.15 o
  -4   8  12        349.04        347.50        16.69 o
  -3   8  12         38.34         29.86         9.12 o
  -2   8  12         58.25         59.31         9.51 o
  -1   8  12          0.20          8.43         9.22 o
   0   8  12         37.53         35.71        10.08 o
   1   8  12        111.24         98.64        10.99 o
   2   8  12         16.52          4.34        14.59 o
  -6   9  12        165.50        139.51        14.28 o
  -5   9  12        298.43        298.09        12.44 o
  -4   9  12        127.50         81.69        15.22 o
  -3   9  12         43.93         25.80        11.79 o
  -2   9  12         50.97         39.48        13.40 o
  -1   9  12         31.39         23.71        13.45 o
 -13   1  13         35.73         54.19        11.89 o
 -12   1  13          1.64         -2.45        10.23 o
 -11   1  13         63.16         67.92         9.93 o
 -10   1  13        358.54        372.37         9.42 o
  -9   1  13          5.54          2.94         6.52 o
  -8   1  13        536.24        508.20         8.00 o
  -7   1  13          2.25          2.91         7.19 o
  -6   1  13          8.07          6.17         6.17 o
  -5   1  13          1.25         -5.56         6.21 o
  -4   1  13          1.38         -6.08         6.08 o
  -3   1  13        656.62        673.62         9.32 o
  -2   1  13         52.75         54.66         6.26 o
  -1   1  13          3.00         14.45         6.00 o
   0   1  13        508.60        480.34         7.59 o
   1   1  13       1325.05       1310.94        12.48 o
   2   1  13        225.21        221.94         6.68 o
   3   1  13        380.31        371.63         7.23 o
   4   1  13        383.80        376.62         7.71 o
   5   1  13         52.05         47.73         8.86 o
   6   1  13          6.30         11.49         7.85 o
 -13   2  13          0.02         -5.23        14.50 o
 -12   2  13        121.22        138.88        14.29 o
 -11   2  13         41.55         54.96        10.13 o
 -10   2  13          0.63         -4.04         8.30 o
  -9   2  13        101.13        102.22         6.98 o
  -8   2  13        253.69        259.45         8.52 o
  -7   2  13        124.29        110.88         6.53 o
  -6   2  13        155.59        157.69         6.92 o
  -5   2  13        599.96        612.35         8.82 o
  -4   2  13        975.82        953.51         8.42 o
  -3   2  13         89.81        107.36         6.35 o
  -2   2  13        257.96        261.29         6.74 o
  -1   2  13         30.13         34.94         7.82 o
   0   2  13        720.37        710.68         9.81 o
   1   2  13        364.57        397.50         8.58 o
   2   2  13        509.15        520.77         8.32 o
   3   2  13         92.11         97.12         7.95 o
   4   2  13          7.20          4.39         7.40 o
   5   2  13          2.55         -7.64         7.77 o
   6   2  13         19.02          6.59         8.72 o
 -12   3  13         49.41         53.73        11.74 o
 -11   3  13         32.80         28.03         8.73 o
 -10   3  13        214.28        199.53        17.00 o
  -9   3  13        121.08        115.23         8.39 o
  -8   3  13        682.13        685.53        11.82 o
  -7   3  13        135.28        155.10         6.86 o
  -6   3  13        354.24        345.65        11.61 o
  -5   3  13          4.51         -1.45         6.11 o
  -4   3  13         88.85         85.86         6.67 o
  -3   3  13          0.60         11.06         6.45 o
  -2   3  13        574.69        623.74         7.84 o
  -1   3  13        339.93        368.90         8.20 o
   0   3  13        723.91        730.22         9.59 o
   1   3  13         17.48         15.47         6.58 o
   2   3  13          0.05          3.66         7.01 o
   3   3  13        614.31        604.87        11.98 o
   4   3  13        297.98        299.42         7.87 o
   5   3  13          0.72         10.14         8.00 o
 -12   4  13        205.50        209.09        12.19 o
 -11   4  13         51.74         34.33        10.66 o
 -10   4  13        233.56        219.53         9.44 o
  -9   4  13        406.86        410.84        11.13 o
  -8   4  13        437.84        461.78        18.09 o
  -7   4  13        324.08        330.87        10.27 o
  -6   4  13        929.46        900.69        12.66 o
  -5   4  13        113.02        110.68         6.61 o
  -4   4  13        445.39        457.59         7.64 o
  -3   4  13         39.64         40.52         6.51 o
  -2   4  13       1692.84       1698.20        12.49 o
  -1   4  13        165.80        175.15         7.01 o
   0   4  13         77.79         79.52         7.29 o
   1   4  13         31.04         42.93         7.48 o
   2   4  13        122.87        135.86         7.49 o
   3   4  13         59.18         56.29         8.50 o
   4   4  13        461.46        479.18        14.67 o
   5   4  13        176.99        184.71         9.76 o
 -11   5  13         49.71         40.69         9.83 o
 -10   5  13         45.86         49.15        12.30 o
  -9   5  13         87.27         93.31         9.39 o
  -8   5  13         76.61         89.04         8.16 o
  -7   5  13         13.73         22.90         7.92 o
  -6   5  13        176.14        182.48         8.03 o
  -5   5  13        839.80        865.55        12.70 o
  -4   5  13         12.83         22.99         6.85 o
  -3   5  13         52.28         61.84         7.71 o
  -2   5  13        342.32        363.18        11.50 o
  -1   5  13          1.51          8.18         7.21 o
   0   5  13        179.04        201.60         7.79 o
   1   5  13         29.27         19.83         7.85 o
   2   5  13        105.27         98.43         7.99 o
   3   5  13         22.24         19.98         8.52 o
   4   5  13        338.59        326.38        24.38 o
 -10   6  13         24.22         29.94        10.07 o
  -9   6  13          0.07          8.90         8.91 o
  -8   6  13         10.96         15.23         8.91 o
  -7   6  13        462.34        487.31        15.46 o
  -6   6  13        606.10        609.90        10.07 o
  -5   6  13         40.45         39.10         8.31 o
  -4   6  13         70.70         69.10         7.65 o
  -3   6  13        123.92        129.83         7.60 o
  -2   6  13        204.50        214.45         8.38 o
  -1   6  13         35.42         27.89         8.46 o
   0   6  13         20.76         23.57         8.32 o
   1   6  13         48.48         52.60         8.29 o
   2   6  13        120.49        104.77         8.77 o
   3   6  13        510.66        487.35        20.50 o
  -9   7  13          0.29          5.82        10.19 o
  -8   7  13         16.32         -4.80         9.79 o
  -7   7  13        144.39        152.59         9.49 o
  -6   7  13        103.08         94.19         8.99 o
  -5   7  13        147.14        151.19         9.61 o
  -4   7  13          0.08         -0.97        10.08 o
  -3   7  13          2.56          1.90        10.94 o
  -2   7  13         36.39         32.80         8.15 o
  -1   7  13         20.82         21.23         8.57 o
   0   7  13        166.81        166.90         9.25 o
   1   7  13         12.01          0.45         9.24 o
   2   7  13         34.11         40.77         9.63 o
  -7   8  13         16.26         12.11        10.73 o
  -6   8  13         22.55         19.35         9.87 o
  -5   8  13        123.71        134.76        11.38 o
  -4   8  13        473.07        487.94        19.86 o
  -3   8  13         44.39         32.20        10.36 o
  -2   8  13         52.28         63.25        12.05 o
  -1   8  13          0.70         -4.85         9.65 o
   0   8  13          5.11          9.68        10.33 o
 -12   0  14        421.21        360.60        14.82 o
 -11   0  14         31.71         -1.39        17.55 o
 -10   0  14        186.72        192.99        12.31 o
  -9   0  14         43.67         61.33        17.03 o
  -8   0  14        348.47        370.55        12.21 o
  -7   0  14         23.24         31.42        12.09 o
  -6   0  14          0.04          8.43        25.03 o
  -5   0  14        922.70        926.82        12.94 o
  -4   0  14       1295.10       1251.21        14.25 o
  -3   0  14        546.06        532.89        31.86 o
  -2   0  14        652.76        672.64        14.55 o
  -1   0  14        435.24        442.70        13.15 o
   0   0  14        105.97        126.78        10.58 o
   1   0  14         68.06         75.68         9.01 o
   2   0  14       1396.37       1406.65        16.32 o
   3   0  14          5.19          5.85         9.73 o
   4   0  14         19.88          6.95        10.25 o
   5   0  14         40.93         39.87        11.02 o
 -12   1  14          0.45          5.31        10.97 o
 -11   1  14         30.71         42.63         9.84 o
 -10   1  14          0.67          8.21        10.84 o
  -9   1  14        211.21        203.44         7.52 o
  -8   1  14         20.93         19.21         7.47 o
  -7   1  14        145.59        140.20         6.77 o
  -6   1  14        126.61        119.71         6.47 o
  -5   1  14        296.37        289.57         8.41 o
  -4   1  14          3.84         10.15         6.08 o
  -3   1  14         13.60         24.28         6.28 o
  -2   1  14         73.71         68.70         6.59 o
  -1   1  14        437.66        443.63         7.79 o
   0   1  14         31.38         44.18         8.32 o
   1   1  14         46.98         47.78         6.30 o
   2   1  14         58.14         60.99         7.05 o
   3   1  14        252.21        273.66         7.90 o
   4   1  14         57.13         53.70         8.82 o
   5   1  14          0.06          4.33         8.24 o
 -12   2  14        124.87        117.48        24.02 o
 -11   2  14          1.00          5.72         8.54 o
 -10   2  14        218.08        239.28        10.12 o
  -9   2  14         44.83         42.66         7.09 o
  -8   2  14        114.10        111.50         6.91 o
  -7   2  14         50.35         60.13         6.80 o
  -6   2  14         36.85         33.22         6.45 o
  -5   2  14         74.10         77.45         6.58 o
  -4   2  14        405.00        402.26         7.38 o
  -3   2  14         13.43         20.64         6.59 o
  -2   2  14        971.82        991.93        10.47 o
  -1   2  14        102.65        113.27         8.21 o
   0   2  14         50.17         53.94         6.96 o
   1   2  14          9.00         16.54         7.19 o
   2   2  14        178.95        168.13         7.03 o
   3   2  14          9.87         15.13         7.05 o
   4   2  14         12.18         13.96         7.52 o
   5   2  14         10.13         13.92         9.39 o
 -12   3  14          0.77         44.99        20.09 o
 -11   3  14        176.42        183.63         9.73 o
 -10   3  14          0.60          6.45         8.36 o
  -9   3  14        172.91        171.10         8.39 o
  -8   3  14         53.05         52.06         7.31 o
  -7   3  14          0.01          2.28         7.13 o
  -6   3  14        243.16        238.55         7.40 o
  -5   3  14        320.53        312.82         8.48 o
  -4   3  14         28.27         27.57         6.55 o
  -3   3  14          0.75          0.55         6.41 o
  -2   3  14        606.78        596.35         9.43 o
  -1   3  14        656.27        674.70        17.69 o
   0   3  14        101.91        108.00         7.15 o
   1   3  14        390.37        404.09        10.24 o
   2   3  14         52.43         48.77         7.53 o
   3   3  14         59.19         53.71         7.59 o
   4   3  14        387.09        356.48        23.23 o
 -11   4  14          0.57         -4.89         9.97 o
 -10   4  14        109.11        121.08        10.25 o
  -9   4  14        116.02        121.83         8.81 o
  -8   4  14        197.85        205.14        11.65 o
  -7   4  14          3.24          4.75         7.04 o
  -6   4  14          0.43         -1.31         6.91 o
  -5   4  14        453.76        466.64         7.81 o
  -4   4  14         48.97         50.22         6.82 o
  -3   4  14          3.36          7.10         7.24 o
  -2   4  14        112.17        106.47         7.55 o
  -1   4  14        299.24        288.52         7.90 o
   0   4  14          4.12         10.57         7.47 o
   1   4  14         32.57         32.21         7.31 o
   2   4  14        113.12        120.70         8.19 o
   3   4  14          0.08          1.69         8.64 o
   4   4  14         26.20         25.82         8.28 o
 -10   5  14         25.50         29.70         9.73 o
  -9   5  14          2.81          3.28         9.51 o
  -8   5  14        124.44        126.70         9.02 o
  -7   5  14        219.95        217.81         9.12 o
  -6   5  14        850.30        850.12        10.28 o
  -5   5  14         11.75          7.29         7.25 o
  -4   5  14        170.36        180.80        11.12 o
  -3   5  14         64.68         62.43         7.27 o
  -2   5  14         80.31         95.65         8.14 o
  -1   5  14         69.57         90.13         7.49 o
   0   5  14         72.57         71.81         7.96 o
   1   5  14        687.74        691.72        21.39 o
   2   5  14        172.20        178.92         9.05 o
   3   5  14         80.12         66.54         9.48 o
  -9   6  14         29.55         27.44        10.22 o
  -8   6  14         10.91         10.38         8.91 o
  -7   6  14         71.21         86.81         9.60 o
  -6   6  14         56.88         58.93         9.35 o
  -5   6  14         14.04          7.83         8.62 o
  -4   6  14         22.35         29.27         7.54 o
  -3   6  14        154.35        151.72         8.54 o
  -2   6  14          0.97         -7.76         7.76 o
  -1   6  14         62.07         55.28         8.80 o
   0   6  14         43.62         34.20        11.21 o
   1   6  14        552.74        534.58        29.54 o
   2   6  14         50.94         52.20         9.17 o
  -8   7  14        175.62        170.80        17.19 o
  -7   7  14          0.05         -0.65         9.72 o
  -6   7  14        802.31        777.81        26.76 o
  -5   7  14          6.99         -2.31         9.69 o
  -4   7  14        318.20        332.33        11.15 o
  -3   7  14          0.04         22.36        10.19 o
  -2   7  14         47.95         51.41         9.85 o
  -1   7  14         16.77         21.44         9.14 o
   0   7  14          1.10          1.31         9.41 o
  -4   8  14         78.73         38.12        20.61 o
 -11   1  15          9.16          4.42         9.14 o
 -10   1  15        125.68        139.32        14.26 o
  -9   1  15          0.98          4.25         7.13 o
  -8   1  15        353.65        348.61         7.88 o
  -7   1  15        213.02        223.77        13.14 o
  -6   1  15        369.31        358.32         9.95 o
  -5   1  15          7.37          1.76         6.59 o
  -4   1  15        801.19        774.42         8.17 o
  -3   1  15          4.57          1.73         6.80 o
  -2   1  15        345.34        342.18         7.51 o
  -1   1  15        395.18        405.20         7.98 o
   0   1  15          3.48          6.29         6.36 o
   1   1  15        157.97        158.72         6.96 o
   2   1  15        919.53        961.81        19.43 o
   3   1  15        113.05        118.82         7.96 o
   4   1  15        134.11        114.64        14.37 o
 -11   2  15         39.84         29.27         9.50 o
 -10   2  15        239.57        229.96        11.27 o
  -9   2  15         19.90         21.74         8.86 o
  -8   2  15         13.68         17.05         7.39 o
  -7   2  15        180.86        198.12         7.57 o
  -6   2  15        416.86        440.66         8.06 o
  -5   2  15        113.42        113.12         7.15 o
  -4   2  15        183.24        181.60         7.29 o
  -3   2  15        105.81        117.89         7.15 o
  -2   2  15        142.16        141.09         7.52 o
  -1   2  15          1.70         -2.29         6.83 o
   0   2  15        656.11        706.71         8.59 o
   1   2  15         50.17         55.26         7.43 o
   2   2  15          2.53          2.80         7.93 o
   3   2  15         69.54         55.38         9.30 o
 -11   3  15         66.06         52.61        12.11 o
 -10   3  15        244.41        225.12         9.56 o
  -9   3  15         14.68         -0.35        13.25 o
  -8   3  15        201.77        214.33         9.09 o
  -7   3  15        162.71        162.62         7.46 o
  -6   3  15         22.04         17.59         7.14 o
  -5   3  15         42.66         44.55         7.10 o
  -4   3  15        230.70        226.21        14.67 o
  -3   3  15        342.38        361.22         7.86 o
  -2   3  15        419.03        433.36         8.24 o
  -1   3  15         44.70         48.67         7.44 o
   0   3  15         12.87          4.98         7.55 o
   1   3  15          5.22          4.43         7.98 o
   2   3  15          1.12         11.88         7.82 o
   3   3  15          4.52          2.05         7.91 o
 -10   4  15        150.25        143.04         9.67 o
  -9   4  15          9.14         13.84         9.96 o
  -8   4  15        528.42        521.05        10.30 o
  -7   4  15          5.75         -1.33         7.51 o
  -6   4  15         46.50         37.05         7.44 o
  -5   4  15        293.10        284.75         7.88 o
  -4   4  15        453.55        477.06         9.76 o
  -3   4  15          4.74         12.48         7.11 o
  -2   4  15         30.66         20.98         7.80 o
  -1   4  15         97.60        115.95         7.95 o
   0   4  15        634.53        636.32        13.06 o
   1   4  15        233.31        205.49         8.87 o
   2   4  15        174.08        162.92         9.06 o
  -9   5  15          0.81         10.34         9.69 o
  -8   5  15         16.47         16.11         9.55 o
  -7   5  15        397.82        422.73        12.20 o
  -6   5  15          0.43         -6.24         7.87 o
  -5   5  15         55.62         51.86         7.76 o
  -4   5  15        412.40        419.45        10.01 o
  -3   5  15          3.87          4.53         7.45 o
  -2   5  15          0.06         -7.86         7.86 o
  -1   5  15         82.09         86.58         8.42 o
   0   5  15        184.29        177.31         9.14 o
   1   5  15          2.93          5.06         8.67 o
  -8   6  15        100.49         80.08        10.39 o
  -7   6  15          1.28         -1.32         9.33 o
  -6   6  15         54.42         40.66         9.46 o
  -5   6  15         79.52         66.31         8.34 o
  -4   6  15          0.01          4.40         7.82 o
  -3   6  15         46.40         30.18         8.29 o
  -2   6  15        191.23        197.77         8.97 o
  -1   6  15         15.13          6.31         8.57 o
   0   6  15        196.46        186.08        10.95 o
  -5   7  15         11.27         10.48        19.81 o
  -4   7  15          2.93         -7.19        10.15 o
  -3   7  15         39.53         40.32        16.06 o
 -11   0  16         72.09         16.16        35.38 o
 -10   0  16          5.39          3.97        12.14 o
  -9   0  16        175.43        171.95        12.50 o
  -8   0  16         20.50         18.42        11.69 o
  -7   0  16        419.75        399.78        12.27 o
  -6   0  16        853.55        835.64        13.49 o
  -5   0  16         39.57         44.13        14.18 o
  -4   0  16        160.88        165.11         9.64 o
  -3   0  16        292.67        307.68        16.00 o
  -2   0  16        237.01        225.27        10.50 o
  -1   0  16        380.06        355.90        10.76 o
   0   0  16        372.92        386.15        24.36 o
   1   0  16         16.12         20.46        13.35 o
   2   0  16        311.39        332.46        49.78 o
 -10   1  16         47.72         44.14         9.44 o
  -9   1  16          5.13         -1.87         8.14 o
  -8   1  16         27.67         34.29         7.47 o
  -7   1  16         68.46         54.88         7.33 o
  -6   1  16          6.98         12.93         7.02 o
  -5   1  16          2.84          4.29         7.01 o
  -4   1  16        715.92        727.98         8.67 o
  -3   1  16        155.76        174.04         7.76 o
  -2   1  16         11.24          6.63         7.54 o
  -1   1  16         75.27         80.09         6.74 o
   0   1  16         66.43         66.46         7.15 o
   1   1  16         20.77         17.51         7.69 o
   2   1  16         44.86         35.67         8.14 o
 -10   2  16         22.42         21.28         9.46 o
  -9   2  16        160.50        172.58         9.21 o
  -8   2  16        154.77        154.77         8.14 o
  -7   2  16         44.76         53.12        10.06 o
  -6   2  16        736.70        748.85        11.74 o
  -5   2  16         22.12         30.51         7.44 o
  -4   2  16         43.60         41.03         9.00 o
  -3   2  16         12.37         11.79         7.42 o
  -2   2  16          0.85          8.61         7.33 o
  -1   2  16          6.25          2.09         7.83 o
   0   2  16         88.16        105.64        14.85 o
   1   2  16          0.26          4.15         7.49 o
   2   2  16        116.69        109.32         8.17 o
 -10   3  16         71.56         76.17        11.20 o
  -9   3  16          9.40          1.61         8.89 o
  -8   3  16         50.61         49.28         7.80 o
  -7   3  16        141.41        136.62         8.16 o
  -6   3  16        179.68        196.50         8.09 o
  -5   3  16          3.51         -6.96         7.55 o
  -4   3  16        728.09        733.68         9.19 o
  -3   3  16        320.99        346.61         8.70 o
  -2   3  16        122.13        134.72         8.20 o
  -1   3  16         68.28         76.88         9.61 o
   0   3  16        170.68        150.27         8.30 o
   1   3  16          9.11          7.15         8.61 o
  -9   4  16          7.01          8.68         9.27 o
  -8   4  16        261.03        252.85        11.95 o
  -7   4  16          1.52          0.01         7.94 o
  -6   4  16         56.45         34.28         8.74 o
  -5   4  16          0.46         -7.68         7.68 o
  -4   4  16         55.67         60.03         7.87 o
  -3   4  16        110.77        113.09         8.37 o
  -2   4  16         86.42         84.19         8.66 o
  -1   4  16         48.87         39.39         8.69 o
   0   4  16        547.36        554.21        15.50 o
  -8   5  16        448.74        460.43        15.53 o
  -7   5  16          8.54          1.39         9.55 o
  -6   5  16         50.39         40.26         8.49 o
  -5   5  16          4.69          2.28         7.94 o
  -4   5  16        118.52        107.68         8.10 o
  -3   5  16          1.49          5.35         7.94 o
  -2   5  16        398.48        401.88        14.75 o
  -1   5  16          4.29          1.04         8.46 o
  -5   6  16          1.74         -2.70        19.85 o
  -4   6  16         59.04         23.53        14.78 o
  -9   1  17         24.12         21.22         8.39 o
  -8   1  17        101.19         90.64         8.29 o
  -7   1  17        120.00        123.66         8.19 o
  -6   1  17        119.14        126.01        10.68 o
  -5   1  17         31.05         15.64         7.58 o
  -4   1  17         98.14         86.11         8.64 o
  -3   1  17        102.36        111.36         8.76 o
  -2   1  17        556.93        540.19         9.22 o
  -1   1  17        138.19        149.45         7.71 o
   0   1  17        409.67        372.58        23.87 o
  -9   2  17        218.60        209.87        10.08 o
  -8   2  17          2.42          4.36         8.14 o
  -7   2  17        140.35        127.16         8.45 o
  -6   2  17        365.95        391.39         9.78 o
  -5   2  17        232.81        274.57         8.49 o
  -4   2  17          0.23         -7.48         7.48 o
  -3   2  17         22.25         24.74         7.96 o
  -2   2  17        109.33        128.26         9.48 o
  -1   2  17         36.68         54.46        10.17 o
   0   2  17          9.74         19.07         7.90 o
  -8   3  17        160.90        166.19         8.80 o
  -7   3  17         13.33         -7.48         8.40 o
  -6   3  17         98.59        100.11        12.14 o
  -5   3  17        104.25        100.32        18.99 o
  -4   3  17         17.68          5.83         8.18 o
  -3   3  17          9.81         10.19         8.13 o
  -2   3  17          3.55          2.28         8.48 o
  -1   3  17          0.68         -8.22         8.22 o
  -7   4  17         26.57         22.96        18.38 o
  -6   4  17         11.86         11.08         8.59 o
  -5   4  17          2.39         -1.25         8.39 o
  -4   4  17         19.28         25.52         8.42 o
  -3   4  17         53.20         52.49         8.72 o
  -2   4  17        273.02        250.73        11.91 o
  -7   0  18        150.96         88.21        24.14 o
  -6   0  18          7.89          2.16        11.84 o
  -5   0  18          0.06          7.46        11.16 o
  -4   0  18        169.78        143.06        28.06 o
  -3   0  18          3.05          7.24        10.89 o
  -7   1  18         10.39        -13.43        13.43 o
  -6   1  18         95.17         60.26        11.68 o
  -5   1  18          3.09         -3.30         8.60 o
  -4   1  18         15.41          8.00         7.48 o
  -3   1  18         58.96         41.94         7.84 o
  -6   2  18         34.69         31.45        19.81 o
  -5   2  18         13.84         31.13         9.28 o
  -4   2  18        101.40         58.56        17.13 o
                                                
